# Supplementary material for: Global Analysis of Small Molecule Binding to Related Protein Targets
Source: PLoS Comput Biol. 2012 Jan 12;8(1):e1002333. doi: 10.1371/journal.pcbi.1002333 (PMC3257267; doi:10.1371/journal.pcbi.1002333)
Supplement: Dataset S1 — PDB file for the homology model of the human HRH3. The model was constructed from template structures of the Histamine H1 receptor (3rze), as well as the dopamine D3 receptor (3pbl), the human beta 2 adrenergic (2rh1, 3d4s, 3ny8, 3nya) and the turkey beta 1 adrenergic receptor (2vt4). (TXT) [file pcbi.1002333.s001.txt]

EXPDTA    THEORETICAL MODEL, MODELLER 9v8 2011/06/25 19:32:07
REMARK   6 MODELLER OBJECTIVE FUNCTION:     12733.1592
REMARK   6 MODELLER BEST TEMPLATE % SEQ ID:  31.387
REMARK   6 MODELLER BLK RESIDUE  305:B
ATOM      1  N   ALA A   1     -13.031 -40.181  27.827  1.00 26.46           N
ATOM      2  CA  ALA A   1     -14.082 -40.657  26.901  1.00 26.46           C
ATOM      3  CB  ALA A   1     -15.448 -40.069  27.291  1.00 26.46           C
ATOM      4  C   ALA A   1     -13.771 -40.235  25.506  1.00 26.46           C
ATOM      5  O   ALA A   1     -12.619 -40.267  25.076  1.00 26.46           O
ATOM      6  N   ARG A   2     -14.813 -39.829  24.757  1.00223.76           N
ATOM      7  CA  ARG A   2     -14.606 -39.403  23.408  1.00223.76           C
ATOM      8  CB  ARG A   2     -15.914 -39.174  22.631  1.00223.76           C
ATOM      9  CG  ARG A   2     -15.705 -38.717  21.186  1.00223.76           C
ATOM     10  CD  ARG A   2     -17.014 -38.476  20.432  1.00223.76           C
ATOM     11  NE  ARG A   2     -16.670 -38.038  19.050  1.00223.76           N
ATOM     12  CZ  ARG A   2     -17.666 -37.734  18.168  1.00223.76           C
ATOM     13  NH1 ARG A   2     -18.971 -37.826  18.559  1.00223.76           N
ATOM     14  NH2 ARG A   2     -17.361 -37.337  16.899  1.00223.76           N
ATOM     15  C   ARG A   2     -13.884 -38.102  23.471  1.00223.76           C
ATOM     16  O   ARG A   2     -14.110 -37.299  24.374  1.00223.76           O
ATOM     17  N   GLY A   3     -12.970 -37.873  22.511  1.00126.23           N
ATOM     18  CA  GLY A   3     -12.236 -36.646  22.506  1.00126.23           C
ATOM     19  C   GLY A   3     -11.002 -36.877  21.703  1.00126.23           C
ATOM     20  O   GLY A   3     -10.804 -37.951  21.138  1.00126.23           O
ATOM     21  N   PHE A   4     -10.128 -35.856  21.638  1.00177.07           N
ATOM     22  CA  PHE A   4      -8.921 -36.001  20.885  1.00177.07           C
ATOM     23  CB  PHE A   4      -8.137 -34.687  20.716  1.00177.07           C
ATOM     24  CG  PHE A   4      -8.976 -33.780  19.882  1.00177.07           C
ATOM     25  CD1 PHE A   4      -9.977 -33.031  20.456  1.00177.07           C
ATOM     26  CD2 PHE A   4      -8.762 -33.677  18.527  1.00177.07           C
ATOM     27  CE1 PHE A   4     -10.753 -32.193  19.691  1.00177.07           C
ATOM     28  CE2 PHE A   4      -9.536 -32.841  17.756  1.00177.07           C
ATOM     29  CZ  PHE A   4     -10.533 -32.096  18.338  1.00177.07           C
ATOM     30  C   PHE A   4      -8.063 -36.966  21.628  1.00177.07           C
ATOM     31  O   PHE A   4      -8.068 -37.000  22.858  1.00177.07           O
ATOM     32  N   SER A   5      -7.313 -37.800  20.885  1.00 90.17           N
ATOM     33  CA  SER A   5      -6.488 -38.781  21.519  1.00 90.17           C
ATOM     34  CB  SER A   5      -6.953 -40.225  21.258  1.00 90.17           C
ATOM     35  OG  SER A   5      -6.099 -41.150  21.915  1.00 90.17           O
ATOM     36  C   SER A   5      -5.114 -38.635  20.949  1.00 90.17           C
ATOM     37  O   SER A   5      -4.886 -37.847  20.032  1.00 90.17           O
ATOM     38  N   ALA A   6      -4.152 -39.377  21.525  1.00 21.93           N
ATOM     39  CA  ALA A   6      -2.793 -39.347  21.077  1.00 21.93           C
ATOM     40  CB  ALA A   6      -1.866 -40.239  21.921  1.00 21.93           C
ATOM     41  C   ALA A   6      -2.756 -39.863  19.674  1.00 21.93           C
ATOM     42  O   ALA A   6      -2.028 -39.343  18.830  1.00 21.93           O
ATOM     43  N   ALA A   7      -3.567 -40.897  19.389  1.00 22.02           N
ATOM     44  CA  ALA A   7      -3.576 -41.528  18.100  1.00 22.02           C
ATOM     45  CB  ALA A   7      -4.592 -42.680  18.008  1.00 22.02           C
ATOM     46  C   ALA A   7      -3.955 -40.513  17.073  1.00 22.02           C
ATOM     47  O   ALA A   7      -3.403 -40.493  15.974  1.00 22.02           O
ATOM     48  N   TRP A   8      -4.905 -39.628  17.414  1.00 40.81           N
ATOM     49  CA  TRP A   8      -5.358 -38.633  16.489  1.00 40.81           C
ATOM     50  CB  TRP A   8      -6.433 -37.717  17.099  1.00 40.81           C
ATOM     51  CG  TRP A   8      -6.950 -36.644  16.172  1.00 40.81           C
ATOM     52  CD2 TRP A   8      -6.418 -35.311  16.120  1.00 40.81           C
ATOM     53  CD1 TRP A   8      -7.965 -36.692  15.263  1.00 40.81           C
ATOM     54  NE1 TRP A   8      -8.101 -35.471  14.645  1.00 40.81           N
ATOM     55  CE2 TRP A   8      -7.155 -34.612  15.164  1.00 40.81           C
ATOM     56  CE3 TRP A   8      -5.402 -34.720  16.813  1.00 40.81           C
ATOM     57  CZ2 TRP A   8      -6.882 -33.303  14.886  1.00 40.81           C
ATOM     58  CZ3 TRP A   8      -5.129 -33.400  16.529  1.00 40.81           C
ATOM     59  CH2 TRP A   8      -5.855 -32.706  15.584  1.00 40.81           C
ATOM     60  C   TRP A   8      -4.183 -37.786  16.124  1.00 40.81           C
ATOM     61  O   TRP A   8      -3.997 -37.429  14.963  1.00 40.81           O
ATOM     62  N   THR A   9      -3.337 -37.470  17.117  1.00 28.74           N
ATOM     63  CA  THR A   9      -2.216 -36.609  16.893  1.00 28.74           C
ATOM     64  CB  THR A   9      -1.396 -36.396  18.132  1.00 28.74           C
ATOM     65  OG1 THR A   9      -2.199 -35.833  19.159  1.00 28.74           O
ATOM     66  CG2 THR A   9      -0.231 -35.451  17.795  1.00 28.74           C
ATOM     67  C   THR A   9      -1.324 -37.226  15.863  1.00 28.74           C
ATOM     68  O   THR A   9      -0.801 -36.530  14.995  1.00 28.74           O
ATOM     69  N   ALA A  10      -1.132 -38.556  15.927  1.00 24.45           N
ATOM     70  CA  ALA A  10      -0.257 -39.221  15.006  1.00 24.45           C
ATOM     71  CB  ALA A  10      -0.161 -40.734  15.263  1.00 24.45           C
ATOM     72  C   ALA A  10      -0.779 -39.032  13.616  1.00 24.45           C
ATOM     73  O   ALA A  10      -0.013 -38.774  12.689  1.00 24.45           O
ATOM     74  N   VAL A  11      -2.109 -39.135  13.439  1.00 24.14           N
ATOM     75  CA  VAL A  11      -2.686 -39.027  12.131  1.00 24.14           C
ATOM     76  CB  VAL A  11      -4.183 -39.130  12.161  1.00 24.14           C
ATOM     77  CG1 VAL A  11      -4.720 -38.946  10.732  1.00 24.14           C
ATOM     78  CG2 VAL A  11      -4.571 -40.469  12.812  1.00 24.14           C
ATOM     79  C   VAL A  11      -2.344 -37.683  11.574  1.00 24.14           C
ATOM     80  O   VAL A  11      -1.905 -37.567  10.430  1.00 24.14           O
ATOM     81  N   LEU A  12      -2.521 -36.627  12.387  1.00 89.41           N
ATOM     82  CA  LEU A  12      -2.248 -35.285  11.957  1.00 89.41           C
ATOM     83  CB  LEU A  12      -2.672 -34.216  12.977  1.00 89.41           C
ATOM     84  CG  LEU A  12      -4.199 -34.035  13.054  1.00 89.41           C
ATOM     85  CD1 LEU A  12      -4.750 -33.418  11.759  1.00 89.41           C
ATOM     86  CD2 LEU A  12      -4.899 -35.353  13.413  1.00 89.41           C
ATOM     87  C   LEU A  12      -0.787 -35.128  11.689  1.00 89.41           C
ATOM     88  O   LEU A  12      -0.393 -34.393  10.785  1.00 89.41           O
ATOM     89  N   ALA A  13       0.062 -35.812  12.475  1.00 28.41           N
ATOM     90  CA  ALA A  13       1.478 -35.671  12.310  1.00 28.41           C
ATOM     91  CB  ALA A  13       2.280 -36.536  13.297  1.00 28.41           C
ATOM     92  C   ALA A  13       1.843 -36.109  10.930  1.00 28.41           C
ATOM     93  O   ALA A  13       2.672 -35.482  10.274  1.00 28.41           O
ATOM     94  N   ALA A  14       1.230 -37.206  10.450  1.00 29.68           N
ATOM     95  CA  ALA A  14       1.551 -37.706   9.146  1.00 29.68           C
ATOM     96  CB  ALA A  14       0.793 -39.000   8.802  1.00 29.68           C
ATOM     97  C   ALA A  14       1.177 -36.683   8.120  1.00 29.68           C
ATOM     98  O   ALA A  14       1.957 -36.390   7.217  1.00 29.68           O
ATOM     99  N   LEU A  15      -0.013 -36.071   8.263  1.00110.33           N
ATOM    100  CA  LEU A  15      -0.491 -35.132   7.287  1.00110.33           C
ATOM    101  CB  LEU A  15      -1.882 -34.567   7.653  1.00110.33           C
ATOM    102  CG  LEU A  15      -2.482 -33.539   6.662  1.00110.33           C
ATOM    103  CD1 LEU A  15      -1.787 -32.170   6.748  1.00110.33           C
ATOM    104  CD2 LEU A  15      -2.516 -34.087   5.227  1.00110.33           C
ATOM    105  C   LEU A  15       0.474 -33.996   7.210  1.00110.33           C
ATOM    106  O   LEU A  15       0.799 -33.513   6.126  1.00110.33           O
ATOM    107  N   MET A  16       0.968 -33.556   8.376  1.00128.71           N
ATOM    108  CA  MET A  16       1.844 -32.430   8.480  1.00128.71           C
ATOM    109  CB  MET A  16       2.266 -32.228   9.941  1.00128.71           C
ATOM    110  CG  MET A  16       2.469 -30.777  10.345  1.00128.71           C
ATOM    111  SD  MET A  16       0.893 -29.939  10.677  1.00128.71           S
ATOM    112  CE  MET A  16       0.517 -30.860  12.194  1.00128.71           C
ATOM    113  C   MET A  16       3.093 -32.756   7.722  1.00128.71           C
ATOM    114  O   MET A  16       3.640 -31.921   7.003  1.00128.71           O
ATOM    115  N   ALA A  17       3.575 -34.001   7.887  1.00 35.85           N
ATOM    116  CA  ALA A  17       4.774 -34.463   7.253  1.00 35.85           C
ATOM    117  CB  ALA A  17       5.159 -35.891   7.677  1.00 35.85           C
ATOM    118  C   ALA A  17       4.576 -34.473   5.770  1.00 35.85           C
ATOM    119  O   ALA A  17       5.476 -34.111   5.017  1.00 35.85           O
ATOM    120  N   LEU A  18       3.390 -34.899   5.300  1.00 91.28           N
ATOM    121  CA  LEU A  18       3.181 -34.948   3.882  1.00 91.28           C
ATOM    122  CB  LEU A  18       1.847 -35.580   3.442  1.00 91.28           C
ATOM    123  CG  LEU A  18       1.837 -37.122   3.434  1.00 91.28           C
ATOM    124  CD1 LEU A  18       2.021 -37.726   4.831  1.00 91.28           C
ATOM    125  CD2 LEU A  18       0.587 -37.655   2.717  1.00 91.28           C
ATOM    126  C   LEU A  18       3.241 -33.572   3.302  1.00 91.28           C
ATOM    127  O   LEU A  18       3.795 -33.387   2.221  1.00 91.28           O
ATOM    128  N   LEU A  19       2.673 -32.559   3.982  1.00110.09           N
ATOM    129  CA  LEU A  19       2.682 -31.267   3.362  1.00110.09           C
ATOM    130  CB  LEU A  19       1.821 -30.203   4.087  1.00110.09           C
ATOM    131  CG  LEU A  19       1.527 -28.920   3.258  1.00110.09           C
ATOM    132  CD1 LEU A  19       0.585 -27.967   4.009  1.00110.09           C
ATOM    133  CD2 LEU A  19       2.797 -28.185   2.804  1.00110.09           C
ATOM    134  C   LEU A  19       4.100 -30.792   3.247  1.00110.09           C
ATOM    135  O   LEU A  19       4.495 -30.251   2.216  1.00110.09           O
ATOM    136  N   ILE A  20       4.931 -31.017   4.285  1.00119.30           N
ATOM    137  CA  ILE A  20       6.273 -30.508   4.241  1.00119.30           C
ATOM    138  CB  ILE A  20       7.034 -30.711   5.526  1.00119.30           C
ATOM    139  CG2 ILE A  20       6.273 -29.955   6.620  1.00119.30           C
ATOM    140  CG1 ILE A  20       7.232 -32.191   5.870  1.00119.30           C
ATOM    141  CD1 ILE A  20       8.102 -32.400   7.109  1.00119.30           C
ATOM    142  C   ILE A  20       7.018 -31.124   3.093  1.00119.30           C
ATOM    143  O   ILE A  20       7.748 -30.432   2.386  1.00119.30           O
ATOM    144  N   VAL A  21       6.861 -32.442   2.869  1.00 86.06           N
ATOM    145  CA  VAL A  21       7.558 -33.077   1.785  1.00 86.06           C
ATOM    146  CB  VAL A  21       7.399 -34.572   1.761  1.00 86.06           C
ATOM    147  CG1 VAL A  21       5.933 -34.923   1.462  1.00 86.06           C
ATOM    148  CG2 VAL A  21       8.389 -35.145   0.734  1.00 86.06           C
ATOM    149  C   VAL A  21       7.056 -32.534   0.479  1.00 86.06           C
ATOM    150  O   VAL A  21       7.837 -32.292  -0.440  1.00 86.06           O
ATOM    151  N   ALA A  22       5.731 -32.317   0.369  1.00 40.16           N
ATOM    152  CA  ALA A  22       5.132 -31.864  -0.856  1.00 40.16           C
ATOM    153  CB  ALA A  22       3.604 -31.715  -0.747  1.00 40.16           C
ATOM    154  C   ALA A  22       5.680 -30.520  -1.222  1.00 40.16           C
ATOM    155  O   ALA A  22       5.948 -30.251  -2.392  1.00 40.16           O
ATOM    156  N   THR A  23       5.836 -29.626  -0.230  1.00 50.53           N
ATOM    157  CA  THR A  23       6.315 -28.302  -0.503  1.00 50.53           C
ATOM    158  CB  THR A  23       6.279 -27.432   0.718  1.00 50.53           C
ATOM    159  OG1 THR A  23       4.955 -27.373   1.228  1.00 50.53           O
ATOM    160  CG2 THR A  23       6.755 -26.020   0.339  1.00 50.53           C
ATOM    161  C   THR A  23       7.735 -28.358  -0.990  1.00 50.53           C
ATOM    162  O   THR A  23       8.069 -27.750  -2.005  1.00 50.53           O
ATOM    163  N   VAL A  24       8.616 -29.097  -0.283  1.00113.06           N
ATOM    164  CA  VAL A  24      10.005 -29.128  -0.656  1.00113.06           C
ATOM    165  CB  VAL A  24      10.895 -29.806   0.354  1.00113.06           C
ATOM    166  CG1 VAL A  24      10.893 -28.967   1.641  1.00113.06           C
ATOM    167  CG2 VAL A  24      10.432 -31.255   0.567  1.00113.06           C
ATOM    168  C   VAL A  24      10.197 -29.805  -1.977  1.00113.06           C
ATOM    169  O   VAL A  24      10.935 -29.314  -2.830  1.00113.06           O
ATOM    170  N   LEU A  25       9.537 -30.956  -2.191  1.00102.85           N
ATOM    171  CA  LEU A  25       9.755 -31.684  -3.407  1.00102.85           C
ATOM    172  CB  LEU A  25       9.004 -33.034  -3.411  1.00102.85           C
ATOM    173  CG  LEU A  25       9.269 -33.956  -4.623  1.00102.85           C
ATOM    174  CD1 LEU A  25       8.675 -33.408  -5.932  1.00102.85           C
ATOM    175  CD2 LEU A  25      10.763 -34.295  -4.738  1.00102.85           C
ATOM    176  C   LEU A  25       9.272 -30.872  -4.569  1.00102.85           C
ATOM    177  O   LEU A  25       9.982 -30.706  -5.560  1.00102.85           O
ATOM    178  N   GLY A  26       8.052 -30.317  -4.460  1.00 41.69           N
ATOM    179  CA  GLY A  26       7.436 -29.627  -5.561  1.00 41.69           C
ATOM    180  C   GLY A  26       8.199 -28.398  -5.950  1.00 41.69           C
ATOM    181  O   GLY A  26       8.375 -28.128  -7.137  1.00 41.69           O
ATOM    182  N   ASN A  27       8.639 -27.600  -4.960  1.00 54.22           N
ATOM    183  CA  ASN A  27       9.318 -26.364  -5.236  1.00 54.22           C
ATOM    184  CB  ASN A  27       9.492 -25.481  -3.990  1.00 54.22           C
ATOM    185  CG  ASN A  27       8.127 -24.902  -3.651  1.00 54.22           C
ATOM    186  OD1 ASN A  27       7.491 -24.255  -4.481  1.00 54.22           O
ATOM    187  ND2 ASN A  27       7.658 -25.149  -2.400  1.00 54.22           N
ATOM    188  C   ASN A  27      10.671 -26.623  -5.802  1.00 54.22           C
ATOM    189  O   ASN A  27      11.128 -25.898  -6.684  1.00 54.22           O
ATOM    190  N   ALA A  28      11.361 -27.656  -5.290  1.00 29.66           N
ATOM    191  CA  ALA A  28      12.674 -27.947  -5.780  1.00 29.66           C
ATOM    192  CB  ALA A  28      13.321 -29.153  -5.076  1.00 29.66           C
ATOM    193  C   ALA A  28      12.541 -28.283  -7.229  1.00 29.66           C
ATOM    194  O   ALA A  28      13.342 -27.856  -8.055  1.00 29.66           O
ATOM    195  N   LEU A  29      11.489 -29.043  -7.573  1.00 76.80           N
ATOM    196  CA  LEU A  29      11.266 -29.508  -8.911  1.00 76.80           C
ATOM    197  CB  LEU A  29      10.054 -30.458  -8.967  1.00 76.80           C
ATOM    198  CG  LEU A  29       9.864 -31.209 -10.297  1.00 76.80           C
ATOM    199  CD1 LEU A  29      11.077 -32.102 -10.617  1.00 76.80           C
ATOM    200  CD2 LEU A  29       8.552 -32.012 -10.280  1.00 76.80           C
ATOM    201  C   LEU A  29      11.041 -28.327  -9.814  1.00 76.80           C
ATOM    202  O   LEU A  29      11.516 -28.310 -10.949  1.00 76.80           O
ATOM    203  N   VAL A  30      10.300 -27.306  -9.340  1.00128.67           N
ATOM    204  CA  VAL A  30      10.019 -26.156 -10.150  1.00128.67           C
ATOM    205  CB  VAL A  30       8.999 -25.240  -9.519  1.00128.67           C
ATOM    206  CG1 VAL A  30       9.650 -24.376  -8.431  1.00128.67           C
ATOM    207  CG2 VAL A  30       8.295 -24.451 -10.628  1.00128.67           C
ATOM    208  C   VAL A  30      11.302 -25.419 -10.413  1.00128.67           C
ATOM    209  O   VAL A  30      11.556 -24.997 -11.538  1.00128.67           O
ATOM    210  N   MET A  31      12.159 -25.263  -9.380  1.00 73.47           N
ATOM    211  CA  MET A  31      13.396 -24.538  -9.502  1.00 73.47           C
ATOM    212  CB  MET A  31      14.138 -24.402  -8.162  1.00 73.47           C
ATOM    213  CG  MET A  31      13.363 -23.584  -7.128  1.00 73.47           C
ATOM    214  SD  MET A  31      14.205 -23.402  -5.528  1.00 73.47           S
ATOM    215  CE  MET A  31      12.760 -22.726  -4.661  1.00 73.47           C
ATOM    216  C   MET A  31      14.319 -25.235 -10.463  1.00 73.47           C
ATOM    217  O   MET A  31      14.950 -24.586 -11.295  1.00 73.47           O
ATOM    218  N   LEU A  32      14.423 -26.577 -10.379  1.00 96.52           N
ATOM    219  CA  LEU A  32      15.321 -27.302 -11.241  1.00 96.52           C
ATOM    220  CB  LEU A  32      15.455 -28.807 -10.932  1.00 96.52           C
ATOM    221  CG  LEU A  32      16.417 -29.155  -9.776  1.00 96.52           C
ATOM    222  CD1 LEU A  32      15.948 -28.596  -8.428  1.00 96.52           C
ATOM    223  CD2 LEU A  32      16.692 -30.666  -9.730  1.00 96.52           C
ATOM    224  C   LEU A  32      14.895 -27.182 -12.667  1.00 96.52           C
ATOM    225  O   LEU A  32      15.733 -27.035 -13.555  1.00 96.52           O
ATOM    226  N   ALA A  33      13.580 -27.237 -12.932  1.00 43.91           N
ATOM    227  CA  ALA A  33      13.121 -27.201 -14.287  1.00 43.91           C
ATOM    228  CB  ALA A  33      11.592 -27.319 -14.397  1.00 43.91           C
ATOM    229  C   ALA A  33      13.531 -25.900 -14.917  1.00 43.91           C
ATOM    230  O   ALA A  33      13.990 -25.885 -16.058  1.00 43.91           O
ATOM    231  N   PHE A  34      13.402 -24.772 -14.186  1.00109.34           N
ATOM    232  CA  PHE A  34      13.710 -23.490 -14.760  1.00109.34           C
ATOM    233  CB  PHE A  34      13.575 -22.280 -13.807  1.00109.34           C
ATOM    234  CG  PHE A  34      12.285 -22.246 -13.056  1.00109.34           C
ATOM    235  CD1 PHE A  34      11.071 -22.110 -13.686  1.00109.34           C
ATOM    236  CD2 PHE A  34      12.305 -22.374 -11.687  1.00109.34           C
ATOM    237  CE1 PHE A  34       9.904 -22.082 -12.961  1.00109.34           C
ATOM    238  CE2 PHE A  34      11.141 -22.348 -10.955  1.00109.34           C
ATOM    239  CZ  PHE A  34       9.935 -22.199 -11.594  1.00109.34           C
ATOM    240  C   PHE A  34      15.166 -23.464 -15.109  1.00109.34           C
ATOM    241  O   PHE A  34      15.553 -23.005 -16.182  1.00109.34           O
ATOM    242  N   VAL A  35      16.022 -23.927 -14.180  1.00 96.02           N
ATOM    243  CA  VAL A  35      17.440 -23.854 -14.387  1.00 96.02           C
ATOM    244  CB  VAL A  35      18.240 -24.222 -13.168  1.00 96.02           C
ATOM    245  CG1 VAL A  35      18.025 -25.709 -12.847  1.00 96.02           C
ATOM    246  CG2 VAL A  35      19.710 -23.856 -13.429  1.00 96.02           C
ATOM    247  C   VAL A  35      17.876 -24.739 -15.517  1.00 96.02           C
ATOM    248  O   VAL A  35      18.715 -24.345 -16.326  1.00 96.02           O
ATOM    249  N   ALA A  36      17.346 -25.975 -15.579  1.00 50.23           N
ATOM    250  CA  ALA A  36      17.766 -26.938 -16.562  1.00 50.23           C
ATOM    251  CB  ALA A  36      17.180 -28.335 -16.298  1.00 50.23           C
ATOM    252  C   ALA A  36      17.382 -26.562 -17.963  1.00 50.23           C
ATOM    253  O   ALA A  36      18.218 -26.609 -18.865  1.00 50.23           O
ATOM    254  N   ASP A  37      16.117 -26.151 -18.188  1.00 59.87           N
ATOM    255  CA  ASP A  37      15.672 -25.937 -19.539  1.00 59.87           C
ATOM    256  CB  ASP A  37      14.197 -26.296 -19.779  1.00 59.87           C
ATOM    257  CG  ASP A  37      14.069 -27.806 -19.780  1.00 59.87           C
ATOM    258  OD1 ASP A  37      15.127 -28.488 -19.837  1.00 59.87           O
ATOM    259  OD2 ASP A  37      12.913 -28.303 -19.716  1.00 59.87           O
ATOM    260  C   ASP A  37      15.815 -24.505 -19.925  1.00 59.87           C
ATOM    261  O   ASP A  37      15.390 -23.603 -19.207  1.00 59.87           O
ATOM    262  N   SER A  38      16.432 -24.281 -21.100  1.00 71.30           N
ATOM    263  CA  SER A  38      16.628 -22.967 -21.635  1.00 71.30           C
ATOM    264  CB  SER A  38      17.524 -22.964 -22.885  1.00 71.30           C
ATOM    265  OG  SER A  38      16.887 -23.666 -23.943  1.00 71.30           O
ATOM    266  C   SER A  38      15.301 -22.407 -22.042  1.00 71.30           C
ATOM    267  O   SER A  38      15.072 -21.202 -21.944  1.00 71.30           O
ATOM    268  N   SER A  39      14.384 -23.279 -22.504  1.00 85.52           N
ATOM    269  CA  SER A  39      13.105 -22.841 -22.989  1.00 85.52           C
ATOM    270  CB  SER A  39      12.232 -24.006 -23.487  1.00 85.52           C
ATOM    271  OG  SER A  39      11.907 -24.867 -22.406  1.00 85.52           O
ATOM    272  C   SER A  39      12.362 -22.172 -21.877  1.00 85.52           C
ATOM    273  O   SER A  39      11.662 -21.183 -22.089  1.00 85.52           O
ATOM    274  N   LEU A  40      12.491 -22.713 -20.657  1.00150.50           N
ATOM    275  CA  LEU A  40      11.837 -22.209 -19.485  1.00150.50           C
ATOM    276  CB  LEU A  40      11.930 -23.142 -18.268  1.00150.50           C
ATOM    277  CG  LEU A  40      11.006 -24.371 -18.339  1.00150.50           C
ATOM    278  CD1 LEU A  40      11.399 -25.354 -19.448  1.00150.50           C
ATOM    279  CD2 LEU A  40      10.905 -25.040 -16.965  1.00150.50           C
ATOM    280  C   LEU A  40      12.381 -20.883 -19.063  1.00150.50           C
ATOM    281  O   LEU A  40      11.665 -20.113 -18.430  1.00150.50           O
ATOM    282  N   ARG A  41      13.663 -20.584 -19.348  1.00126.52           N
ATOM    283  CA  ARG A  41      14.234 -19.361 -18.850  1.00126.52           C
ATOM    284  CB  ARG A  41      15.731 -19.213 -19.177  1.00126.52           C
ATOM    285  CG  ARG A  41      16.346 -17.915 -18.651  1.00126.52           C
ATOM    286  CD  ARG A  41      17.826 -17.754 -19.001  1.00126.52           C
ATOM    287  NE  ARG A  41      18.270 -16.437 -18.466  1.00126.52           N
ATOM    288  CZ  ARG A  41      19.526 -15.978 -18.739  1.00126.52           C
ATOM    289  NH1 ARG A  41      20.379 -16.732 -19.493  1.00126.52           N
ATOM    290  NH2 ARG A  41      19.926 -14.762 -18.265  1.00126.52           N
ATOM    291  C   ARG A  41      13.530 -18.187 -19.456  1.00126.52           C
ATOM    292  O   ARG A  41      13.850 -17.746 -20.559  1.00126.52           O
ATOM    293  N   THR A  42      12.566 -17.618 -18.706  1.00154.76           N
ATOM    294  CA  THR A  42      11.827 -16.491 -19.189  1.00154.76           C
ATOM    295  CB  THR A  42      10.376 -16.794 -19.417  1.00154.76           C
ATOM    296  OG1 THR A  42      10.228 -17.941 -20.234  1.00154.76           O
ATOM    297  CG2 THR A  42       9.751 -15.597 -20.142  1.00154.76           C
ATOM    298  C   THR A  42      11.856 -15.491 -18.077  1.00154.76           C
ATOM    299  O   THR A  42      12.160 -15.837 -16.939  1.00154.76           O
ATOM    300  N   GLN A  43      11.545 -14.212 -18.357  1.00129.93           N
ATOM    301  CA  GLN A  43      11.585 -13.262 -17.284  1.00129.93           C
ATOM    302  CB  GLN A  43      11.278 -11.817 -17.715  1.00129.93           C
ATOM    303  CG  GLN A  43       9.854 -11.616 -18.237  1.00129.93           C
ATOM    304  CD  GLN A  43       9.604 -10.117 -18.321  1.00129.93           C
ATOM    305  OE1 GLN A  43       8.699  -9.651 -19.011  1.00129.93           O
ATOM    306  NE2 GLN A  43      10.436  -9.334 -17.585  1.00129.93           N
ATOM    307  C   GLN A  43      10.545 -13.632 -16.284  1.00129.93           C
ATOM    308  O   GLN A  43      10.771 -13.585 -15.075  1.00129.93           O
ATOM    309  N   ASN A  44       9.365 -14.029 -16.781  1.00123.02           N
ATOM    310  CA  ASN A  44       8.286 -14.355 -15.903  1.00123.02           C
ATOM    311  CB  ASN A  44       7.012 -14.775 -16.658  1.00123.02           C
ATOM    312  CG  ASN A  44       5.856 -14.842 -15.667  1.00123.02           C
ATOM    313  OD1 ASN A  44       6.048 -14.755 -14.455  1.00123.02           O
ATOM    314  ND2 ASN A  44       4.614 -15.003 -16.196  1.00123.02           N
ATOM    315  C   ASN A  44       8.693 -15.501 -15.025  1.00123.02           C
ATOM    316  O   ASN A  44       8.428 -15.473 -13.826  1.00123.02           O
ATOM    317  N   ASN A  45       9.367 -16.534 -15.578  1.00192.52           N
ATOM    318  CA  ASN A  45       9.643 -17.685 -14.756  1.00192.52           C
ATOM    319  CB  ASN A  45       9.984 -19.011 -15.477  1.00192.52           C
ATOM    320  CG  ASN A  45      11.456 -19.145 -15.795  1.00192.52           C
ATOM    321  OD1 ASN A  45      12.178 -18.175 -15.988  1.00192.52           O
ATOM    322  ND2 ASN A  45      11.939 -20.414 -15.815  1.00192.52           N
ATOM    323  C   ASN A  45      10.681 -17.372 -13.716  1.00192.52           C
ATOM    324  O   ASN A  45      10.776 -18.083 -12.719  1.00192.52           O
ATOM    325  N   PHE A  46      11.526 -16.342 -13.932  1.00 81.24           N
ATOM    326  CA  PHE A  46      12.490 -15.971 -12.928  1.00 81.24           C
ATOM    327  CB  PHE A  46      13.456 -14.860 -13.361  1.00 81.24           C
ATOM    328  CG  PHE A  46      14.571 -15.508 -14.106  1.00 81.24           C
ATOM    329  CD1 PHE A  46      14.438 -15.903 -15.415  1.00 81.24           C
ATOM    330  CD2 PHE A  46      15.775 -15.703 -13.471  1.00 81.24           C
ATOM    331  CE1 PHE A  46      15.492 -16.492 -16.074  1.00 81.24           C
ATOM    332  CE2 PHE A  46      16.833 -16.289 -14.121  1.00 81.24           C
ATOM    333  CZ  PHE A  46      16.689 -16.685 -15.427  1.00 81.24           C
ATOM    334  C   PHE A  46      11.768 -15.527 -11.695  1.00 81.24           C
ATOM    335  O   PHE A  46      12.219 -15.788 -10.581  1.00 81.24           O
ATOM    336  N   PHE A  47      10.644 -14.807 -11.862  1.00 70.63           N
ATOM    337  CA  PHE A  47       9.868 -14.357 -10.742  1.00 70.63           C
ATOM    338  CB  PHE A  47       8.694 -13.457 -11.166  1.00 70.63           C
ATOM    339  CG  PHE A  47       9.262 -12.327 -11.960  1.00 70.63           C
ATOM    340  CD1 PHE A  47       9.987 -11.324 -11.357  1.00 70.63           C
ATOM    341  CD2 PHE A  47       9.052 -12.266 -13.320  1.00 70.63           C
ATOM    342  CE1 PHE A  47      10.504 -10.287 -12.100  1.00 70.63           C
ATOM    343  CE2 PHE A  47       9.565 -11.232 -14.069  1.00 70.63           C
ATOM    344  CZ  PHE A  47      10.294 -10.241 -13.458  1.00 70.63           C
ATOM    345  C   PHE A  47       9.301 -15.569 -10.067  1.00 70.63           C
ATOM    346  O   PHE A  47       9.246 -15.636  -8.840  1.00 70.63           O
ATOM    347  N   LEU A  48       8.865 -16.564 -10.869  1.00101.75           N
ATOM    348  CA  LEU A  48       8.300 -17.776 -10.341  1.00101.75           C
ATOM    349  CB  LEU A  48       7.784 -18.753 -11.414  1.00101.75           C
ATOM    350  CG  LEU A  48       6.413 -18.364 -12.010  1.00101.75           C
ATOM    351  CD1 LEU A  48       6.445 -17.013 -12.737  1.00101.75           C
ATOM    352  CD2 LEU A  48       5.858 -19.497 -12.888  1.00101.75           C
ATOM    353  C   LEU A  48       9.335 -18.471  -9.514  1.00101.75           C
ATOM    354  O   LEU A  48       9.011 -19.095  -8.504  1.00101.75           O
ATOM    355  N   LEU A  49      10.612 -18.394  -9.927  1.00 41.97           N
ATOM    356  CA  LEU A  49      11.662 -19.029  -9.184  1.00 41.97           C
ATOM    357  CB  LEU A  49      13.036 -18.881  -9.865  1.00 41.97           C
ATOM    358  CG  LEU A  49      14.197 -19.550  -9.105  1.00 41.97           C
ATOM    359  CD1 LEU A  49      14.014 -21.073  -9.023  1.00 41.97           C
ATOM    360  CD2 LEU A  49      15.554 -19.148  -9.706  1.00 41.97           C
ATOM    361  C   LEU A  49      11.749 -18.401  -7.825  1.00 41.97           C
ATOM    362  O   LEU A  49      11.860 -19.099  -6.818  1.00 41.97           O
ATOM    363  N   ASN A  50      11.681 -17.059  -7.752  1.00 93.12           N
ATOM    364  CA  ASN A  50      11.808 -16.395  -6.485  1.00 93.12           C
ATOM    365  CB  ASN A  50      11.941 -14.873  -6.624  1.00 93.12           C
ATOM    366  CG  ASN A  50      13.307 -14.633  -7.258  1.00 93.12           C
ATOM    367  OD1 ASN A  50      13.429 -13.937  -8.265  1.00 93.12           O
ATOM    368  ND2 ASN A  50      14.368 -15.228  -6.649  1.00 93.12           N
ATOM    369  C   ASN A  50      10.637 -16.764  -5.622  1.00 93.12           C
ATOM    370  O   ASN A  50      10.767 -16.882  -4.404  1.00 93.12           O
ATOM    371  N   LEU A  51       9.453 -16.940  -6.236  1.00 61.03           N
ATOM    372  CA  LEU A  51       8.267 -17.333  -5.526  1.00 61.03           C
ATOM    373  CB  LEU A  51       7.024 -17.309  -6.439  1.00 61.03           C
ATOM    374  CG  LEU A  51       5.710 -17.687  -5.733  1.00 61.03           C
ATOM    375  CD1 LEU A  51       5.381 -16.698  -4.604  1.00 61.03           C
ATOM    376  CD2 LEU A  51       4.559 -17.825  -6.744  1.00 61.03           C
ATOM    377  C   LEU A  51       8.474 -18.727  -4.988  1.00 61.03           C
ATOM    378  O   LEU A  51       8.081 -19.039  -3.865  1.00 61.03           O
ATOM    379  N   ALA A  52       9.107 -19.606  -5.792  1.00 46.53           N
ATOM    380  CA  ALA A  52       9.370 -20.974  -5.429  1.00 46.53           C
ATOM    381  CB  ALA A  52      10.002 -21.781  -6.575  1.00 46.53           C
ATOM    382  C   ALA A  52      10.314 -21.021  -4.262  1.00 46.53           C
ATOM    383  O   ALA A  52      10.189 -21.890  -3.401  1.00 46.53           O
ATOM    384  N   ILE A  53      11.309 -20.110  -4.222  1.00 38.50           N
ATOM    385  CA  ILE A  53      12.284 -20.088  -3.163  1.00 38.50           C
ATOM    386  CB  ILE A  53      13.385 -19.094  -3.394  1.00 38.50           C
ATOM    387  CG2 ILE A  53      14.247 -19.024  -2.121  1.00 38.50           C
ATOM    388  CG1 ILE A  53      14.178 -19.478  -4.654  1.00 38.50           C
ATOM    389  CD1 ILE A  53      15.140 -18.392  -5.127  1.00 38.50           C
ATOM    390  C   ILE A  53      11.616 -19.749  -1.868  1.00 38.50           C
ATOM    391  O   ILE A  53      11.911 -20.351  -0.836  1.00 38.50           O
ATOM    392  N   SER A  54      10.689 -18.773  -1.885  1.00 83.31           N
ATOM    393  CA  SER A  54      10.023 -18.373  -0.678  1.00 83.31           C
ATOM    394  CB  SER A  54       8.982 -17.265  -0.911  1.00 83.31           C
ATOM    395  OG  SER A  54       9.618 -16.096  -1.407  1.00 83.31           O
ATOM    396  C   SER A  54       9.297 -19.562  -0.125  1.00 83.31           C
ATOM    397  O   SER A  54       9.274 -19.775   1.086  1.00 83.31           O
ATOM    398  N   ASP A  55       8.668 -20.364  -1.006  1.00 53.41           N
ATOM    399  CA  ASP A  55       7.927 -21.526  -0.594  1.00 53.41           C
ATOM    400  CB  ASP A  55       7.087 -22.141  -1.723  1.00 53.41           C
ATOM    401  CG  ASP A  55       5.902 -21.216  -1.957  1.00 53.41           C
ATOM    402  OD1 ASP A  55       5.682 -20.311  -1.108  1.00 53.41           O
ATOM    403  OD2 ASP A  55       5.199 -21.402  -2.986  1.00 53.41           O
ATOM    404  C   ASP A  55       8.854 -22.581  -0.069  1.00 53.41           C
ATOM    405  O   ASP A  55       8.515 -23.307   0.863  1.00 53.41           O
ATOM    406  N   PHE A  56      10.052 -22.709  -0.667  1.00 40.12           N
ATOM    407  CA  PHE A  56      10.974 -23.722  -0.241  1.00 40.12           C
ATOM    408  CB  PHE A  56      12.242 -23.774  -1.110  1.00 40.12           C
ATOM    409  CG  PHE A  56      13.098 -24.860  -0.559  1.00 40.12           C
ATOM    410  CD1 PHE A  56      12.881 -26.169  -0.921  1.00 40.12           C
ATOM    411  CD2 PHE A  56      14.113 -24.567   0.321  1.00 40.12           C
ATOM    412  CE1 PHE A  56      13.667 -27.175  -0.412  1.00 40.12           C
ATOM    413  CE2 PHE A  56      14.903 -25.569   0.833  1.00 40.12           C
ATOM    414  CZ  PHE A  56      14.680 -26.874   0.467  1.00 40.12           C
ATOM    415  C   PHE A  56      11.390 -23.436   1.171  1.00 40.12           C
ATOM    416  O   PHE A  56      11.478 -24.339   2.002  1.00 40.12           O
ATOM    417  N   LEU A  57      11.659 -22.156   1.480  1.00126.20           N
ATOM    418  CA  LEU A  57      12.107 -21.779   2.788  1.00126.20           C
ATOM    419  CB  LEU A  57      12.433 -20.277   2.869  1.00126.20           C
ATOM    420  CG  LEU A  57      13.292 -19.888   4.083  1.00126.20           C
ATOM    421  CD1 LEU A  57      12.621 -20.269   5.406  1.00126.20           C
ATOM    422  CD2 LEU A  57      14.720 -20.440   3.952  1.00126.20           C
ATOM    423  C   LEU A  57      10.994 -22.090   3.755  1.00126.20           C
ATOM    424  O   LEU A  57      11.231 -22.567   4.864  1.00126.20           O
ATOM    425  N   VAL A  58       9.736 -21.834   3.339  1.00 50.41           N
ATOM    426  CA  VAL A  58       8.581 -22.071   4.161  1.00 50.41           C
ATOM    427  CB  VAL A  58       7.301 -21.755   3.440  1.00 50.41           C
ATOM    428  CG1 VAL A  58       6.111 -22.216   4.298  1.00 50.41           C
ATOM    429  CG2 VAL A  58       7.285 -20.253   3.110  1.00 50.41           C
ATOM    430  C   VAL A  58       8.548 -23.529   4.504  1.00 50.41           C
ATOM    431  O   VAL A  58       8.324 -23.905   5.653  1.00 50.41           O
ATOM    432  N   GLY A  59       8.765 -24.394   3.497  1.00 46.06           N
ATOM    433  CA  GLY A  59       8.715 -25.810   3.711  1.00 46.06           C
ATOM    434  C   GLY A  59       9.834 -26.275   4.594  1.00 46.06           C
ATOM    435  O   GLY A  59       9.634 -27.158   5.424  1.00 46.06           O
ATOM    436  N   ALA A  60      11.071 -25.794   4.358  1.00 73.68           N
ATOM    437  CA  ALA A  60      12.174 -26.236   5.165  1.00 73.68           C
ATOM    438  CB  ALA A  60      13.534 -25.925   4.515  1.00 73.68           C
ATOM    439  C   ALA A  60      12.209 -25.648   6.549  1.00 73.68           C
ATOM    440  O   ALA A  60      12.346 -26.380   7.525  1.00 73.68           O
ATOM    441  N   PHE A  61      12.184 -24.300   6.659  1.00 98.01           N
ATOM    442  CA  PHE A  61      12.314 -23.640   7.936  1.00 98.01           C
ATOM    443  CB  PHE A  61      12.919 -22.233   7.801  1.00 98.01           C
ATOM    444  CG  PHE A  61      14.332 -22.389   7.355  1.00 98.01           C
ATOM    445  CD1 PHE A  61      14.634 -22.541   6.021  1.00 98.01           C
ATOM    446  CD2 PHE A  61      15.359 -22.384   8.271  1.00 98.01           C
ATOM    447  CE1 PHE A  61      15.937 -22.685   5.607  1.00 98.01           C
ATOM    448  CE2 PHE A  61      16.664 -22.527   7.863  1.00 98.01           C
ATOM    449  CZ  PHE A  61      16.956 -22.678   6.529  1.00 98.01           C
ATOM    450  C   PHE A  61      11.066 -23.491   8.763  1.00 98.01           C
ATOM    451  O   PHE A  61      11.051 -23.850   9.940  1.00 98.01           O
ATOM    452  N   CYS A  62      10.004 -22.877   8.192  1.00149.27           N
ATOM    453  CA  CYS A  62       8.858 -22.577   9.010  1.00149.27           C
ATOM    454  CB  CYS A  62       8.057 -21.326   8.595  1.00149.27           C
ATOM    455  SG  CYS A  62       7.462 -21.293   6.893  1.00149.27           S
ATOM    456  C   CYS A  62       7.948 -23.730   9.298  1.00149.27           C
ATOM    457  O   CYS A  62       7.566 -23.935  10.448  1.00149.27           O
ATOM    458  N   ILE A  63       7.586 -24.537   8.283  1.00183.31           N
ATOM    459  CA  ILE A  63       6.610 -25.566   8.529  1.00183.31           C
ATOM    460  CB  ILE A  63       6.140 -26.254   7.269  1.00183.31           C
ATOM    461  CG2 ILE A  63       7.256 -27.182   6.780  1.00183.31           C
ATOM    462  CG1 ILE A  63       4.789 -26.970   7.476  1.00183.31           C
ATOM    463  CD1 ILE A  63       4.814 -28.145   8.453  1.00183.31           C
ATOM    464  C   ILE A  63       7.079 -26.601   9.516  1.00183.31           C
ATOM    465  O   ILE A  63       6.319 -26.885  10.441  1.00183.31           O
ATOM    466  N   PRO A  64       8.238 -27.211   9.427  1.00177.91           N
ATOM    467  CA  PRO A  64       8.566 -28.240  10.368  1.00177.91           C
ATOM    468  CD  PRO A  64       9.442 -26.671   8.809  1.00177.91           C
ATOM    469  CB  PRO A  64       9.964 -28.713  10.001  1.00177.91           C
ATOM    470  CG  PRO A  64      10.608 -27.428   9.470  1.00177.91           C
ATOM    471  C   PRO A  64       8.553 -27.748  11.778  1.00177.91           C
ATOM    472  O   PRO A  64       8.218 -28.537  12.647  1.00177.91           O
ATOM    473  N   LEU A  65       8.962 -26.501  12.067  1.00 84.24           N
ATOM    474  CA  LEU A  65       8.962 -26.052  13.432  1.00 84.24           C
ATOM    475  CB  LEU A  65       9.699 -24.718  13.639  1.00 84.24           C
ATOM    476  CG  LEU A  65      11.215 -24.817  13.391  1.00 84.24           C
ATOM    477  CD1 LEU A  65      11.912 -23.470  13.640  1.00 84.24           C
ATOM    478  CD2 LEU A  65      11.836 -25.968  14.199  1.00 84.24           C
ATOM    479  C   LEU A  65       7.558 -25.889  13.903  1.00 84.24           C
ATOM    480  O   LEU A  65       7.240 -26.177  15.055  1.00 84.24           O
ATOM    481  N   TYR A  66       6.681 -25.405  13.011  1.00218.27           N
ATOM    482  CA  TYR A  66       5.327 -25.132  13.376  1.00218.27           C
ATOM    483  CB  TYR A  66       4.516 -24.406  12.290  1.00218.27           C
ATOM    484  CG  TYR A  66       3.251 -23.968  12.948  1.00218.27           C
ATOM    485  CD1 TYR A  66       3.216 -22.800  13.676  1.00218.27           C
ATOM    486  CD2 TYR A  66       2.102 -24.717  12.850  1.00218.27           C
ATOM    487  CE1 TYR A  66       2.056 -22.387  14.290  1.00218.27           C
ATOM    488  CE2 TYR A  66       0.938 -24.312  13.460  1.00218.27           C
ATOM    489  CZ  TYR A  66       0.914 -23.143  14.182  1.00218.27           C
ATOM    490  OH  TYR A  66      -0.278 -22.724  14.810  1.00218.27           O
ATOM    491  C   TYR A  66       4.614 -26.395  13.709  1.00218.27           C
ATOM    492  O   TYR A  66       3.759 -26.409  14.592  1.00218.27           O
ATOM    493  N   VAL A  67       4.916 -27.485  12.985  1.00167.56           N
ATOM    494  CA  VAL A  67       4.233 -28.708  13.266  1.00167.56           C
ATOM    495  CB  VAL A  67       4.499 -29.795  12.244  1.00167.56           C
ATOM    496  CG1 VAL A  67       5.938 -29.732  11.707  1.00167.56           C
ATOM    497  CG2 VAL A  67       4.130 -31.144  12.873  1.00167.56           C
ATOM    498  C   VAL A  67       4.473 -29.115  14.701  1.00167.56           C
ATOM    499  O   VAL A  67       3.508 -29.488  15.365  1.00167.56           O
ATOM    500  N   PRO A  68       5.666 -29.075  15.246  1.00176.76           N
ATOM    501  CA  PRO A  68       5.759 -29.311  16.654  1.00176.76           C
ATOM    502  CD  PRO A  68       6.733 -29.812  14.605  1.00176.76           C
ATOM    503  CB  PRO A  68       7.232 -29.551  16.959  1.00176.76           C
ATOM    504  CG  PRO A  68       7.686 -30.307  15.707  1.00176.76           C
ATOM    505  C   PRO A  68       5.073 -28.336  17.557  1.00176.76           C
ATOM    506  O   PRO A  68       4.744 -28.747  18.669  1.00176.76           O
ATOM    507  N   TYR A  69       4.845 -27.067  17.152  1.00262.39           N
ATOM    508  CA  TYR A  69       4.116 -26.221  18.057  1.00262.39           C
ATOM    509  CB  TYR A  69       3.610 -24.885  17.488  1.00262.39           C
ATOM    510  CG  TYR A  69       4.523 -23.733  17.633  1.00262.39           C
ATOM    511  CD1 TYR A  69       4.953 -23.375  18.885  1.00262.39           C
ATOM    512  CD2 TYR A  69       4.864 -22.965  16.546  1.00262.39           C
ATOM    513  CE1 TYR A  69       5.764 -22.284  19.039  1.00262.39           C
ATOM    514  CE2 TYR A  69       5.674 -21.867  16.702  1.00262.39           C
ATOM    515  CZ  TYR A  69       6.125 -21.529  17.953  1.00262.39           C
ATOM    516  OH  TYR A  69       6.958 -20.407  18.133  1.00262.39           O
ATOM    517  C   TYR A  69       2.794 -26.857  18.302  1.00262.39           C
ATOM    518  O   TYR A  69       2.356 -27.005  19.440  1.00262.39           O
ATOM    519  N   VAL A  70       2.106 -27.236  17.217  1.00167.06           N
ATOM    520  CA  VAL A  70       0.781 -27.746  17.386  1.00167.06           C
ATOM    521  CB  VAL A  70       0.045 -27.937  16.087  1.00167.06           C
ATOM    522  CG1 VAL A  70      -0.171 -26.554  15.453  1.00167.06           C
ATOM    523  CG2 VAL A  70       0.832 -28.905  15.188  1.00167.06           C
ATOM    524  C   VAL A  70       0.784 -29.041  18.130  1.00167.06           C
ATOM    525  O   VAL A  70       0.049 -29.186  19.106  1.00167.06           O
ATOM    526  N   LEU A  71       1.643 -29.999  17.728  1.00104.46           N
ATOM    527  CA  LEU A  71       1.561 -31.304  18.323  1.00104.46           C
ATOM    528  CB  LEU A  71       2.578 -32.292  17.725  1.00104.46           C
ATOM    529  CG  LEU A  71       2.348 -32.549  16.222  1.00104.46           C
ATOM    530  CD1 LEU A  71       3.368 -33.550  15.658  1.00104.46           C
ATOM    531  CD2 LEU A  71       0.892 -32.955  15.937  1.00104.46           C
ATOM    532  C   LEU A  71       1.810 -31.180  19.786  1.00104.46           C
ATOM    533  O   LEU A  71       1.000 -31.621  20.600  1.00104.46           O
ATOM    534  N   THR A  72       2.933 -30.550  20.166  1.00308.05           N
ATOM    535  CA  THR A  72       3.112 -30.296  21.557  1.00308.05           C
ATOM    536  CB  THR A  72       4.467 -30.696  22.094  1.00308.05           C
ATOM    537  OG1 THR A  72       4.542 -30.399  23.481  1.00308.05           O
ATOM    538  CG2 THR A  72       5.613 -30.036  21.306  1.00308.05           C
ATOM    539  C   THR A  72       2.890 -28.839  21.675  1.00308.05           C
ATOM    540  O   THR A  72       3.741 -28.056  21.265  1.00308.05           O
ATOM    541  N   GLY A  73       1.714 -28.462  22.223  1.00191.17           N
ATOM    542  CA  GLY A  73       1.287 -27.097  22.303  1.00191.17           C
ATOM    543  C   GLY A  73       2.225 -26.369  23.194  1.00191.17           C
ATOM    544  O   GLY A  73       1.998 -26.222  24.392  1.00191.17           O
ATOM    545  N   ARG A  74       3.307 -25.865  22.586  1.00228.70           N
ATOM    546  CA  ARG A  74       4.324 -25.157  23.280  1.00228.70           C
ATOM    547  CB  ARG A  74       4.762 -25.834  24.594  1.00228.70           C
ATOM    548  CG  ARG A  74       5.784 -25.032  25.405  1.00228.70           C
ATOM    549  CD  ARG A  74       6.187 -25.707  26.719  1.00228.70           C
ATOM    550  NE  ARG A  74       7.180 -24.825  27.398  1.00228.70           N
ATOM    551  CZ  ARG A  74       6.759 -23.812  28.212  1.00228.70           C
ATOM    552  NH1 ARG A  74       5.425 -23.596  28.402  1.00228.70           N
ATOM    553  NH2 ARG A  74       7.676 -23.015  28.836  1.00228.70           N
ATOM    554  C   ARG A  74       5.487 -25.144  22.347  1.00228.70           C
ATOM    555  O   ARG A  74       5.614 -25.994  21.469  1.00228.70           O
ATOM    556  N   TRP A  75       6.362 -24.149  22.519  1.00263.62           N
ATOM    557  CA  TRP A  75       7.529 -23.974  21.721  1.00263.62           C
ATOM    558  CB  TRP A  75       7.707 -22.526  21.244  1.00263.62           C
ATOM    559  CG  TRP A  75       9.000 -22.160  20.558  1.00263.62           C
ATOM    560  CD2 TRP A  75       9.307 -22.398  19.174  1.00263.62           C
ATOM    561  CD1 TRP A  75      10.072 -21.498  21.078  1.00263.62           C
ATOM    562  NE1 TRP A  75      11.008 -21.276  20.098  1.00263.62           N
ATOM    563  CE2 TRP A  75      10.552 -21.827  18.922  1.00263.62           C
ATOM    564  CE3 TRP A  75       8.614 -23.044  18.194  1.00263.62           C
ATOM    565  CZ2 TRP A  75      11.119 -21.882  17.680  1.00263.62           C
ATOM    566  CZ3 TRP A  75       9.179 -23.088  16.940  1.00263.62           C
ATOM    567  CH2 TRP A  75      10.407 -22.515  16.686  1.00263.62           C
ATOM    568  C   TRP A  75       8.654 -24.330  22.608  1.00263.62           C
ATOM    569  O   TRP A  75       8.926 -23.653  23.597  1.00263.62           O
ATOM    570  N   THR A  76       9.267 -25.473  22.287  1.00130.05           N
ATOM    571  CA  THR A  76      10.367 -26.044  22.991  1.00130.05           C
ATOM    572  CB  THR A  76      10.537 -27.503  22.690  1.00130.05           C
ATOM    573  OG1 THR A  76      10.805 -27.695  21.309  1.00130.05           O
ATOM    574  CG2 THR A  76       9.237 -28.227  23.083  1.00130.05           C
ATOM    575  C   THR A  76      11.640 -25.340  22.656  1.00130.05           C
ATOM    576  O   THR A  76      12.573 -25.342  23.451  1.00130.05           O
ATOM    577  N   PHE A  77      11.703 -24.722  21.465  1.00178.50           N
ATOM    578  CA  PHE A  77      12.911 -24.204  20.883  1.00178.50           C
ATOM    579  CB  PHE A  77      12.726 -23.848  19.403  1.00178.50           C
ATOM    580  CG  PHE A  77      12.480 -25.175  18.764  1.00178.50           C
ATOM    581  CD1 PHE A  77      13.535 -25.977  18.406  1.00178.50           C
ATOM    582  CD2 PHE A  77      11.201 -25.633  18.540  1.00178.50           C
ATOM    583  CE1 PHE A  77      13.317 -27.204  17.825  1.00178.50           C
ATOM    584  CE2 PHE A  77      10.976 -26.859  17.959  1.00178.50           C
ATOM    585  CZ  PHE A  77      12.038 -27.649  17.598  1.00178.50           C
ATOM    586  C   PHE A  77      13.553 -23.078  21.647  1.00178.50           C
ATOM    587  O   PHE A  77      14.771 -22.922  21.590  1.00178.50           O
ATOM    588  N   GLY A  78      12.794 -22.221  22.348  1.00 99.28           N
ATOM    589  CA  GLY A  78      13.486 -21.190  23.072  1.00 99.28           C
ATOM    590  C   GLY A  78      13.179 -19.895  22.401  1.00 99.28           C
ATOM    591  O   GLY A  78      12.834 -19.856  21.222  1.00 99.28           O
ATOM    592  N   ARG A  79      13.312 -18.783  23.144  1.00219.06           N
ATOM    593  CA  ARG A  79      12.906 -17.518  22.612  1.00219.06           C
ATOM    594  CB  ARG A  79      12.902 -16.361  23.630  1.00219.06           C
ATOM    595  CG  ARG A  79      14.257 -16.049  24.264  1.00219.06           C
ATOM    596  CD  ARG A  79      14.297 -14.694  24.981  1.00219.06           C
ATOM    597  NE  ARG A  79      13.048 -14.553  25.785  1.00219.06           N
ATOM    598  CZ  ARG A  79      12.082 -13.657  25.420  1.00219.06           C
ATOM    599  NH1 ARG A  79      12.261 -12.848  24.335  1.00219.06           N
ATOM    600  NH2 ARG A  79      10.933 -13.561  26.152  1.00219.06           N
ATOM    601  C   ARG A  79      13.730 -17.102  21.430  1.00219.06           C
ATOM    602  O   ARG A  79      13.185 -16.530  20.488  1.00219.06           O
ATOM    603  N   GLY A  80      15.054 -17.361  21.432  1.00 65.90           N
ATOM    604  CA  GLY A  80      15.881 -16.876  20.358  1.00 65.90           C
ATOM    605  C   GLY A  80      15.472 -17.476  19.045  1.00 65.90           C
ATOM    606  O   GLY A  80      15.339 -16.761  18.051  1.00 65.90           O
ATOM    607  N   LEU A  81      15.262 -18.806  19.007  1.00 82.33           N
ATOM    608  CA  LEU A  81      14.895 -19.486  17.793  1.00 82.33           C
ATOM    609  CB  LEU A  81      14.837 -21.015  17.948  1.00 82.33           C
ATOM    610  CG  LEU A  81      16.204 -21.663  18.232  1.00 82.33           C
ATOM    611  CD1 LEU A  81      16.081 -23.189  18.370  1.00 82.33           C
ATOM    612  CD2 LEU A  81      17.249 -21.239  17.187  1.00 82.33           C
ATOM    613  C   LEU A  81      13.542 -19.021  17.388  1.00 82.33           C
ATOM    614  O   LEU A  81      13.226 -18.936  16.202  1.00 82.33           O
ATOM    615  N   CYS A  82      12.697 -18.728  18.388  1.00114.08           N
ATOM    616  CA  CYS A  82      11.359 -18.301  18.120  1.00114.08           C
ATOM    617  CB  CYS A  82      10.587 -17.996  19.417  1.00114.08           C
ATOM    618  SG  CYS A  82       8.775 -17.999  19.260  1.00114.08           S
ATOM    619  C   CYS A  82      11.444 -17.029  17.323  1.00114.08           C
ATOM    620  O   CYS A  82      10.721 -16.865  16.346  1.00114.08           O
ATOM    621  N   LYS A  83      12.339 -16.094  17.711  1.00157.02           N
ATOM    622  CA  LYS A  83      12.440 -14.821  17.042  1.00157.02           C
ATOM    623  CB  LYS A  83      13.383 -13.846  17.764  1.00157.02           C
ATOM    624  CG  LYS A  83      12.873 -13.433  19.146  1.00157.02           C
ATOM    625  CD  LYS A  83      11.493 -12.772  19.116  1.00157.02           C
ATOM    626  CE  LYS A  83      10.982 -12.365  20.499  1.00157.02           C
ATOM    627  NZ  LYS A  83      10.863 -13.560  21.365  1.00157.02           N
ATOM    628  C   LYS A  83      12.932 -14.974  15.631  1.00157.02           C
ATOM    629  O   LYS A  83      12.418 -14.328  14.719  1.00157.02           O
ATOM    630  N   LEU A  84      13.971 -15.806  15.418  1.00 76.64           N
ATOM    631  CA  LEU A  84      14.527 -15.990  14.103  1.00 76.64           C
ATOM    632  CB  LEU A  84      15.821 -16.819  14.114  1.00 76.64           C
ATOM    633  CG  LEU A  84      16.413 -17.015  12.708  1.00 76.64           C
ATOM    634  CD1 LEU A  84      16.777 -15.663  12.071  1.00 76.64           C
ATOM    635  CD2 LEU A  84      17.587 -18.007  12.727  1.00 76.64           C
ATOM    636  C   LEU A  84      13.553 -16.705  13.221  1.00 76.64           C
ATOM    637  O   LEU A  84      13.338 -16.331  12.068  1.00 76.64           O
ATOM    638  N   TRP A  85      12.922 -17.760  13.764  1.00123.16           N
ATOM    639  CA  TRP A  85      11.974 -18.550  13.039  1.00123.16           C
ATOM    640  CB  TRP A  85      11.401 -19.676  13.915  1.00123.16           C
ATOM    641  CG  TRP A  85      10.278 -20.463  13.291  1.00123.16           C
ATOM    642  CD2 TRP A  85       8.911 -20.367  13.720  1.00123.16           C
ATOM    643  CD1 TRP A  85      10.307 -21.390  12.290  1.00123.16           C
ATOM    644  NE1 TRP A  85       9.040 -21.872  12.062  1.00123.16           N
ATOM    645  CE2 TRP A  85       8.172 -21.253  12.938  1.00123.16           C
ATOM    646  CE3 TRP A  85       8.324 -19.606  14.691  1.00123.16           C
ATOM    647  CZ2 TRP A  85       6.825 -21.392  13.114  1.00123.16           C
ATOM    648  CZ3 TRP A  85       6.965 -19.745  14.864  1.00123.16           C
ATOM    649  CH2 TRP A  85       6.232 -20.621  14.090  1.00123.16           C
ATOM    650  C   TRP A  85      10.890 -17.620  12.676  1.00123.16           C
ATOM    651  O   TRP A  85      10.304 -17.713  11.598  1.00123.16           O
ATOM    652  N   LEU A  86      10.596 -16.698  13.603  1.00234.98           N
ATOM    653  CA  LEU A  86       9.549 -15.779  13.354  1.00234.98           C
ATOM    654  CB  LEU A  86       8.893 -15.140  14.609  1.00234.98           C
ATOM    655  CG  LEU A  86       9.738 -14.332  15.605  1.00234.98           C
ATOM    656  CD1 LEU A  86      10.077 -12.939  15.057  1.00234.98           C
ATOM    657  CD2 LEU A  86       9.048 -14.278  16.981  1.00234.98           C
ATOM    658  C   LEU A  86       9.863 -14.816  12.244  1.00234.98           C
ATOM    659  O   LEU A  86       9.002 -14.541  11.404  1.00234.98           O
ATOM    660  N   VAL A  87      11.109 -14.315  12.157  1.00140.57           N
ATOM    661  CA  VAL A  87      11.394 -13.381  11.112  1.00140.57           C
ATOM    662  CB  VAL A  87      12.777 -12.812  11.117  1.00140.57           C
ATOM    663  CG1 VAL A  87      13.804 -13.923  10.849  1.00140.57           C
ATOM    664  CG2 VAL A  87      12.785 -11.695  10.061  1.00140.57           C
ATOM    665  C   VAL A  87      11.187 -14.066   9.795  1.00140.57           C
ATOM    666  O   VAL A  87      10.650 -13.477   8.857  1.00140.57           O
ATOM    667  N   VAL A  88      11.607 -15.343   9.708  1.00 73.80           N
ATOM    668  CA  VAL A  88      11.538 -16.128   8.506  1.00 73.80           C
ATOM    669  CB  VAL A  88      12.129 -17.490   8.691  1.00 73.80           C
ATOM    670  CG1 VAL A  88      11.820 -18.302   7.432  1.00 73.80           C
ATOM    671  CG2 VAL A  88      13.631 -17.346   8.993  1.00 73.80           C
ATOM    672  C   VAL A  88      10.117 -16.319   8.049  1.00 73.80           C
ATOM    673  O   VAL A  88       9.830 -16.168   6.862  1.00 73.80           O
ATOM    674  N   ASP A  89       9.185 -16.639   8.973  1.00144.00           N
ATOM    675  CA  ASP A  89       7.816 -16.895   8.594  1.00144.00           C
ATOM    676  CB  ASP A  89       6.862 -17.010   9.795  1.00144.00           C
ATOM    677  CG  ASP A  89       7.174 -18.245  10.611  1.00144.00           C
ATOM    678  OD1 ASP A  89       8.008 -19.069  10.156  1.00144.00           O
ATOM    679  OD2 ASP A  89       6.571 -18.380  11.708  1.00144.00           O
ATOM    680  C   ASP A  89       7.349 -15.656   7.910  1.00144.00           C
ATOM    681  O   ASP A  89       6.702 -15.683   6.864  1.00144.00           O
ATOM    682  N   TYR A  90       7.682 -14.517   8.524  1.00145.34           N
ATOM    683  CA  TYR A  90       7.267 -13.252   8.030  1.00145.34           C
ATOM    684  CB  TYR A  90       7.579 -12.120   9.015  1.00145.34           C
ATOM    685  CG  TYR A  90       6.611 -12.185  10.153  1.00145.34           C
ATOM    686  CD1 TYR A  90       5.284 -11.869   9.962  1.00145.34           C
ATOM    687  CD2 TYR A  90       7.028 -12.532  11.417  1.00145.34           C
ATOM    688  CE1 TYR A  90       4.390 -11.919  11.008  1.00145.34           C
ATOM    689  CE2 TYR A  90       6.140 -12.582  12.468  1.00145.34           C
ATOM    690  CZ  TYR A  90       4.815 -12.278  12.266  1.00145.34           C
ATOM    691  OH  TYR A  90       3.905 -12.330  13.344  1.00145.34           O
ATOM    692  C   TYR A  90       7.898 -12.930   6.696  1.00145.34           C
ATOM    693  O   TYR A  90       7.208 -12.460   5.790  1.00145.34           O
ATOM    694  N   LEU A  91       9.218 -13.186   6.541  1.00161.27           N
ATOM    695  CA  LEU A  91       9.985 -12.826   5.371  1.00161.27           C
ATOM    696  CB  LEU A  91      11.470 -13.229   5.523  1.00161.27           C
ATOM    697  CG  LEU A  91      12.430 -12.698   4.435  1.00161.27           C
ATOM    698  CD1 LEU A  91      12.151 -13.297   3.052  1.00161.27           C
ATOM    699  CD2 LEU A  91      12.455 -11.163   4.420  1.00161.27           C
ATOM    700  C   LEU A  91       9.427 -13.515   4.151  1.00161.27           C
ATOM    701  O   LEU A  91       9.118 -12.857   3.157  1.00161.27           O
ATOM    702  N   LEU A  92       9.230 -14.849   4.216  1.00144.63           N
ATOM    703  CA  LEU A  92       8.821 -15.617   3.063  1.00144.63           C
ATOM    704  CB  LEU A  92       8.780 -17.137   3.298  1.00144.63           C
ATOM    705  CG  LEU A  92      10.162 -17.809   3.400  1.00144.63           C
ATOM    706  CD1 LEU A  92      10.981 -17.560   2.125  1.00144.63           C
ATOM    707  CD2 LEU A  92      10.912 -17.428   4.680  1.00144.63           C
ATOM    708  C   LEU A  92       7.433 -15.205   2.612  1.00144.63           C
ATOM    709  O   LEU A  92       7.191 -15.034   1.418  1.00144.63           O
ATOM    710  N   CYS A  93       6.476 -15.016   3.546  1.00112.64           N
ATOM    711  CA  CYS A  93       5.116 -14.715   3.185  1.00112.64           C
ATOM    712  CB  CYS A  93       4.182 -14.650   4.403  1.00112.64           C
ATOM    713  SG  CYS A  93       3.923 -16.271   5.183  1.00112.64           S
ATOM    714  C   CYS A  93       5.019 -13.375   2.478  1.00112.64           C
ATOM    715  O   CYS A  93       4.247 -13.222   1.528  1.00112.64           O
ATOM    716  N   THR A  94       5.758 -12.344   2.953  1.00124.24           N
ATOM    717  CA  THR A  94       5.672 -11.046   2.338  1.00124.24           C
ATOM    718  CB  THR A  94       6.093  -9.922   3.203  1.00124.24           C
ATOM    719  OG1 THR A  94       5.448  -9.995   4.463  1.00124.24           O
ATOM    720  CG2 THR A  94       5.606  -8.643   2.499  1.00124.24           C
ATOM    721  C   THR A  94       6.343 -11.004   1.009  1.00124.24           C
ATOM    722  O   THR A  94       5.878 -10.299   0.113  1.00124.24           O
ATOM    723  N   SER A  95       7.454 -11.751   0.850  1.00 94.71           N
ATOM    724  CA  SER A  95       8.163 -11.813  -0.403  1.00 94.71           C
ATOM    725  CB  SER A  95       9.367 -12.759  -0.354  1.00 94.71           C
ATOM    726  OG  SER A  95      10.013 -12.755  -1.617  1.00 94.71           O
ATOM    727  C   SER A  95       7.223 -12.397  -1.412  1.00 94.71           C
ATOM    728  O   SER A  95       7.230 -12.012  -2.579  1.00 94.71           O
ATOM    729  N   SER A  96       6.377 -13.347  -0.967  1.00 66.47           N
ATOM    730  CA  SER A  96       5.451 -14.039  -1.816  1.00 66.47           C
ATOM    731  CB  SER A  96       4.659 -15.113  -1.037  1.00 66.47           C
ATOM    732  OG  SER A  96       5.552 -16.109  -0.554  1.00 66.47           O
ATOM    733  C   SER A  96       4.472 -13.079  -2.432  1.00 66.47           C
ATOM    734  O   SER A  96       4.314 -13.048  -3.652  1.00 66.47           O
ATOM    735  N   ALA A  97       3.793 -12.262  -1.597  1.00 68.93           N
ATOM    736  CA  ALA A  97       2.759 -11.349  -2.020  1.00 68.93           C
ATOM    737  CB  ALA A  97       2.183 -10.539  -0.849  1.00 68.93           C
ATOM    738  C   ALA A  97       3.327 -10.328  -2.969  1.00 68.93           C
ATOM    739  O   ALA A  97       2.716  -9.966  -3.976  1.00 68.93           O
ATOM    740  N   PHE A  98       4.516  -9.809  -2.633  1.00124.41           N
ATOM    741  CA  PHE A  98       5.191  -8.827  -3.431  1.00124.41           C
ATOM    742  CB  PHE A  98       6.496  -8.353  -2.782  1.00124.41           C
ATOM    743  CG  PHE A  98       6.225  -7.179  -1.904  1.00124.41           C
ATOM    744  CD1 PHE A  98       5.217  -7.180  -0.968  1.00124.41           C
ATOM    745  CD2 PHE A  98       7.051  -6.077  -1.993  1.00124.41           C
ATOM    746  CE1 PHE A  98       5.024  -6.078  -0.166  1.00124.41           C
ATOM    747  CE2 PHE A  98       6.874  -4.965  -1.204  1.00124.41           C
ATOM    748  CZ  PHE A  98       5.844  -4.979  -0.284  1.00124.41           C
ATOM    749  C   PHE A  98       5.565  -9.400  -4.759  1.00124.41           C
ATOM    750  O   PHE A  98       5.424  -8.749  -5.793  1.00124.41           O
ATOM    751  N   ASN A  99       6.074 -10.639  -4.768  1.00 49.80           N
ATOM    752  CA  ASN A  99       6.524 -11.213  -6.000  1.00 49.80           C
ATOM    753  CB  ASN A  99       7.088 -12.630  -5.829  1.00 49.80           C
ATOM    754  CG  ASN A  99       8.480 -12.518  -5.250  1.00 49.80           C
ATOM    755  OD1 ASN A  99       9.201 -11.565  -5.531  1.00 49.80           O
ATOM    756  ND2 ASN A  99       8.875 -13.518  -4.421  1.00 49.80           N
ATOM    757  C   ASN A  99       5.369 -11.296  -6.934  1.00 49.80           C
ATOM    758  O   ASN A  99       5.491 -11.000  -8.120  1.00 49.80           O
ATOM    759  N   ILE A 100       4.198 -11.696  -6.425  1.00 60.40           N
ATOM    760  CA  ILE A 100       3.054 -11.784  -7.275  1.00 60.40           C
ATOM    761  CB  ILE A 100       1.844 -12.365  -6.625  1.00 60.40           C
ATOM    762  CG2 ILE A 100       0.594 -11.828  -7.337  1.00 60.40           C
ATOM    763  CG1 ILE A 100       1.961 -13.893  -6.619  1.00 60.40           C
ATOM    764  CD1 ILE A 100       0.847 -14.569  -5.830  1.00 60.40           C
ATOM    765  C   ILE A 100       2.678 -10.441  -7.808  1.00 60.40           C
ATOM    766  O   ILE A 100       2.304 -10.321  -8.973  1.00 60.40           O
ATOM    767  N   VAL A 101       2.738  -9.394  -6.964  1.00 98.68           N
ATOM    768  CA  VAL A 101       2.351  -8.096  -7.433  1.00 98.68           C
ATOM    769  CB  VAL A 101       2.334  -7.015  -6.370  1.00 98.68           C
ATOM    770  CG1 VAL A 101       3.748  -6.624  -5.938  1.00 98.68           C
ATOM    771  CG2 VAL A 101       1.561  -5.808  -6.922  1.00 98.68           C
ATOM    772  C   VAL A 101       3.275  -7.706  -8.548  1.00 98.68           C
ATOM    773  O   VAL A 101       2.849  -7.106  -9.536  1.00 98.68           O
ATOM    774  N   LEU A 102       4.568  -8.060  -8.413  1.00 83.88           N
ATOM    775  CA  LEU A 102       5.567  -7.721  -9.385  1.00 83.88           C
ATOM    776  CB  LEU A 102       6.970  -8.172  -8.941  1.00 83.88           C
ATOM    777  CG  LEU A 102       8.059  -7.818  -9.962  1.00 83.88           C
ATOM    778  CD1 LEU A 102       8.136  -6.298 -10.152  1.00 83.88           C
ATOM    779  CD2 LEU A 102       9.420  -8.426  -9.590  1.00 83.88           C
ATOM    780  C   LEU A 102       5.232  -8.395 -10.684  1.00 83.88           C
ATOM    781  O   LEU A 102       5.390  -7.819 -11.761  1.00 83.88           O
ATOM    782  N   ILE A 103       4.755  -9.648 -10.601  1.00 67.40           N
ATOM    783  CA  ILE A 103       4.411 -10.442 -11.743  1.00 67.40           C
ATOM    784  CB  ILE A 103       4.023 -11.831 -11.328  1.00 67.40           C
ATOM    785  CG2 ILE A 103       3.391 -12.569 -12.523  1.00 67.40           C
ATOM    786  CG1 ILE A 103       5.258 -12.537 -10.742  1.00 67.40           C
ATOM    787  CD1 ILE A 103       4.920 -13.803  -9.961  1.00 67.40           C
ATOM    788  C   ILE A 103       3.280  -9.793 -12.486  1.00 67.40           C
ATOM    789  O   ILE A 103       3.298  -9.721 -13.714  1.00 67.40           O
ATOM    790  N   SER A 104       2.263  -9.288 -11.766  1.00 90.35           N
ATOM    791  CA  SER A 104       1.131  -8.698 -12.423  1.00 90.35           C
ATOM    792  CB  SER A 104       0.012  -8.287 -11.448  1.00 90.35           C
ATOM    793  OG  SER A 104       0.446  -7.240 -10.593  1.00 90.35           O
ATOM    794  C   SER A 104       1.566  -7.477 -13.175  1.00 90.35           C
ATOM    795  O   SER A 104       1.110  -7.225 -14.289  1.00 90.35           O
ATOM    796  N   TYR A 105       2.478  -6.690 -12.582  1.00151.12           N
ATOM    797  CA  TYR A 105       2.941  -5.472 -13.186  1.00151.12           C
ATOM    798  CB  TYR A 105       3.901  -4.713 -12.252  1.00151.12           C
ATOM    799  CG  TYR A 105       4.286  -3.422 -12.885  1.00151.12           C
ATOM    800  CD1 TYR A 105       3.470  -2.323 -12.749  1.00151.12           C
ATOM    801  CD2 TYR A 105       5.455  -3.305 -13.602  1.00151.12           C
ATOM    802  CE1 TYR A 105       3.812  -1.123 -13.322  1.00151.12           C
ATOM    803  CE2 TYR A 105       5.803  -2.107 -14.178  1.00151.12           C
ATOM    804  CZ  TYR A 105       4.979  -1.017 -14.037  1.00151.12           C
ATOM    805  OH  TYR A 105       5.333   0.215 -14.626  1.00151.12           O
ATOM    806  C   TYR A 105       3.679  -5.805 -14.456  1.00151.12           C
ATOM    807  O   TYR A 105       3.501  -5.150 -15.483  1.00151.12           O
ATOM    808  N   ASP A 106       4.523  -6.859 -14.414  1.00200.20           N
ATOM    809  CA  ASP A 106       5.336  -7.264 -15.526  1.00200.20           C
ATOM    810  CB  ASP A 106       6.038  -8.613 -15.316  1.00200.20           C
ATOM    811  CG  ASP A 106       6.996  -8.567 -14.152  1.00200.20           C
ATOM    812  OD1 ASP A 106       7.472  -7.459 -13.793  1.00200.20           O
ATOM    813  OD2 ASP A 106       7.263  -9.667 -13.603  1.00200.20           O
ATOM    814  C   ASP A 106       4.450  -7.589 -16.675  1.00200.20           C
ATOM    815  O   ASP A 106       4.643  -7.098 -17.784  1.00200.20           O
ATOM    816  N   ARG A 107       3.443  -8.438 -16.423  1.00246.17           N
ATOM    817  CA  ARG A 107       2.585  -8.920 -17.464  1.00246.17           C
ATOM    818  CB  ARG A 107       1.560  -9.958 -16.976  1.00246.17           C
ATOM    819  CG  ARG A 107       2.205 -11.284 -16.571  1.00246.17           C
ATOM    820  CD  ARG A 107       2.434 -12.239 -17.746  1.00246.17           C
ATOM    821  NE  ARG A 107       3.150 -11.500 -18.824  1.00246.17           N
ATOM    822  CZ  ARG A 107       4.511 -11.414 -18.814  1.00246.17           C
ATOM    823  NH1 ARG A 107       5.216 -11.911 -17.757  1.00246.17           N
ATOM    824  NH2 ARG A 107       5.165 -10.850 -19.873  1.00246.17           N
ATOM    825  C   ARG A 107       1.830  -7.784 -18.065  1.00246.17           C
ATOM    826  O   ARG A 107       1.631  -7.738 -19.276  1.00246.17           O
ATOM    827  N   PHE A 108       1.392  -6.821 -17.241  1.00 78.80           N
ATOM    828  CA  PHE A 108       0.584  -5.765 -17.767  1.00 78.80           C
ATOM    829  CB  PHE A 108       0.131  -4.785 -16.679  1.00 78.80           C
ATOM    830  CG  PHE A 108      -0.797  -3.832 -17.338  1.00 78.80           C
ATOM    831  CD1 PHE A 108      -2.096  -4.200 -17.592  1.00 78.80           C
ATOM    832  CD2 PHE A 108      -0.370  -2.575 -17.697  1.00 78.80           C
ATOM    833  CE1 PHE A 108      -2.961  -3.324 -18.203  1.00 78.80           C
ATOM    834  CE2 PHE A 108      -1.231  -1.695 -18.308  1.00 78.80           C
ATOM    835  CZ  PHE A 108      -2.529  -2.069 -18.562  1.00 78.80           C
ATOM    836  C   PHE A 108       1.370  -5.015 -18.794  1.00 78.80           C
ATOM    837  O   PHE A 108       0.862  -4.720 -19.875  1.00 78.80           O
ATOM    838  N   LEU A 109       2.638  -4.685 -18.490  1.00 66.54           N
ATOM    839  CA  LEU A 109       3.419  -3.939 -19.432  1.00 66.54           C
ATOM    840  CB  LEU A 109       4.809  -3.541 -18.907  1.00 66.54           C
ATOM    841  CG  LEU A 109       4.774  -2.571 -17.714  1.00 66.54           C
ATOM    842  CD1 LEU A 109       6.182  -2.052 -17.378  1.00 66.54           C
ATOM    843  CD2 LEU A 109       3.749  -1.448 -17.942  1.00 66.54           C
ATOM    844  C   LEU A 109       3.654  -4.759 -20.659  1.00 66.54           C
ATOM    845  O   LEU A 109       3.571  -4.251 -21.776  1.00 66.54           O
ATOM    846  N   SER A 110       3.956  -6.057 -20.486  1.00136.79           N
ATOM    847  CA  SER A 110       4.287  -6.888 -21.609  1.00136.79           C
ATOM    848  CB  SER A 110       4.728  -8.300 -21.180  1.00136.79           C
ATOM    849  OG  SER A 110       5.044  -9.084 -22.322  1.00136.79           O
ATOM    850  C   SER A 110       3.106  -7.021 -22.527  1.00136.79           C
ATOM    851  O   SER A 110       3.258  -7.005 -23.747  1.00136.79           O
ATOM    852  N   VAL A 111       1.893  -7.156 -21.962  1.00178.24           N
ATOM    853  CA  VAL A 111       0.705  -7.347 -22.745  1.00178.24           C
ATOM    854  CB  VAL A 111      -0.490  -7.672 -21.894  1.00178.24           C
ATOM    855  CG1 VAL A 111      -0.915  -6.421 -21.109  1.00178.24           C
ATOM    856  CG2 VAL A 111      -1.589  -8.254 -22.794  1.00178.24           C
ATOM    857  C   VAL A 111       0.404  -6.117 -23.545  1.00178.24           C
ATOM    858  O   VAL A 111      -0.039  -6.211 -24.689  1.00178.24           O
ATOM    859  N   THR A 112       0.613  -4.927 -22.950  1.00 76.15           N
ATOM    860  CA  THR A 112       0.301  -3.704 -23.624  1.00 76.15           C
ATOM    861  CB  THR A 112       0.446  -2.499 -22.737  1.00 76.15           C
ATOM    862  OG1 THR A 112       1.773  -2.391 -22.245  1.00 76.15           O
ATOM    863  CG2 THR A 112      -0.540  -2.642 -21.567  1.00 76.15           C
ATOM    864  C   THR A 112       1.180  -3.549 -24.817  1.00 76.15           C
ATOM    865  O   THR A 112       0.690  -3.284 -25.913  1.00 76.15           O
ATOM    866  N   ARG A 113       2.507  -3.728 -24.664  1.00155.05           N
ATOM    867  CA  ARG A 113       3.303  -3.545 -25.838  1.00155.05           C
ATOM    868  CB  ARG A 113       4.059  -2.211 -25.850  1.00155.05           C
ATOM    869  CG  ARG A 113       4.847  -1.947 -27.132  1.00155.05           C
ATOM    870  CD  ARG A 113       5.608  -0.621 -27.093  1.00155.05           C
ATOM    871  NE  ARG A 113       6.330  -0.473 -28.387  1.00155.05           N
ATOM    872  CZ  ARG A 113       5.689   0.080 -29.457  1.00155.05           C
ATOM    873  NH1 ARG A 113       4.386   0.469 -29.343  1.00155.05           N
ATOM    874  NH2 ARG A 113       6.352   0.249 -30.638  1.00155.05           N
ATOM    875  C   ARG A 113       4.291  -4.657 -25.941  1.00155.05           C
ATOM    876  O   ARG A 113       5.112  -4.874 -25.050  1.00155.05           O
ATOM    877  N   ALA A 114       4.229  -5.396 -27.062  1.00 83.63           N
ATOM    878  CA  ALA A 114       5.115  -6.503 -27.248  1.00 83.63           C
ATOM    879  CB  ALA A 114       4.827  -7.284 -28.540  1.00 83.63           C
ATOM    880  C   ALA A 114       6.515  -5.994 -27.335  1.00 83.63           C
ATOM    881  O   ALA A 114       7.415  -6.546 -26.705  1.00 83.63           O
ATOM    882  N   VAL A 115       6.754  -4.914 -28.104  1.00184.16           N
ATOM    883  CA  VAL A 115       8.129  -4.513 -28.178  1.00184.16           C
ATOM    884  CB  VAL A 115       8.543  -4.121 -29.566  1.00184.16           C
ATOM    885  CG1 VAL A 115       7.801  -2.831 -29.953  1.00184.16           C
ATOM    886  CG2 VAL A 115      10.076  -4.010 -29.613  1.00184.16           C
ATOM    887  C   VAL A 115       8.327  -3.327 -27.296  1.00184.16           C
ATOM    888  O   VAL A 115       9.125  -2.436 -27.578  1.00184.16           O
ATOM    889  N   SER A 116       7.631  -3.309 -26.156  1.00335.45           N
ATOM    890  CA  SER A 116       7.810  -2.245 -25.223  1.00335.45           C
ATOM    891  CB  SER A 116       6.578  -1.919 -24.367  1.00335.45           C
ATOM    892  OG  SER A 116       6.231  -3.038 -23.563  1.00335.45           O
ATOM    893  C   SER A 116       8.823  -2.766 -24.289  1.00335.45           C
ATOM    894  O   SER A 116       9.674  -3.556 -24.696  1.00335.45           O
ATOM    895  N   TYR A 117       8.735  -2.326 -23.018  1.00761.08           N
ATOM    896  CA  TYR A 117       9.650  -2.746 -22.005  1.00761.08           C
ATOM    897  CB  TYR A 117       9.381  -4.161 -21.431  1.00761.08           C
ATOM    898  CG  TYR A 117       9.256  -5.217 -22.486  1.00761.08           C
ATOM    899  CD1 TYR A 117       8.032  -5.499 -23.048  1.00761.08           C
ATOM    900  CD2 TYR A 117      10.342  -5.950 -22.906  1.00761.08           C
ATOM    901  CE1 TYR A 117       7.905  -6.478 -24.008  1.00761.08           C
ATOM    902  CE2 TYR A 117      10.228  -6.927 -23.863  1.00761.08           C
ATOM    903  CZ  TYR A 117       9.004  -7.197 -24.420  1.00761.08           C
ATOM    904  OH  TYR A 117       8.893  -8.205 -25.403  1.00761.08           O
ATOM    905  C   TYR A 117      11.045  -2.625 -22.550  1.00761.08           C
ATOM    906  O   TYR A 117      11.755  -3.624 -22.652  1.00761.08           O
ATOM    907  N   ARG A 118      11.451  -1.372 -22.883  1.00187.08           N
ATOM    908  CA  ARG A 118      12.660  -1.009 -23.589  1.00187.08           C
ATOM    909  CB  ARG A 118      12.843   0.516 -23.660  1.00187.08           C
ATOM    910  CG  ARG A 118      12.917   1.182 -22.285  1.00187.08           C
ATOM    911  CD  ARG A 118      13.098   2.699 -22.344  1.00187.08           C
ATOM    912  NE  ARG A 118      13.143   3.197 -20.941  1.00187.08           N
ATOM    913  CZ  ARG A 118      13.643   4.438 -20.676  1.00187.08           C
ATOM    914  NH1 ARG A 118      14.127   5.207 -21.695  1.00187.08           N
ATOM    915  NH2 ARG A 118      13.655   4.910 -19.396  1.00187.08           N
ATOM    916  C   ARG A 118      13.856  -1.593 -22.904  1.00187.08           C
ATOM    917  O   ARG A 118      14.711  -2.182 -23.562  1.00187.08           O
ATOM    918  N   ALA A 119      13.998  -1.422 -21.579  1.00214.79           N
ATOM    919  CA  ALA A 119      15.054  -2.144 -20.933  1.00214.79           C
ATOM    920  CB  ALA A 119      16.114  -1.235 -20.293  1.00214.79           C
ATOM    921  C   ALA A 119      14.345  -2.835 -19.843  1.00214.79           C
ATOM    922  O   ALA A 119      14.695  -2.749 -18.667  1.00214.79           O
ATOM    923  N   GLN A 120      13.322  -3.586 -20.251  1.00349.31           N
ATOM    924  CA  GLN A 120      12.519  -4.266 -19.306  1.00349.31           C
ATOM    925  CB  GLN A 120      11.153  -3.606 -19.058  1.00349.31           C
ATOM    926  CG  GLN A 120      10.306  -4.359 -18.031  1.00349.31           C
ATOM    927  CD  GLN A 120       9.016  -3.588 -17.821  1.00349.31           C
ATOM    928  OE1 GLN A 120       8.833  -2.501 -18.366  1.00349.31           O
ATOM    929  NE2 GLN A 120       8.094  -4.168 -17.006  1.00349.31           N
ATOM    930  C   GLN A 120      12.271  -5.577 -19.944  1.00349.31           C
ATOM    931  O   GLN A 120      12.433  -5.725 -21.151  1.00349.31           O
ATOM    932  N   GLN A 121      11.824  -6.555 -19.158  1.00268.77           N
ATOM    933  CA  GLN A 121      11.755  -7.881 -19.674  1.00268.77           C
ATOM    934  CB  GLN A 121      10.715  -8.063 -20.798  1.00268.77           C
ATOM    935  CG  GLN A 121      10.413  -9.525 -21.155  1.00268.77           C
ATOM    936  CD  GLN A 121      11.395 -10.011 -22.212  1.00268.77           C
ATOM    937  OE1 GLN A 121      11.456  -9.469 -23.314  1.00268.77           O
ATOM    938  NE2 GLN A 121      12.192 -11.058 -21.869  1.00268.77           N
ATOM    939  C   GLN A 121      13.126  -8.171 -20.174  1.00268.77           C
ATOM    940  O   GLN A 121      13.372  -8.317 -21.369  1.00268.77           O
ATOM    941  N   GLY A 122      14.061  -8.240 -19.216  1.00 57.35           N
ATOM    942  CA  GLY A 122      15.438  -8.503 -19.477  1.00 57.35           C
ATOM    943  C   GLY A 122      15.924  -9.088 -18.202  1.00 57.35           C
ATOM    944  O   GLY A 122      15.402  -8.779 -17.132  1.00 57.35           O
ATOM    945  N   ASP A 123      16.956  -9.938 -18.284  1.00 97.65           N
ATOM    946  CA  ASP A 123      17.440 -10.596 -17.114  1.00 97.65           C
ATOM    947  CB  ASP A 123      18.597 -11.567 -17.419  1.00 97.65           C
ATOM    948  CG  ASP A 123      19.774 -10.785 -17.990  1.00 97.65           C
ATOM    949  OD1 ASP A 123      19.532  -9.820 -18.762  1.00 97.65           O
ATOM    950  OD2 ASP A 123      20.935 -11.156 -17.670  1.00 97.65           O
ATOM    951  C   ASP A 123      17.942  -9.566 -16.157  1.00 97.65           C
ATOM    952  O   ASP A 123      17.721  -9.675 -14.952  1.00 97.65           O
ATOM    953  N   THR A 124      18.603  -8.516 -16.681  1.00127.58           N
ATOM    954  CA  THR A 124      19.238  -7.544 -15.839  1.00127.58           C
ATOM    955  CB  THR A 124      19.913  -6.454 -16.622  1.00127.58           C
ATOM    956  OG1 THR A 124      18.958  -5.715 -17.369  1.00127.58           O
ATOM    957  CG2 THR A 124      20.931  -7.100 -17.573  1.00127.58           C
ATOM    958  C   THR A 124      18.236  -6.887 -14.951  1.00127.58           C
ATOM    959  O   THR A 124      18.432  -6.800 -13.741  1.00127.58           O
ATOM    960  N   ARG A 125      17.124  -6.408 -15.526  1.00192.13           N
ATOM    961  CA  ARG A 125      16.146  -5.725 -14.736  1.00192.13           C
ATOM    962  CB  ARG A 125      15.038  -5.082 -15.581  1.00192.13           C
ATOM    963  CG  ARG A 125      15.501  -3.799 -16.268  1.00192.13           C
ATOM    964  CD  ARG A 125      16.680  -3.997 -17.224  1.00192.13           C
ATOM    965  NE  ARG A 125      16.233  -4.894 -18.326  1.00192.13           N
ATOM    966  CZ  ARG A 125      16.861  -4.841 -19.537  1.00192.13           C
ATOM    967  NH1 ARG A 125      17.897  -3.972 -19.727  1.00192.13           N
ATOM    968  NH2 ARG A 125      16.450  -5.651 -20.556  1.00192.13           N
ATOM    969  C   ARG A 125      15.506  -6.676 -13.779  1.00192.13           C
ATOM    970  O   ARG A 125      15.208  -6.319 -12.642  1.00192.13           O
ATOM    971  N   ARG A 126      15.274  -7.924 -14.213  1.00152.61           N
ATOM    972  CA  ARG A 126      14.550  -8.849 -13.389  1.00152.61           C
ATOM    973  CB  ARG A 126      14.394 -10.217 -14.033  1.00152.61           C
ATOM    974  CG  ARG A 126      13.734 -10.234 -15.398  1.00152.61           C
ATOM    975  CD  ARG A 126      13.633 -11.657 -15.937  1.00152.61           C
ATOM    976  NE  ARG A 126      14.991 -12.142 -16.331  1.00152.61           N
ATOM    977  CZ  ARG A 126      15.827 -12.762 -15.443  1.00152.61           C
ATOM    978  NH1 ARG A 126      15.540 -12.821 -14.110  1.00152.61           N
ATOM    979  NH2 ARG A 126      16.966 -13.361 -15.896  1.00152.61           N
ATOM    980  C   ARG A 126      15.281  -9.144 -12.125  1.00152.61           C
ATOM    981  O   ARG A 126      14.691  -9.169 -11.046  1.00152.61           O
ATOM    982  N   ALA A 127      16.594  -9.396 -12.235  1.00 37.83           N
ATOM    983  CA  ALA A 127      17.344  -9.801 -11.089  1.00 37.83           C
ATOM    984  CB  ALA A 127      18.823 -10.072 -11.416  1.00 37.83           C
ATOM    985  C   ALA A 127      17.306  -8.710 -10.072  1.00 37.83           C
ATOM    986  O   ALA A 127      17.140  -8.975  -8.883  1.00 37.83           O
ATOM    987  N   VAL A 128      17.449  -7.447 -10.515  1.00101.17           N
ATOM    988  CA  VAL A 128      17.497  -6.377  -9.564  1.00101.17           C
ATOM    989  CB  VAL A 128      17.798  -5.026 -10.158  1.00101.17           C
ATOM    990  CG1 VAL A 128      19.173  -5.087 -10.839  1.00101.17           C
ATOM    991  CG2 VAL A 128      16.655  -4.591 -11.084  1.00101.17           C
ATOM    992  C   VAL A 128      16.193  -6.295  -8.843  1.00101.17           C
ATOM    993  O   VAL A 128      16.161  -6.111  -7.628  1.00101.17           O
ATOM    994  N   ARG A 129      15.070  -6.448  -9.567  1.00142.17           N
ATOM    995  CA  ARG A 129      13.794  -6.310  -8.932  1.00142.17           C
ATOM    996  CB  ARG A 129      12.607  -6.328  -9.918  1.00142.17           C
ATOM    997  CG  ARG A 129      12.462  -7.595 -10.759  1.00142.17           C
ATOM    998  CD  ARG A 129      11.537  -7.397 -11.962  1.00142.17           C
ATOM    999  NE  ARG A 129      12.239  -6.472 -12.896  1.00142.17           N
ATOM   1000  CZ  ARG A 129      11.541  -5.788 -13.848  1.00142.17           C
ATOM   1001  NH1 ARG A 129      10.189  -5.952 -13.951  1.00142.17           N
ATOM   1002  NH2 ARG A 129      12.194  -4.939 -14.695  1.00142.17           N
ATOM   1003  C   ARG A 129      13.625  -7.381  -7.901  1.00142.17           C
ATOM   1004  O   ARG A 129      13.119  -7.118  -6.813  1.00142.17           O
ATOM   1005  N   LYS A 130      14.055  -8.620  -8.192  1.00124.03           N
ATOM   1006  CA  LYS A 130      13.897  -9.669  -7.229  1.00124.03           C
ATOM   1007  CB  LYS A 130      14.459 -11.011  -7.711  1.00124.03           C
ATOM   1008  CG  LYS A 130      14.821 -11.926  -6.542  1.00124.03           C
ATOM   1009  CD  LYS A 130      13.655 -12.228  -5.604  1.00124.03           C
ATOM   1010  CE  LYS A 130      14.024 -13.220  -4.500  1.00124.03           C
ATOM   1011  NZ  LYS A 130      12.827 -13.553  -3.700  1.00124.03           N
ATOM   1012  C   LYS A 130      14.640  -9.331  -5.979  1.00124.03           C
ATOM   1013  O   LYS A 130      14.105  -9.475  -4.881  1.00124.03           O
ATOM   1014  N   MET A 131      15.887  -8.848  -6.120  1.00138.58           N
ATOM   1015  CA  MET A 131      16.717  -8.582  -4.981  1.00138.58           C
ATOM   1016  CB  MET A 131      18.133  -8.110  -5.387  1.00138.58           C
ATOM   1017  CG  MET A 131      19.198  -8.219  -4.286  1.00138.58           C
ATOM   1018  SD  MET A 131      19.186  -6.907  -3.026  1.00138.58           S
ATOM   1019  CE  MET A 131      20.476  -5.888  -3.802  1.00138.58           C
ATOM   1020  C   MET A 131      16.072  -7.517  -4.151  1.00138.58           C
ATOM   1021  O   MET A 131      16.032  -7.616  -2.924  1.00138.58           O
ATOM   1022  N   LEU A 132      15.523  -6.479  -4.809  1.00116.01           N
ATOM   1023  CA  LEU A 132      14.945  -5.379  -4.099  1.00116.01           C
ATOM   1024  CB  LEU A 132      14.503  -4.226  -5.031  1.00116.01           C
ATOM   1025  CG  LEU A 132      14.032  -2.948  -4.296  1.00116.01           C
ATOM   1026  CD1 LEU A 132      12.703  -3.140  -3.540  1.00116.01           C
ATOM   1027  CD2 LEU A 132      15.149  -2.374  -3.409  1.00116.01           C
ATOM   1028  C   LEU A 132      13.757  -5.857  -3.322  1.00116.01           C
ATOM   1029  O   LEU A 132      13.564  -5.440  -2.181  1.00116.01           O
ATOM   1030  N   LEU A 133      12.909  -6.724  -3.916  1.00145.03           N
ATOM   1031  CA  LEU A 133      11.734  -7.154  -3.209  1.00145.03           C
ATOM   1032  CB  LEU A 133      10.732  -7.997  -4.024  1.00145.03           C
ATOM   1033  CG  LEU A 133       9.809  -7.159  -4.940  1.00145.03           C
ATOM   1034  CD1 LEU A 133       9.090  -6.072  -4.126  1.00145.03           C
ATOM   1035  CD2 LEU A 133      10.524  -6.584  -6.165  1.00145.03           C
ATOM   1036  C   LEU A 133      12.113  -7.911  -1.975  1.00145.03           C
ATOM   1037  O   LEU A 133      11.443  -7.789  -0.951  1.00145.03           O
ATOM   1038  N   VAL A 134      13.171  -8.742  -2.034  1.00 35.62           N
ATOM   1039  CA  VAL A 134      13.583  -9.461  -0.860  1.00 35.62           C
ATOM   1040  CB  VAL A 134      14.676 -10.457  -1.116  1.00 35.62           C
ATOM   1041  CG1 VAL A 134      15.117 -11.051   0.234  1.00 35.62           C
ATOM   1042  CG2 VAL A 134      14.151 -11.520  -2.091  1.00 35.62           C
ATOM   1043  C   VAL A 134      14.103  -8.489   0.154  1.00 35.62           C
ATOM   1044  O   VAL A 134      13.851  -8.626   1.349  1.00 35.62           O
ATOM   1045  N   TRP A 135      14.855  -7.474  -0.305  1.00104.22           N
ATOM   1046  CA  TRP A 135      15.462  -6.531   0.587  1.00104.22           C
ATOM   1047  CB  TRP A 135      16.340  -5.538  -0.202  1.00104.22           C
ATOM   1048  CG  TRP A 135      17.145  -4.540   0.593  1.00104.22           C
ATOM   1049  CD2 TRP A 135      16.906  -3.125   0.566  1.00104.22           C
ATOM   1050  CD1 TRP A 135      18.241  -4.733   1.383  1.00104.22           C
ATOM   1051  NE1 TRP A 135      18.699  -3.524   1.852  1.00104.22           N
ATOM   1052  CE2 TRP A 135      17.889  -2.526   1.353  1.00104.22           C
ATOM   1053  CE3 TRP A 135      15.952  -2.384  -0.071  1.00104.22           C
ATOM   1054  CZ2 TRP A 135      17.931  -1.171   1.516  1.00104.22           C
ATOM   1055  CZ3 TRP A 135      15.991  -1.018   0.101  1.00104.22           C
ATOM   1056  CH2 TRP A 135      16.963  -0.425   0.879  1.00104.22           C
ATOM   1057  C   TRP A 135      14.383  -5.804   1.337  1.00104.22           C
ATOM   1058  O   TRP A 135      14.441  -5.691   2.560  1.00104.22           O
ATOM   1059  N   VAL A 136      13.350  -5.309   0.627  1.00 98.40           N
ATOM   1060  CA  VAL A 136      12.297  -4.568   1.265  1.00 98.40           C
ATOM   1061  CB  VAL A 136      11.326  -3.964   0.292  1.00 98.40           C
ATOM   1062  CG1 VAL A 136      12.098  -2.955  -0.573  1.00 98.40           C
ATOM   1063  CG2 VAL A 136      10.652  -5.083  -0.514  1.00 98.40           C
ATOM   1064  C   VAL A 136      11.539  -5.464   2.187  1.00 98.40           C
ATOM   1065  O   VAL A 136      11.130  -5.055   3.272  1.00 98.40           O
ATOM   1066  N   LEU A 137      11.321  -6.718   1.770  1.00175.75           N
ATOM   1067  CA  LEU A 137      10.543  -7.612   2.569  1.00175.75           C
ATOM   1068  CB  LEU A 137      10.307  -8.948   1.871  1.00175.75           C
ATOM   1069  CG  LEU A 137       9.190  -9.527   2.672  1.00175.75           C
ATOM   1070  CD1 LEU A 137       9.632 -10.283   3.929  1.00175.75           C
ATOM   1071  CD2 LEU A 137       8.449  -8.231   3.035  1.00175.75           C
ATOM   1072  C   LEU A 137      11.288  -7.855   3.842  1.00175.75           C
ATOM   1073  O   LEU A 137      10.687  -7.936   4.912  1.00175.75           O
ATOM   1074  N   ALA A 138      12.626  -7.989   3.763  1.00 32.84           N
ATOM   1075  CA  ALA A 138      13.380  -8.279   4.948  1.00 32.84           C
ATOM   1076  CB  ALA A 138      14.881  -8.499   4.683  1.00 32.84           C
ATOM   1077  C   ALA A 138      13.243  -7.142   5.912  1.00 32.84           C
ATOM   1078  O   ALA A 138      13.063  -7.355   7.110  1.00 32.84           O
ATOM   1079  N   PHE A 139      13.306  -5.891   5.418  1.00 94.44           N
ATOM   1080  CA  PHE A 139      13.223  -4.783   6.324  1.00 94.44           C
ATOM   1081  CB  PHE A 139      13.396  -3.410   5.651  1.00 94.44           C
ATOM   1082  CG  PHE A 139      14.849  -3.240   5.379  1.00 94.44           C
ATOM   1083  CD1 PHE A 139      15.684  -2.760   6.362  1.00 94.44           C
ATOM   1084  CD2 PHE A 139      15.380  -3.561   4.152  1.00 94.44           C
ATOM   1085  CE1 PHE A 139      17.028  -2.600   6.123  1.00 94.44           C
ATOM   1086  CE2 PHE A 139      16.724  -3.403   3.909  1.00 94.44           C
ATOM   1087  CZ  PHE A 139      17.551  -2.920   4.894  1.00 94.44           C
ATOM   1088  C   PHE A 139      11.901  -4.790   7.021  1.00 94.44           C
ATOM   1089  O   PHE A 139      11.842  -4.632   8.238  1.00 94.44           O
ATOM   1090  N   LEU A 140      10.802  -4.993   6.275  1.00 86.70           N
ATOM   1091  CA  LEU A 140       9.495  -4.935   6.866  1.00 86.70           C
ATOM   1092  CB  LEU A 140       8.372  -5.141   5.830  1.00 86.70           C
ATOM   1093  CG  LEU A 140       8.340  -4.078   4.713  1.00 86.70           C
ATOM   1094  CD1 LEU A 140       7.199  -4.337   3.714  1.00 86.70           C
ATOM   1095  CD2 LEU A 140       8.288  -2.660   5.297  1.00 86.70           C
ATOM   1096  C   LEU A 140       9.339  -6.015   7.891  1.00 86.70           C
ATOM   1097  O   LEU A 140       8.752  -5.791   8.945  1.00 86.70           O
ATOM   1098  N   LEU A 141       9.768  -7.247   7.572  1.00163.44           N
ATOM   1099  CA  LEU A 141       9.595  -8.330   8.497  1.00163.44           C
ATOM   1100  CB  LEU A 141       9.434  -9.694   7.809  1.00163.44           C
ATOM   1101  CG  LEU A 141       8.102  -9.749   7.026  1.00163.44           C
ATOM   1102  CD1 LEU A 141       6.880  -9.501   7.921  1.00163.44           C
ATOM   1103  CD2 LEU A 141       8.085  -8.737   5.889  1.00163.44           C
ATOM   1104  C   LEU A 141      10.610  -8.405   9.609  1.00163.44           C
ATOM   1105  O   LEU A 141      10.236  -8.620  10.761  1.00163.44           O
ATOM   1106  N   TYR A 142      11.918  -8.257   9.296  1.00157.02           N
ATOM   1107  CA  TYR A 142      12.990  -8.398  10.256  1.00157.02           C
ATOM   1108  CB  TYR A 142      14.382  -8.383   9.591  1.00157.02           C
ATOM   1109  CG  TYR A 142      14.686  -9.698   8.958  1.00157.02           C
ATOM   1110  CD1 TYR A 142      14.194 -10.034   7.720  1.00157.02           C
ATOM   1111  CD2 TYR A 142      15.479 -10.603   9.624  1.00157.02           C
ATOM   1112  CE1 TYR A 142      14.491 -11.255   7.159  1.00157.02           C
ATOM   1113  CE2 TYR A 142      15.778 -11.823   9.068  1.00157.02           C
ATOM   1114  CZ  TYR A 142      15.284 -12.152   7.832  1.00157.02           C
ATOM   1115  OH  TYR A 142      15.588 -13.403   7.256  1.00157.02           O
ATOM   1116  C   TYR A 142      13.040  -7.295  11.268  1.00157.02           C
ATOM   1117  O   TYR A 142      13.113  -7.546  12.472  1.00157.02           O
ATOM   1118  N   GLY A 143      12.981  -6.037  10.796  1.00 56.85           N
ATOM   1119  CA  GLY A 143      13.246  -4.923  11.660  1.00 56.85           C
ATOM   1120  C   GLY A 143      12.279  -4.857  12.792  1.00 56.85           C
ATOM   1121  O   GLY A 143      12.680  -4.675  13.941  1.00 56.85           O
ATOM   1122  N   PRO A 144      11.019  -4.987  12.525  1.00129.61           N
ATOM   1123  CA  PRO A 144      10.079  -4.876  13.602  1.00129.61           C
ATOM   1124  CD  PRO A 144      10.458  -4.556  11.255  1.00129.61           C
ATOM   1125  CB  PRO A 144       8.709  -4.801  12.937  1.00129.61           C
ATOM   1126  CG  PRO A 144       9.011  -4.143  11.576  1.00129.61           C
ATOM   1127  C   PRO A 144      10.227  -5.971  14.608  1.00129.61           C
ATOM   1128  O   PRO A 144      10.000  -5.724  15.793  1.00129.61           O
ATOM   1129  N   ALA A 145      10.561  -7.193  14.153  1.00 87.74           N
ATOM   1130  CA  ALA A 145      10.698  -8.311  15.038  1.00 87.74           C
ATOM   1131  CB  ALA A 145      10.851  -9.643  14.285  1.00 87.74           C
ATOM   1132  C   ALA A 145      11.897  -8.156  15.924  1.00 87.74           C
ATOM   1133  O   ALA A 145      11.799  -8.335  17.137  1.00 87.74           O
ATOM   1134  N   ILE A 146      13.064  -7.802  15.342  1.00168.66           N
ATOM   1135  CA  ILE A 146      14.262  -7.737  16.134  1.00168.66           C
ATOM   1136  CB  ILE A 146      15.506  -7.505  15.318  1.00168.66           C
ATOM   1137  CG2 ILE A 146      15.334  -6.213  14.503  1.00168.66           C
ATOM   1138  CG1 ILE A 146      16.744  -7.513  16.232  1.00168.66           C
ATOM   1139  CD1 ILE A 146      17.014  -8.864  16.892  1.00168.66           C
ATOM   1140  C   ILE A 146      14.139  -6.643  17.142  1.00168.66           C
ATOM   1141  O   ILE A 146      14.377  -6.857  18.330  1.00168.66           O
ATOM   1142  N   LEU A 147      13.753  -5.432  16.705  1.00251.67           N
ATOM   1143  CA  LEU A 147      13.529  -4.407  17.677  1.00251.67           C
ATOM   1144  CB  LEU A 147      13.863  -2.989  17.168  1.00251.67           C
ATOM   1145  CG  LEU A 147      13.813  -1.874  18.237  1.00251.67           C
ATOM   1146  CD1 LEU A 147      14.160  -0.510  17.621  1.00251.67           C
ATOM   1147  CD2 LEU A 147      12.476  -1.838  18.994  1.00251.67           C
ATOM   1148  C   LEU A 147      12.063  -4.508  17.835  1.00251.67           C
ATOM   1149  O   LEU A 147      11.333  -3.946  17.026  1.00251.67           O
ATOM   1150  N   SER A 148      11.620  -5.212  18.896  1.00192.57           N
ATOM   1151  CA  SER A 148      10.246  -5.593  19.063  1.00192.57           C
ATOM   1152  CB  SER A 148       9.986  -6.369  20.367  1.00192.57           C
ATOM   1153  OG  SER A 148      10.255  -5.547  21.493  1.00192.57           O
ATOM   1154  C   SER A 148       9.303  -4.436  19.021  1.00192.57           C
ATOM   1155  O   SER A 148       8.953  -3.855  20.046  1.00192.57           O
ATOM   1156  N   TRP A 149       8.867  -4.081  17.799  1.00158.57           N
ATOM   1157  CA  TRP A 149       7.833  -3.124  17.583  1.00158.57           C
ATOM   1158  CB  TRP A 149       7.769  -2.627  16.130  1.00158.57           C
ATOM   1159  CG  TRP A 149       8.972  -1.785  15.770  1.00158.57           C
ATOM   1160  CD2 TRP A 149       9.175  -1.126  14.510  1.00158.57           C
ATOM   1161  CD1 TRP A 149      10.061  -1.492  16.537  1.00158.57           C
ATOM   1162  NE1 TRP A 149      10.932  -0.695  15.835  1.00158.57           N
ATOM   1163  CE2 TRP A 149      10.399  -0.461  14.585  1.00158.57           C
ATOM   1164  CE3 TRP A 149       8.405  -1.077  13.384  1.00158.57           C
ATOM   1165  CZ2 TRP A 149      10.875   0.265  13.531  1.00158.57           C
ATOM   1166  CZ3 TRP A 149       8.888  -0.344  12.322  1.00158.57           C
ATOM   1167  CH2 TRP A 149      10.099   0.313  12.394  1.00158.57           C
ATOM   1168  C   TRP A 149       6.599  -3.868  17.936  1.00158.57           C
ATOM   1169  O   TRP A 149       5.652  -3.334  18.507  1.00158.57           O
ATOM   1170  N   GLU A 150       6.622  -5.172  17.599  1.00247.14           N
ATOM   1171  CA  GLU A 150       5.571  -6.077  17.939  1.00247.14           C
ATOM   1172  CB  GLU A 150       5.743  -7.470  17.310  1.00247.14           C
ATOM   1173  CG  GLU A 150       5.614  -7.464  15.785  1.00247.14           C
ATOM   1174  CD  GLU A 150       5.814  -8.889  15.294  1.00247.14           C
ATOM   1175  OE1 GLU A 150       6.013  -9.788  16.154  1.00247.14           O
ATOM   1176  OE2 GLU A 150       5.772  -9.098  14.052  1.00247.14           O
ATOM   1177  C   GLU A 150       5.720  -6.227  19.417  1.00247.14           C
ATOM   1178  O   GLU A 150       6.623  -5.646  20.010  1.00247.14           O
ATOM   1179  N   TYR A 151       4.792  -6.909  20.099  1.00215.08           N
ATOM   1180  CA  TYR A 151       5.052  -7.071  21.498  1.00215.08           C
ATOM   1181  CB  TYR A 151       4.203  -6.176  22.414  1.00215.08           C
ATOM   1182  CG  TYR A 151       4.682  -6.397  23.810  1.00215.08           C
ATOM   1183  CD1 TYR A 151       5.736  -5.664  24.306  1.00215.08           C
ATOM   1184  CD2 TYR A 151       4.091  -7.337  24.623  1.00215.08           C
ATOM   1185  CE1 TYR A 151       6.188  -5.858  25.590  1.00215.08           C
ATOM   1186  CE2 TYR A 151       4.537  -7.537  25.909  1.00215.08           C
ATOM   1187  CZ  TYR A 151       5.587  -6.796  26.395  1.00215.08           C
ATOM   1188  OH  TYR A 151       6.047  -6.998  27.713  1.00215.08           O
ATOM   1189  C   TYR A 151       4.725  -8.484  21.848  1.00215.08           C
ATOM   1190  O   TYR A 151       3.729  -9.021  21.369  1.00215.08           O
ATOM   1191  N   LEU A 152       5.572  -9.133  22.675  1.00107.08           N
ATOM   1192  CA  LEU A 152       5.295 -10.474  23.104  1.00107.08           C
ATOM   1193  CB  LEU A 152       6.364 -11.483  22.655  1.00107.08           C
ATOM   1194  CG  LEU A 152       6.628 -11.433  21.140  1.00107.08           C
ATOM   1195  CD1 LEU A 152       7.463 -12.637  20.678  1.00107.08           C
ATOM   1196  CD2 LEU A 152       5.328 -11.225  20.349  1.00107.08           C
ATOM   1197  C   LEU A 152       5.353 -10.434  24.593  1.00107.08           C
ATOM   1198  O   LEU A 152       6.304  -9.900  25.157  1.00107.08           O
ATOM   1199  N   SER A 153       4.347 -10.994  25.291  1.00208.37           N
ATOM   1200  CA  SER A 153       4.444 -10.873  26.714  1.00208.37           C
ATOM   1201  CB  SER A 153       3.434  -9.885  27.319  1.00208.37           C
ATOM   1202  OG  SER A 153       3.600  -9.824  28.728  1.00208.37           O
ATOM   1203  C   SER A 153       4.198 -12.196  27.355  1.00208.37           C
ATOM   1204  O   SER A 153       3.502 -13.054  26.814  1.00208.37           O
ATOM   1205  N   GLY A 154       4.800 -12.380  28.546  1.00130.82           N
ATOM   1206  CA  GLY A 154       4.607 -13.561  29.329  1.00130.82           C
ATOM   1207  C   GLY A 154       3.769 -13.105  30.472  1.00130.82           C
ATOM   1208  O   GLY A 154       3.896 -11.968  30.923  1.00130.82           O
ATOM   1209  N   GLY A 155       2.885 -13.981  30.982  1.00 47.74           N
ATOM   1210  CA  GLY A 155       1.993 -13.520  32.001  1.00 47.74           C
ATOM   1211  C   GLY A 155       0.996 -12.705  31.250  1.00 47.74           C
ATOM   1212  O   GLY A 155       0.240 -11.912  31.809  1.00 47.74           O
ATOM   1213  N   SER A 156       1.011 -12.914  29.921  1.00153.64           N
ATOM   1214  CA  SER A 156       0.195 -12.257  28.951  1.00153.64           C
ATOM   1215  CB  SER A 156       0.868 -11.034  28.312  1.00153.64           C
ATOM   1216  OG  SER A 156       1.045 -10.021  29.290  1.00153.64           O
ATOM   1217  C   SER A 156       0.014 -13.281  27.887  1.00153.64           C
ATOM   1218  O   SER A 156      -0.470 -14.375  28.168  1.00153.64           O
ATOM   1219  N   SER A 157       0.373 -12.947  26.631  1.00265.15           N
ATOM   1220  CA  SER A 157       0.248 -13.913  25.577  1.00265.15           C
ATOM   1221  CB  SER A 157       0.800 -13.369  24.253  1.00265.15           C
ATOM   1222  OG  SER A 157       0.664 -14.339  23.233  1.00265.15           O
ATOM   1223  C   SER A 157       1.051 -15.111  25.993  1.00265.15           C
ATOM   1224  O   SER A 157       2.279 -15.101  25.942  1.00265.15           O
ATOM   1225  N   ILE A 158       0.342 -16.164  26.452  1.00229.89           N
ATOM   1226  CA  ILE A 158       0.906 -17.363  27.009  1.00229.89           C
ATOM   1227  CB  ILE A 158      -0.069 -18.124  27.867  1.00229.89           C
ATOM   1228  CG2 ILE A 158       0.602 -19.440  28.295  1.00229.89           C
ATOM   1229  CG1 ILE A 158      -0.530 -17.261  29.052  1.00229.89           C
ATOM   1230  CD1 ILE A 158      -1.728 -17.844  29.798  1.00229.89           C
ATOM   1231  C   ILE A 158       1.497 -18.328  26.016  1.00229.89           C
ATOM   1232  O   ILE A 158       2.584 -18.849  26.256  1.00229.89           O
ATOM   1233  N   PRO A 159       0.847 -18.587  24.914  1.00371.11           N
ATOM   1234  CA  PRO A 159       1.288 -19.666  24.054  1.00371.11           C
ATOM   1235  CD  PRO A 159      -0.606 -18.485  24.917  1.00371.11           C
ATOM   1236  CB  PRO A 159       0.090 -20.027  23.180  1.00371.11           C
ATOM   1237  CG  PRO A 159      -1.120 -19.641  24.046  1.00371.11           C
ATOM   1238  C   PRO A 159       2.558 -19.503  23.278  1.00371.11           C
ATOM   1239  O   PRO A 159       3.277 -18.532  23.497  1.00371.11           O
ATOM   1240  N   GLU A 160       2.943 -20.585  22.563  1.00510.71           N
ATOM   1241  CA  GLU A 160       4.000 -20.663  21.590  1.00510.71           C
ATOM   1242  CB  GLU A 160       4.897 -21.854  21.819  1.00510.71           C
ATOM   1243  CG  GLU A 160       5.666 -21.520  23.110  1.00510.71           C
ATOM   1244  CD  GLU A 160       4.781 -21.838  24.308  1.00510.71           C
ATOM   1245  OE1 GLU A 160       3.750 -22.536  24.116  1.00510.71           O
ATOM   1246  OE2 GLU A 160       5.131 -21.390  25.432  1.00510.71           O
ATOM   1247  C   GLU A 160       3.567 -20.351  20.203  1.00510.71           C
ATOM   1248  O   GLU A 160       4.390 -19.957  19.377  1.00510.71           O
ATOM   1249  N   GLY A 161       2.259 -20.480  19.907  1.00397.32           N
ATOM   1250  CA  GLY A 161       1.867 -19.790  18.725  1.00397.32           C
ATOM   1251  C   GLY A 161       2.139 -18.424  19.215  1.00397.32           C
ATOM   1252  O   GLY A 161       2.668 -17.596  18.497  1.00397.32           O
ATOM   1253  N   HIS A 162       1.837 -18.209  20.511  1.00383.99           N
ATOM   1254  CA  HIS A 162       2.086 -17.004  21.225  1.00383.99           C
ATOM   1255  ND1 HIS A 162      -0.755 -17.895  21.331  1.00383.99           N
ATOM   1256  CG  HIS A 162      -0.191 -17.032  22.247  1.00383.99           C
ATOM   1257  CB  HIS A 162       1.296 -16.951  22.521  1.00383.99           C
ATOM   1258  NE2 HIS A 162      -2.438 -16.771  22.247  1.00383.99           N
ATOM   1259  CD2 HIS A 162      -1.239 -16.355  22.796  1.00383.99           C
ATOM   1260  CE1 HIS A 162      -2.097 -17.697  21.372  1.00383.99           C
ATOM   1261  C   HIS A 162       3.568 -16.830  21.375  1.00383.99           C
ATOM   1262  O   HIS A 162       4.062 -15.749  21.685  1.00383.99           O
ATOM   1263  N   CYS A 163       4.345 -17.917  21.211  1.00288.31           N
ATOM   1264  CA  CYS A 163       5.754 -17.835  21.004  1.00288.31           C
ATOM   1265  CB  CYS A 163       6.481 -19.192  20.965  1.00288.31           C
ATOM   1266  SG  CYS A 163       8.290 -19.050  20.928  1.00288.31           S
ATOM   1267  C   CYS A 163       5.764 -17.330  19.620  1.00288.31           C
ATOM   1268  O   CYS A 163       5.953 -18.100  18.684  1.00288.31           O
ATOM   1269  N   TYR A 164       5.401 -16.044  19.467  1.00398.01           N
ATOM   1270  CA  TYR A 164       5.332 -15.437  18.201  1.00398.01           C
ATOM   1271  CB  TYR A 164       4.633 -16.315  17.128  1.00398.01           C
ATOM   1272  CG  TYR A 164       4.831 -15.967  15.688  1.00398.01           C
ATOM   1273  CD1 TYR A 164       6.026 -16.240  15.062  1.00398.01           C
ATOM   1274  CD2 TYR A 164       3.803 -15.434  14.941  1.00398.01           C
ATOM   1275  CE1 TYR A 164       6.198 -15.951  13.729  1.00398.01           C
ATOM   1276  CE2 TYR A 164       3.968 -15.143  13.608  1.00398.01           C
ATOM   1277  CZ  TYR A 164       5.171 -15.401  13.001  1.00398.01           C
ATOM   1278  OH  TYR A 164       5.347 -15.111  11.631  1.00398.01           O
ATOM   1279  C   TYR A 164       4.518 -14.206  18.356  1.00398.01           C
ATOM   1280  O   TYR A 164       4.401 -13.638  19.441  1.00398.01           O
ATOM   1281  N   ALA A 165       3.890 -13.804  17.237  1.00184.55           N
ATOM   1282  CA  ALA A 165       3.128 -12.609  17.192  1.00184.55           C
ATOM   1283  CB  ALA A 165       2.485 -12.341  15.820  1.00184.55           C
ATOM   1284  C   ALA A 165       2.038 -12.677  18.193  1.00184.55           C
ATOM   1285  O   ALA A 165       1.181 -13.558  18.155  1.00184.55           O
ATOM   1286  N   GLU A 166       2.039 -11.696  19.110  1.00250.79           N
ATOM   1287  CA  GLU A 166       1.010 -11.651  20.090  1.00250.79           C
ATOM   1288  CB  GLU A 166       1.463 -11.011  21.410  1.00250.79           C
ATOM   1289  CG  GLU A 166       2.806 -11.531  21.941  1.00250.79           C
ATOM   1290  CD  GLU A 166       2.832 -13.043  22.100  1.00250.79           C
ATOM   1291  OE1 GLU A 166       2.384 -13.762  21.167  1.00250.79           O
ATOM   1292  OE2 GLU A 166       3.318 -13.504  23.167  1.00250.79           O
ATOM   1293  C   GLU A 166       0.008 -10.739  19.480  1.00250.79           C
ATOM   1294  O   GLU A 166       0.285  -9.558  19.274  1.00250.79           O
ATOM   1295  N   PHE A 167      -1.182 -11.272  19.158  1.00 90.05           N
ATOM   1296  CA  PHE A 167      -2.164 -10.473  18.493  1.00 90.05           C
ATOM   1297  CB  PHE A 167      -3.437 -11.240  18.111  1.00 90.05           C
ATOM   1298  CG  PHE A 167      -4.230 -10.263  17.321  1.00 90.05           C
ATOM   1299  CD1 PHE A 167      -4.019 -10.142  15.967  1.00 90.05           C
ATOM   1300  CD2 PHE A 167      -5.163  -9.459  17.932  1.00 90.05           C
ATOM   1301  CE1 PHE A 167      -4.737  -9.235  15.226  1.00 90.05           C
ATOM   1302  CE2 PHE A 167      -5.885  -8.550  17.197  1.00 90.05           C
ATOM   1303  CZ  PHE A 167      -5.670  -8.440  15.844  1.00 90.05           C
ATOM   1304  C   PHE A 167      -2.572  -9.378  19.415  1.00 90.05           C
ATOM   1305  O   PHE A 167      -2.739  -8.231  19.003  1.00 90.05           O
ATOM   1306  N   PHE A 168      -2.720  -9.713  20.706  1.00 73.27           N
ATOM   1307  CA  PHE A 168      -3.172  -8.760  21.671  1.00 73.27           C
ATOM   1308  CB  PHE A 168      -3.195  -9.346  23.094  1.00 73.27           C
ATOM   1309  CG  PHE A 168      -3.670  -8.289  24.031  1.00 73.27           C
ATOM   1310  CD1 PHE A 168      -5.017  -8.086  24.230  1.00 73.27           C
ATOM   1311  CD2 PHE A 168      -2.770  -7.505  24.712  1.00 73.27           C
ATOM   1312  CE1 PHE A 168      -5.456  -7.112  25.097  1.00 73.27           C
ATOM   1313  CE2 PHE A 168      -3.203  -6.530  25.579  1.00 73.27           C
ATOM   1314  CZ  PHE A 168      -4.549  -6.332  25.773  1.00 73.27           C
ATOM   1315  C   PHE A 168      -2.213  -7.617  21.666  1.00 73.27           C
ATOM   1316  O   PHE A 168      -2.619  -6.456  21.648  1.00 73.27           O
ATOM   1317  N   TYR A 169      -0.904  -7.919  21.661  1.00175.25           N
ATOM   1318  CA  TYR A 169       0.064  -6.872  21.709  1.00175.25           C
ATOM   1319  CB  TYR A 169       1.451  -7.299  22.214  1.00175.25           C
ATOM   1320  CG  TYR A 169       1.298  -7.470  23.686  1.00175.25           C
ATOM   1321  CD1 TYR A 169       1.310  -6.362  24.503  1.00175.25           C
ATOM   1322  CD2 TYR A 169       1.140  -8.714  24.251  1.00175.25           C
ATOM   1323  CE1 TYR A 169       1.169  -6.489  25.863  1.00175.25           C
ATOM   1324  CE2 TYR A 169       0.999  -8.847  25.613  1.00175.25           C
ATOM   1325  CZ  TYR A 169       1.014  -7.734  26.420  1.00175.25           C
ATOM   1326  OH  TYR A 169       0.869  -7.865  27.816  1.00175.25           O
ATOM   1327  C   TYR A 169       0.209  -6.222  20.389  1.00175.25           C
ATOM   1328  O   TYR A 169      -0.052  -6.821  19.347  1.00175.25           O
ATOM   1329  N   ASN A 170       0.593  -4.933  20.440  1.00148.76           N
ATOM   1330  CA  ASN A 170       0.833  -4.123  19.291  1.00148.76           C
ATOM   1331  CB  ASN A 170       2.165  -4.424  18.567  1.00148.76           C
ATOM   1332  CG  ASN A 170       2.222  -5.883  18.125  1.00148.76           C
ATOM   1333  OD1 ASN A 170       2.453  -6.782  18.930  1.00148.76           O
ATOM   1334  ND2 ASN A 170       2.031  -6.138  16.806  1.00148.76           N
ATOM   1335  C   ASN A 170      -0.300  -4.224  18.335  1.00148.76           C
ATOM   1336  O   ASN A 170      -0.128  -4.630  17.190  1.00148.76           O
ATOM   1337  N   TRP A 171      -1.505  -3.831  18.782  1.00103.53           N
ATOM   1338  CA  TRP A 171      -2.622  -3.865  17.892  1.00103.53           C
ATOM   1339  CB  TRP A 171      -3.924  -3.338  18.520  1.00103.53           C
ATOM   1340  CG  TRP A 171      -4.462  -4.183  19.650  1.00103.53           C
ATOM   1341  CD2 TRP A 171      -4.219  -3.914  21.039  1.00103.53           C
ATOM   1342  CD1 TRP A 171      -5.264  -5.287  19.604  1.00103.53           C
ATOM   1343  NE1 TRP A 171      -5.529  -5.727  20.880  1.00103.53           N
ATOM   1344  CE2 TRP A 171      -4.895  -4.888  21.773  1.00103.53           C
ATOM   1345  CE3 TRP A 171      -3.496  -2.931  21.652  1.00103.53           C
ATOM   1346  CZ2 TRP A 171      -4.857  -4.894  23.138  1.00103.53           C
ATOM   1347  CZ3 TRP A 171      -3.458  -2.941  23.029  1.00103.53           C
ATOM   1348  CH2 TRP A 171      -4.125  -3.904  23.757  1.00103.53           C
ATOM   1349  C   TRP A 171      -2.275  -2.950  16.762  1.00103.53           C
ATOM   1350  O   TRP A 171      -2.555  -3.245  15.602  1.00103.53           O
ATOM   1351  N   TYR A 172      -1.636  -1.808  17.082  1.00157.93           N
ATOM   1352  CA  TYR A 172      -1.277  -0.855  16.073  1.00157.93           C
ATOM   1353  CB  TYR A 172      -0.604   0.407  16.646  1.00157.93           C
ATOM   1354  CG  TYR A 172       0.631  -0.004  17.371  1.00157.93           C
ATOM   1355  CD1 TYR A 172       0.557  -0.461  18.666  1.00157.93           C
ATOM   1356  CD2 TYR A 172       1.862   0.074  16.761  1.00157.93           C
ATOM   1357  CE1 TYR A 172       1.692  -0.840  19.343  1.00157.93           C
ATOM   1358  CE2 TYR A 172       3.001  -0.303  17.433  1.00157.93           C
ATOM   1359  CZ  TYR A 172       2.917  -0.762  18.725  1.00157.93           C
ATOM   1360  OH  TYR A 172       4.084  -1.150  19.416  1.00157.93           O
ATOM   1361  C   TYR A 172      -0.323  -1.505  15.127  1.00157.93           C
ATOM   1362  O   TYR A 172      -0.438  -1.354  13.912  1.00157.93           O
ATOM   1363  N   PHE A 173       0.648  -2.260  15.664  1.00105.15           N
ATOM   1364  CA  PHE A 173       1.595  -2.904  14.812  1.00105.15           C
ATOM   1365  CB  PHE A 173       2.702  -3.641  15.584  1.00105.15           C
ATOM   1366  CG  PHE A 173       3.557  -4.347  14.586  1.00105.15           C
ATOM   1367  CD1 PHE A 173       4.581  -3.694  13.939  1.00105.15           C
ATOM   1368  CD2 PHE A 173       3.331  -5.673  14.296  1.00105.15           C
ATOM   1369  CE1 PHE A 173       5.363  -4.357  13.021  1.00105.15           C
ATOM   1370  CE2 PHE A 173       4.107  -6.342  13.382  1.00105.15           C
ATOM   1371  CZ  PHE A 173       5.127  -5.682  12.741  1.00105.15           C
ATOM   1372  C   PHE A 173       0.867  -3.914  13.945  1.00105.15           C
ATOM   1373  O   PHE A 173       1.141  -4.021  12.749  1.00105.15           O
ATOM   1374  N   LEU A 174      -0.110  -4.667  14.509  1.00141.87           N
ATOM   1375  CA  LEU A 174      -0.785  -5.697  13.756  1.00141.87           C
ATOM   1376  CB  LEU A 174      -1.913  -6.438  14.514  1.00141.87           C
ATOM   1377  CG  LEU A 174      -1.506  -7.638  15.401  1.00141.87           C
ATOM   1378  CD1 LEU A 174      -0.937  -8.782  14.548  1.00141.87           C
ATOM   1379  CD2 LEU A 174      -0.595  -7.251  16.569  1.00141.87           C
ATOM   1380  C   LEU A 174      -1.435  -5.125  12.541  1.00141.87           C
ATOM   1381  O   LEU A 174      -1.362  -5.707  11.459  1.00141.87           O
ATOM   1382  N   ILE A 175      -2.126  -3.988  12.688  1.00162.92           N
ATOM   1383  CA  ILE A 175      -2.810  -3.417  11.570  1.00162.92           C
ATOM   1384  CB  ILE A 175      -3.774  -2.337  12.001  1.00162.92           C
ATOM   1385  CG2 ILE A 175      -2.967  -1.111  12.462  1.00162.92           C
ATOM   1386  CG1 ILE A 175      -4.815  -2.038  10.909  1.00162.92           C
ATOM   1387  CD1 ILE A 175      -4.242  -1.459   9.618  1.00162.92           C
ATOM   1388  C   ILE A 175      -1.836  -2.869  10.562  1.00162.92           C
ATOM   1389  O   ILE A 175      -2.006  -3.073   9.362  1.00162.92           O
ATOM   1390  N   THR A 176      -0.779  -2.164  11.021  1.00123.36           N
ATOM   1391  CA  THR A 176       0.133  -1.504  10.125  1.00123.36           C
ATOM   1392  CB  THR A 176       1.173  -0.698  10.854  1.00123.36           C
ATOM   1393  OG1 THR A 176       1.973   0.020   9.927  1.00123.36           O
ATOM   1394  CG2 THR A 176       2.043  -1.635  11.709  1.00123.36           C
ATOM   1395  C   THR A 176       0.825  -2.510   9.247  1.00123.36           C
ATOM   1396  O   THR A 176       0.905  -2.329   8.034  1.00123.36           O
ATOM   1397  N   ALA A 177       1.330  -3.615   9.827  1.00 66.52           N
ATOM   1398  CA  ALA A 177       2.036  -4.607   9.067  1.00 66.52           C
ATOM   1399  CB  ALA A 177       2.597  -5.741   9.942  1.00 66.52           C
ATOM   1400  C   ALA A 177       1.091  -5.223   8.079  1.00 66.52           C
ATOM   1401  O   ALA A 177       1.474  -5.554   6.957  1.00 66.52           O
ATOM   1402  N   SER A 178      -0.177  -5.403   8.493  1.00131.65           N
ATOM   1403  CA  SER A 178      -1.186  -6.027   7.686  1.00131.65           C
ATOM   1404  CB  SER A 178      -2.553  -6.054   8.394  1.00131.65           C
ATOM   1405  OG  SER A 178      -3.518  -6.679   7.567  1.00131.65           O
ATOM   1406  C   SER A 178      -1.335  -5.279   6.401  1.00131.65           C
ATOM   1407  O   SER A 178      -1.320  -5.872   5.322  1.00131.65           O
ATOM   1408  N   THR A 179      -1.487  -3.947   6.491  1.00 51.10           N
ATOM   1409  CA  THR A 179      -1.708  -3.150   5.321  1.00 51.10           C
ATOM   1410  CB  THR A 179      -2.003  -1.721   5.664  1.00 51.10           C
ATOM   1411  OG1 THR A 179      -3.147  -1.643   6.502  1.00 51.10           O
ATOM   1412  CG2 THR A 179      -2.248  -0.941   4.361  1.00 51.10           C
ATOM   1413  C   THR A 179      -0.509  -3.139   4.415  1.00 51.10           C
ATOM   1414  O   THR A 179      -0.626  -3.413   3.221  1.00 51.10           O
ATOM   1415  N   LEU A 180       0.685  -2.832   4.960  1.00155.77           N
ATOM   1416  CA  LEU A 180       1.856  -2.674   4.138  1.00155.77           C
ATOM   1417  CB  LEU A 180       3.090  -2.216   4.942  1.00155.77           C
ATOM   1418  CG  LEU A 180       3.051  -0.749   5.414  1.00155.77           C
ATOM   1419  CD1 LEU A 180       3.206   0.214   4.230  1.00155.77           C
ATOM   1420  CD2 LEU A 180       1.802  -0.449   6.256  1.00155.77           C
ATOM   1421  C   LEU A 180       2.225  -3.978   3.496  1.00155.77           C
ATOM   1422  O   LEU A 180       2.572  -4.039   2.318  1.00155.77           O
ATOM   1423  N   GLU A 181       2.203  -5.064   4.281  1.00159.87           N
ATOM   1424  CA  GLU A 181       2.623  -6.341   3.797  1.00159.87           C
ATOM   1425  CB  GLU A 181       2.834  -7.346   4.945  1.00159.87           C
ATOM   1426  CG  GLU A 181       3.751  -6.831   6.057  1.00159.87           C
ATOM   1427  CD  GLU A 181       5.024  -6.286   5.426  1.00159.87           C
ATOM   1428  OE1 GLU A 181       5.811  -7.099   4.873  1.00159.87           O
ATOM   1429  OE2 GLU A 181       5.220  -5.042   5.488  1.00159.87           O
ATOM   1430  C   GLU A 181       1.612  -6.985   2.881  1.00159.87           C
ATOM   1431  O   GLU A 181       2.004  -7.712   1.970  1.00159.87           O
ATOM   1432  N   PHE A 182       0.289  -6.771   3.101  1.00202.27           N
ATOM   1433  CA  PHE A 182      -0.706  -7.558   2.397  1.00202.27           C
ATOM   1434  CB  PHE A 182      -1.469  -8.482   3.370  1.00202.27           C
ATOM   1435  CG  PHE A 182      -2.381  -9.383   2.607  1.00202.27           C
ATOM   1436  CD1 PHE A 182      -1.887 -10.505   1.979  1.00202.27           C
ATOM   1437  CD2 PHE A 182      -3.731  -9.125   2.541  1.00202.27           C
ATOM   1438  CE1 PHE A 182      -2.722 -11.344   1.279  1.00202.27           C
ATOM   1439  CE2 PHE A 182      -4.572  -9.960   1.843  1.00202.27           C
ATOM   1440  CZ  PHE A 182      -4.067 -11.070   1.209  1.00202.27           C
ATOM   1441  C   PHE A 182      -1.727  -6.773   1.644  1.00202.27           C
ATOM   1442  O   PHE A 182      -1.853  -6.964   0.437  1.00202.27           O
ATOM   1443  N   PHE A 183      -2.512  -5.911   2.322  1.00108.12           N
ATOM   1444  CA  PHE A 183      -3.583  -5.215   1.647  1.00108.12           C
ATOM   1445  CB  PHE A 183      -4.420  -4.327   2.588  1.00108.12           C
ATOM   1446  CG  PHE A 183      -5.293  -5.242   3.387  1.00108.12           C
ATOM   1447  CD1 PHE A 183      -6.496  -5.669   2.872  1.00108.12           C
ATOM   1448  CD2 PHE A 183      -4.929  -5.678   4.641  1.00108.12           C
ATOM   1449  CE1 PHE A 183      -7.319  -6.510   3.585  1.00108.12           C
ATOM   1450  CE2 PHE A 183      -5.748  -6.521   5.360  1.00108.12           C
ATOM   1451  CZ  PHE A 183      -6.946  -6.941   4.835  1.00108.12           C
ATOM   1452  C   PHE A 183      -3.032  -4.403   0.520  1.00108.12           C
ATOM   1453  O   PHE A 183      -3.589  -4.433  -0.575  1.00108.12           O
ATOM   1454  N   THR A 184      -1.930  -3.657   0.728  1.00138.78           N
ATOM   1455  CA  THR A 184      -1.506  -2.856  -0.382  1.00138.78           C
ATOM   1456  CB  THR A 184      -0.481  -1.793  -0.049  1.00138.78           C
ATOM   1457  OG1 THR A 184      -0.209  -1.013  -1.204  1.00138.78           O
ATOM   1458  CG2 THR A 184       0.812  -2.400   0.517  1.00138.78           C
ATOM   1459  C   THR A 184      -1.069  -3.687  -1.563  1.00138.78           C
ATOM   1460  O   THR A 184      -1.625  -3.472  -2.638  1.00138.78           O
ATOM   1461  N   PRO A 185      -0.157  -4.631  -1.493  1.00 88.20           N
ATOM   1462  CA  PRO A 185       0.244  -5.378  -2.660  1.00 88.20           C
ATOM   1463  CD  PRO A 185       0.281  -5.262  -0.259  1.00 88.20           C
ATOM   1464  CB  PRO A 185       1.329  -6.330  -2.167  1.00 88.20           C
ATOM   1465  CG  PRO A 185       0.943  -6.579  -0.697  1.00 88.20           C
ATOM   1466  C   PRO A 185      -0.902  -6.139  -3.260  1.00 88.20           C
ATOM   1467  O   PRO A 185      -0.891  -6.356  -4.470  1.00 88.20           O
ATOM   1468  N   PHE A 186      -1.862  -6.602  -2.434  1.00 74.21           N
ATOM   1469  CA  PHE A 186      -2.984  -7.376  -2.901  1.00 74.21           C
ATOM   1470  CB  PHE A 186      -3.819  -7.945  -1.741  1.00 74.21           C
ATOM   1471  CG  PHE A 186      -4.945  -8.737  -2.309  1.00 74.21           C
ATOM   1472  CD1 PHE A 186      -4.758 -10.048  -2.684  1.00 74.21           C
ATOM   1473  CD2 PHE A 186      -6.190  -8.171  -2.455  1.00 74.21           C
ATOM   1474  CE1 PHE A 186      -5.796 -10.782  -3.207  1.00 74.21           C
ATOM   1475  CE2 PHE A 186      -7.231  -8.900  -2.977  1.00 74.21           C
ATOM   1476  CZ  PHE A 186      -7.035 -10.207  -3.355  1.00 74.21           C
ATOM   1477  C   PHE A 186      -3.890  -6.541  -3.736  1.00 74.21           C
ATOM   1478  O   PHE A 186      -4.335  -6.970  -4.798  1.00 74.21           O
ATOM   1479  N   LEU A 187      -4.192  -5.318  -3.269  1.00 39.44           N
ATOM   1480  CA  LEU A 187      -5.114  -4.483  -3.976  1.00 39.44           C
ATOM   1481  CB  LEU A 187      -5.396  -3.151  -3.262  1.00 39.44           C
ATOM   1482  CG  LEU A 187      -6.150  -3.297  -1.927  1.00 39.44           C
ATOM   1483  CD1 LEU A 187      -6.394  -1.926  -1.279  1.00 39.44           C
ATOM   1484  CD2 LEU A 187      -7.446  -4.108  -2.092  1.00 39.44           C
ATOM   1485  C   LEU A 187      -4.535  -4.161  -5.310  1.00 39.44           C
ATOM   1486  O   LEU A 187      -5.241  -4.183  -6.317  1.00 39.44           O
ATOM   1487  N   SER A 188      -3.225  -3.852  -5.347  1.00 29.36           N
ATOM   1488  CA  SER A 188      -2.596  -3.501  -6.585  1.00 29.36           C
ATOM   1489  CB  SER A 188      -1.129  -3.067  -6.414  1.00 29.36           C
ATOM   1490  OG  SER A 188      -1.058  -1.856  -5.675  1.00 29.36           O
ATOM   1491  C   SER A 188      -2.618  -4.682  -7.504  1.00 29.36           C
ATOM   1492  O   SER A 188      -2.965  -4.552  -8.677  1.00 29.36           O
ATOM   1493  N   VAL A 189      -2.276  -5.881  -6.991  1.00 90.02           N
ATOM   1494  CA  VAL A 189      -2.193  -7.021  -7.856  1.00 90.02           C
ATOM   1495  CB  VAL A 189      -1.704  -8.272  -7.180  1.00 90.02           C
ATOM   1496  CG1 VAL A 189      -2.728  -8.733  -6.135  1.00 90.02           C
ATOM   1497  CG2 VAL A 189      -1.419  -9.324  -8.267  1.00 90.02           C
ATOM   1498  C   VAL A 189      -3.535  -7.299  -8.457  1.00 90.02           C
ATOM   1499  O   VAL A 189      -3.635  -7.563  -9.653  1.00 90.02           O
ATOM   1500  N   THR A 190      -4.613  -7.240  -7.653  1.00 99.65           N
ATOM   1501  CA  THR A 190      -5.909  -7.539  -8.191  1.00 99.65           C
ATOM   1502  CB  THR A 190      -6.992  -7.591  -7.146  1.00 99.65           C
ATOM   1503  OG1 THR A 190      -8.191  -8.100  -7.711  1.00 99.65           O
ATOM   1504  CG2 THR A 190      -7.229  -6.184  -6.572  1.00 99.65           C
ATOM   1505  C   THR A 190      -6.282  -6.518  -9.224  1.00 99.65           C
ATOM   1506  O   THR A 190      -6.755  -6.866 -10.303  1.00 99.65           O
ATOM   1507  N   PHE A 191      -6.047  -5.223  -8.946  1.00 38.62           N
ATOM   1508  CA  PHE A 191      -6.477  -4.216  -9.872  1.00 38.62           C
ATOM   1509  CB  PHE A 191      -6.169  -2.790  -9.385  1.00 38.62           C
ATOM   1510  CG  PHE A 191      -6.751  -1.841 -10.377  1.00 38.62           C
ATOM   1511  CD1 PHE A 191      -8.090  -1.527 -10.335  1.00 38.62           C
ATOM   1512  CD2 PHE A 191      -5.962  -1.260 -11.343  1.00 38.62           C
ATOM   1513  CE1 PHE A 191      -8.635  -0.652 -11.245  1.00 38.62           C
ATOM   1514  CE2 PHE A 191      -6.502  -0.384 -12.256  1.00 38.62           C
ATOM   1515  CZ  PHE A 191      -7.841  -0.079 -12.209  1.00 38.62           C
ATOM   1516  C   PHE A 191      -5.767  -4.413 -11.173  1.00 38.62           C
ATOM   1517  O   PHE A 191      -6.393  -4.413 -12.232  1.00 38.62           O
ATOM   1518  N   PHE A 192      -4.434  -4.599 -11.124  1.00 88.38           N
ATOM   1519  CA  PHE A 192      -3.651  -4.745 -12.320  1.00 88.38           C
ATOM   1520  CB  PHE A 192      -2.137  -4.831 -12.059  1.00 88.38           C
ATOM   1521  CG  PHE A 192      -1.627  -3.451 -11.838  1.00 88.38           C
ATOM   1522  CD1 PHE A 192      -1.777  -2.821 -10.625  1.00 88.38           C
ATOM   1523  CD2 PHE A 192      -0.985  -2.791 -12.861  1.00 88.38           C
ATOM   1524  CE1 PHE A 192      -1.296  -1.545 -10.440  1.00 88.38           C
ATOM   1525  CE2 PHE A 192      -0.502  -1.517 -12.681  1.00 88.38           C
ATOM   1526  CZ  PHE A 192      -0.658  -0.892 -11.468  1.00 88.38           C
ATOM   1527  C   PHE A 192      -4.028  -5.985 -13.066  1.00 88.38           C
ATOM   1528  O   PHE A 192      -4.198  -5.952 -14.283  1.00 88.38           O
ATOM   1529  N   ASN A 193      -4.175  -7.115 -12.352  1.00 89.23           N
ATOM   1530  CA  ASN A 193      -4.445  -8.376 -12.980  1.00 89.23           C
ATOM   1531  CB  ASN A 193      -4.491  -9.544 -11.978  1.00 89.23           C
ATOM   1532  CG  ASN A 193      -4.417 -10.856 -12.750  1.00 89.23           C
ATOM   1533  OD1 ASN A 193      -4.527 -10.891 -13.974  1.00 89.23           O
ATOM   1534  ND2 ASN A 193      -4.226 -11.979 -12.008  1.00 89.23           N
ATOM   1535  C   ASN A 193      -5.769  -8.323 -13.678  1.00 89.23           C
ATOM   1536  O   ASN A 193      -5.941  -8.925 -14.735  1.00 89.23           O
ATOM   1537  N   LEU A 194      -6.762  -7.622 -13.109  1.00 94.94           N
ATOM   1538  CA  LEU A 194      -8.016  -7.562 -13.800  1.00 94.94           C
ATOM   1539  CB  LEU A 194      -9.120  -6.816 -13.032  1.00 94.94           C
ATOM   1540  CG  LEU A 194      -9.868  -7.691 -12.006  1.00 94.94           C
ATOM   1541  CD1 LEU A 194      -8.924  -8.375 -11.010  1.00 94.94           C
ATOM   1542  CD2 LEU A 194     -10.965  -6.877 -11.306  1.00 94.94           C
ATOM   1543  C   LEU A 194      -7.811  -6.889 -15.119  1.00 94.94           C
ATOM   1544  O   LEU A 194      -8.385  -7.307 -16.121  1.00 94.94           O
ATOM   1545  N   SER A 195      -6.975  -5.837 -15.159  1.00 77.86           N
ATOM   1546  CA  SER A 195      -6.747  -5.102 -16.371  1.00 77.86           C
ATOM   1547  CB  SER A 195      -5.814  -3.898 -16.161  1.00 77.86           C
ATOM   1548  OG  SER A 195      -6.402  -2.979 -15.251  1.00 77.86           O
ATOM   1549  C   SER A 195      -6.114  -5.994 -17.397  1.00 77.86           C
ATOM   1550  O   SER A 195      -6.439  -5.911 -18.581  1.00 77.86           O
ATOM   1551  N   ILE A 196      -5.187  -6.876 -16.975  1.00158.15           N
ATOM   1552  CA  ILE A 196      -4.534  -7.731 -17.924  1.00158.15           C
ATOM   1553  CB  ILE A 196      -3.358  -8.505 -17.385  1.00158.15           C
ATOM   1554  CG2 ILE A 196      -2.294  -7.481 -16.967  1.00158.15           C
ATOM   1555  CG1 ILE A 196      -3.741  -9.479 -16.268  1.00158.15           C
ATOM   1556  CD1 ILE A 196      -2.608 -10.447 -15.922  1.00158.15           C
ATOM   1557  C   ILE A 196      -5.542  -8.657 -18.530  1.00158.15           C
ATOM   1558  O   ILE A 196      -5.459  -8.984 -19.713  1.00158.15           O
ATOM   1559  N   TYR A 197      -6.520  -9.112 -17.725  1.00 74.20           N
ATOM   1560  CA  TYR A 197      -7.543 -10.005 -18.190  1.00 74.20           C
ATOM   1561  CB  TYR A 197      -8.513 -10.422 -17.069  1.00 74.20           C
ATOM   1562  CG  TYR A 197      -9.511 -11.365 -17.645  1.00 74.20           C
ATOM   1563  CD1 TYR A 197      -9.184 -12.688 -17.839  1.00 74.20           C
ATOM   1564  CD2 TYR A 197     -10.775 -10.937 -17.981  1.00 74.20           C
ATOM   1565  CE1 TYR A 197     -10.097 -13.568 -18.368  1.00 74.20           C
ATOM   1566  CE2 TYR A 197     -11.694 -11.814 -18.510  1.00 74.20           C
ATOM   1567  CZ  TYR A 197     -11.355 -13.131 -18.705  1.00 74.20           C
ATOM   1568  OH  TYR A 197     -12.296 -14.032 -19.248  1.00 74.20           O
ATOM   1569  C   TYR A 197      -8.332  -9.313 -19.263  1.00 74.20           C
ATOM   1570  O   TYR A 197      -8.683  -9.921 -20.271  1.00 74.20           O
ATOM   1571  N   LEU A 198      -8.645  -8.015 -19.088  1.00108.78           N
ATOM   1572  CA  LEU A 198      -9.400  -7.348 -20.111  1.00108.78           C
ATOM   1573  CB  LEU A 198      -9.782  -5.893 -19.778  1.00108.78           C
ATOM   1574  CG  LEU A 198     -10.947  -5.756 -18.777  1.00108.78           C
ATOM   1575  CD1 LEU A 198     -10.604  -6.351 -17.406  1.00108.78           C
ATOM   1576  CD2 LEU A 198     -11.435  -4.301 -18.691  1.00108.78           C
ATOM   1577  C   LEU A 198      -8.606  -7.334 -21.381  1.00108.78           C
ATOM   1578  O   LEU A 198      -9.161  -7.527 -22.462  1.00108.78           O
ATOM   1579  N   ASN A 199      -7.281  -7.115 -21.289  1.00 87.90           N
ATOM   1580  CA  ASN A 199      -6.463  -7.026 -22.467  1.00 87.90           C
ATOM   1581  CB  ASN A 199      -4.987  -6.732 -22.147  1.00 87.90           C
ATOM   1582  CG  ASN A 199      -4.896  -5.313 -21.605  1.00 87.90           C
ATOM   1583  OD1 ASN A 199      -4.434  -5.089 -20.488  1.00 87.90           O
ATOM   1584  ND2 ASN A 199      -5.348  -4.323 -22.421  1.00 87.90           N
ATOM   1585  C   ASN A 199      -6.509  -8.321 -23.220  1.00 87.90           C
ATOM   1586  O   ASN A 199      -6.662  -8.331 -24.441  1.00 87.90           O
ATOM   1587  N   ILE A 200      -6.386  -9.458 -22.512  1.00159.72           N
ATOM   1588  CA  ILE A 200      -6.403 -10.728 -23.175  1.00159.72           C
ATOM   1589  CB  ILE A 200      -6.159 -11.903 -22.267  1.00159.72           C
ATOM   1590  CG2 ILE A 200      -4.773 -11.722 -21.627  1.00159.72           C
ATOM   1591  CG1 ILE A 200      -7.292 -12.067 -21.245  1.00159.72           C
ATOM   1592  CD1 ILE A 200      -7.251 -13.400 -20.499  1.00159.72           C
ATOM   1593  C   ILE A 200      -7.750 -10.899 -23.794  1.00159.72           C
ATOM   1594  O   ILE A 200      -7.866 -11.445 -24.888  1.00159.72           O
ATOM   1595  N   GLN A 201      -8.808 -10.437 -23.102  1.00 80.12           N
ATOM   1596  CA  GLN A 201     -10.146 -10.580 -23.596  1.00 80.12           C
ATOM   1597  CB  GLN A 201     -11.191  -9.930 -22.672  1.00 80.12           C
ATOM   1598  CG  GLN A 201     -12.631 -10.066 -23.171  1.00 80.12           C
ATOM   1599  CD  GLN A 201     -13.541  -9.380 -22.161  1.00 80.12           C
ATOM   1600  OE1 GLN A 201     -13.073  -8.806 -21.179  1.00 80.12           O
ATOM   1601  NE2 GLN A 201     -14.878  -9.442 -22.402  1.00 80.12           N
ATOM   1602  C   GLN A 201     -10.206  -9.891 -24.920  1.00 80.12           C
ATOM   1603  O   GLN A 201     -10.784 -10.426 -25.864  1.00 80.12           O
ATOM   1604  N   ARG A 202      -9.612  -8.686 -25.039  1.00253.99           N
ATOM   1605  CA  ARG A 202      -9.596  -8.090 -26.343  1.00253.99           C
ATOM   1606  CB  ARG A 202      -9.550  -6.554 -26.341  1.00253.99           C
ATOM   1607  CG  ARG A 202     -10.814  -5.916 -25.760  1.00253.99           C
ATOM   1608  CD  ARG A 202     -10.903  -6.032 -24.238  1.00253.99           C
ATOM   1609  NE  ARG A 202     -10.403  -4.751 -23.666  1.00253.99           N
ATOM   1610  CZ  ARG A 202      -9.062  -4.507 -23.593  1.00253.99           C
ATOM   1611  NH1 ARG A 202      -8.174  -5.410 -24.100  1.00253.99           N
ATOM   1612  NH2 ARG A 202      -8.608  -3.352 -23.025  1.00253.99           N
ATOM   1613  C   ARG A 202      -8.335  -8.585 -26.961  1.00253.99           C
ATOM   1614  O   ARG A 202      -7.328  -7.884 -27.041  1.00253.99           O
ATOM   1615  N   ARG A 203      -8.405  -9.832 -27.444  1.00228.63           N
ATOM   1616  CA  ARG A 203      -7.294 -10.561 -27.973  1.00228.63           C
ATOM   1617  CB  ARG A 203      -7.721 -11.974 -28.402  1.00228.63           C
ATOM   1618  CG  ARG A 203      -8.109 -12.867 -27.223  1.00228.63           C
ATOM   1619  CD  ARG A 203      -8.945 -14.088 -27.601  1.00228.63           C
ATOM   1620  NE  ARG A 203     -10.364 -13.639 -27.644  1.00228.63           N
ATOM   1621  CZ  ARG A 203     -10.855 -13.011 -28.750  1.00228.63           C
ATOM   1622  NH1 ARG A 203     -10.056 -12.818 -29.840  1.00228.63           N
ATOM   1623  NH2 ARG A 203     -12.145 -12.566 -28.758  1.00228.63           N
ATOM   1624  C   ARG A 203      -6.741  -9.892 -29.183  1.00228.63           C
ATOM   1625  O   ARG A 203      -5.527  -9.746 -29.321  1.00228.63           O
ATOM   1626  N   THR A 204      -7.621  -9.445 -30.091  1.00181.11           N
ATOM   1627  CA  THR A 204      -7.121  -8.893 -31.311  1.00181.11           C
ATOM   1628  CB  THR A 204      -6.260  -7.679 -31.083  1.00181.11           C
ATOM   1629  OG1 THR A 204      -6.982  -6.714 -30.333  1.00181.11           O
ATOM   1630  CG2 THR A 204      -5.871  -7.068 -32.442  1.00181.11           C
ATOM   1631  C   THR A 204      -6.308  -9.989 -31.942  1.00181.11           C
ATOM   1632  O   THR A 204      -5.320  -9.740 -32.630  1.00181.11           O
ATOM   1633  N   ARG A 205      -6.747 -11.246 -31.709  1.00264.71           N
ATOM   1634  CA  ARG A 205      -6.172 -12.472 -32.200  1.00264.71           C
ATOM   1635  CB  ARG A 205      -6.305 -12.699 -33.717  1.00264.71           C
ATOM   1636  CG  ARG A 205      -5.604 -11.649 -34.580  1.00264.71           C
ATOM   1637  CD  ARG A 205      -5.569 -12.007 -36.066  1.00264.71           C
ATOM   1638  NE  ARG A 205      -4.703 -13.212 -36.211  1.00264.71           N
ATOM   1639  CZ  ARG A 205      -5.236 -14.462 -36.073  1.00264.71           C
ATOM   1640  NH1 ARG A 205      -6.571 -14.615 -35.835  1.00264.71           N
ATOM   1641  NH2 ARG A 205      -4.432 -15.560 -36.176  1.00264.71           N
ATOM   1642  C   ARG A 205      -4.728 -12.592 -31.831  1.00264.71           C
ATOM   1643  O   ARG A 205      -4.058 -11.618 -31.494  1.00264.71           O
ATOM   1644  N   LEU A 206      -4.224 -13.841 -31.859  1.00132.71           N
ATOM   1645  CA  LEU A 206      -2.843 -14.091 -31.582  1.00132.71           C
ATOM   1646  CB  LEU A 206      -1.883 -13.112 -32.282  1.00132.71           C
ATOM   1647  CG  LEU A 206      -1.947 -13.198 -33.819  1.00132.71           C
ATOM   1648  CD1 LEU A 206      -0.938 -12.244 -34.477  1.00132.71           C
ATOM   1649  CD2 LEU A 206      -1.804 -14.649 -34.304  1.00132.71           C
ATOM   1650  C   LEU A 206      -2.611 -14.027 -30.108  1.00132.71           C
ATOM   1651  O   LEU A 206      -3.422 -13.496 -29.351  1.00132.71           O
ATOM   1652  N   ARG A 207      -1.480 -14.611 -29.668  1.00 75.46           N
ATOM   1653  CA  ARG A 207      -1.120 -14.649 -28.283  1.00 75.46           C
ATOM   1654  CB  ARG A 207      -1.103 -13.253 -27.640  1.00 75.46           C
ATOM   1655  CG  ARG A 207       0.007 -12.356 -28.191  1.00 75.46           C
ATOM   1656  CD  ARG A 207       0.153 -11.023 -27.455  1.00 75.46           C
ATOM   1657  NE  ARG A 207       1.281 -10.288 -28.093  1.00 75.46           N
ATOM   1658  CZ  ARG A 207       2.560 -10.529 -27.684  1.00 75.46           C
ATOM   1659  NH1 ARG A 207       2.804 -11.442 -26.699  1.00 75.46           N
ATOM   1660  NH2 ARG A 207       3.600  -9.863 -28.265  1.00 75.46           N
ATOM   1661  C   ARG A 207      -2.129 -15.488 -27.575  1.00 75.46           C
ATOM   1662  O   ARG A 207      -2.179 -15.507 -26.346  1.00 75.46           O
ATOM   1663  N   LEU A 208      -2.976 -16.202 -28.344  1.00 89.66           N
ATOM   1664  CA  LEU A 208      -3.945 -17.054 -27.721  1.00 89.66           C
ATOM   1665  CB  LEU A 208      -4.900 -17.697 -28.740  1.00 89.66           C
ATOM   1666  CG  LEU A 208      -5.677 -16.685 -29.604  1.00 89.66           C
ATOM   1667  CD1 LEU A 208      -6.634 -17.400 -30.570  1.00 89.66           C
ATOM   1668  CD2 LEU A 208      -6.380 -15.626 -28.745  1.00 89.66           C
ATOM   1669  C   LEU A 208      -3.214 -18.177 -27.069  1.00 89.66           C
ATOM   1670  O   LEU A 208      -3.299 -18.389 -25.861  1.00 89.66           O
ATOM   1671  N   ASP A 209      -2.409 -18.898 -27.869  1.00169.06           N
ATOM   1672  CA  ASP A 209      -1.652 -19.997 -27.355  1.00169.06           C
ATOM   1673  CB  ASP A 209      -0.536 -19.500 -26.439  1.00169.06           C
ATOM   1674  CG  ASP A 209       0.512 -18.840 -27.326  1.00169.06           C
ATOM   1675  OD1 ASP A 209       0.946 -19.499 -28.309  1.00169.06           O
ATOM   1676  OD2 ASP A 209       0.896 -17.676 -27.036  1.00169.06           O
ATOM   1677  C   ASP A 209      -2.533 -20.967 -26.611  1.00169.06           C
ATOM   1678  O   ASP A 209      -3.746 -20.796 -26.502  1.00169.06           O
ATOM   1679  N   GLY A 210      -1.933 -22.077 -26.130  1.00136.55           N
ATOM   1680  CA  GLY A 210      -2.697 -23.033 -25.380  1.00136.55           C
ATOM   1681  C   GLY A 210      -1.814 -24.198 -25.058  1.00136.55           C
ATOM   1682  O   GLY A 210      -0.916 -24.534 -25.827  1.00136.55           O
ATOM   1683  N   ALA A 211      -2.072 -24.848 -23.900  1.00261.32           N
ATOM   1684  CA  ALA A 211      -1.344 -25.997 -23.436  1.00261.32           C
ATOM   1685  CB  ALA A 211      -0.146 -25.650 -22.535  1.00261.32           C
ATOM   1686  C   ALA A 211      -2.310 -26.783 -22.604  1.00261.32           C
ATOM   1687  O   ALA A 211      -3.353 -26.262 -22.215  1.00261.32           O
ATOM   1688  N   ARG A 212      -2.007 -28.065 -22.307  1.00293.83           N
ATOM   1689  CA  ARG A 212      -2.983 -28.803 -21.556  1.00293.83           C
ATOM   1690  CB  ARG A 212      -3.937 -29.666 -22.404  1.00293.83           C
ATOM   1691  CG  ARG A 212      -3.278 -30.757 -23.248  1.00293.83           C
ATOM   1692  CD  ARG A 212      -4.313 -31.595 -24.003  1.00293.83           C
ATOM   1693  NE  ARG A 212      -3.591 -32.567 -24.871  1.00293.83           N
ATOM   1694  CZ  ARG A 212      -4.286 -33.581 -25.463  1.00293.83           C
ATOM   1695  NH1 ARG A 212      -5.622 -33.724 -25.220  1.00293.83           N
ATOM   1696  NH2 ARG A 212      -3.648 -34.450 -26.300  1.00293.83           N
ATOM   1697  C   ARG A 212      -2.343 -29.696 -20.538  1.00293.83           C
ATOM   1698  O   ARG A 212      -1.276 -29.406 -19.998  1.00293.83           O
ATOM   1699  N   GLU A 213      -3.039 -30.818 -20.258  1.00267.25           N
ATOM   1700  CA  GLU A 213      -2.741 -31.783 -19.236  1.00267.25           C
ATOM   1701  CB  GLU A 213      -3.559 -33.076 -19.401  1.00267.25           C
ATOM   1702  CG  GLU A 213      -5.068 -32.869 -19.265  1.00267.25           C
ATOM   1703  CD  GLU A 213      -5.766 -34.139 -19.733  1.00267.25           C
ATOM   1704  OE1 GLU A 213      -5.057 -35.074 -20.192  1.00267.25           O
ATOM   1705  OE2 GLU A 213      -7.022 -34.186 -19.642  1.00267.25           O
ATOM   1706  C   GLU A 213      -1.304 -32.179 -19.284  1.00267.25           C
ATOM   1707  O   GLU A 213      -0.758 -32.440 -20.355  1.00267.25           O
ATOM   1708  N   ALA A 214      -0.681 -32.206 -18.080  1.00319.53           N
ATOM   1709  CA  ALA A 214       0.685 -32.573 -17.821  1.00319.53           C
ATOM   1710  CB  ALA A 214       1.624 -32.529 -19.031  1.00319.53           C
ATOM   1711  C   ALA A 214       1.178 -31.597 -16.802  1.00319.53           C
ATOM   1712  O   ALA A 214       0.390 -31.122 -15.991  1.00319.53           O
ATOM   1713  N   ALA A 215       2.507 -31.353 -16.763  1.00246.32           N
ATOM   1714  CA  ALA A 215       3.138 -30.345 -15.943  1.00246.32           C
ATOM   1715  CB  ALA A 215       4.601 -30.677 -15.677  1.00246.32           C
ATOM   1716  C   ALA A 215       3.020 -29.082 -16.759  1.00246.32           C
ATOM   1717  O   ALA A 215       2.446 -29.214 -17.822  1.00246.32           O
ATOM   1718  N   GLY A 216       3.432 -27.845 -16.338  1.00147.77           N
ATOM   1719  CA  GLY A 216       3.312 -26.772 -17.327  1.00147.77           C
ATOM   1720  C   GLY A 216       3.683 -25.372 -16.857  1.00147.77           C
ATOM   1721  O   GLY A 216       3.921 -25.146 -15.674  1.00147.77           O
ATOM   1722  N   LEU A 217       3.740 -24.395 -17.812  1.00225.30           N
ATOM   1723  CA  LEU A 217       4.079 -23.003 -17.561  1.00225.30           C
ATOM   1724  CB  LEU A 217       5.471 -22.577 -18.082  1.00225.30           C
ATOM   1725  CG  LEU A 217       5.972 -21.192 -17.598  1.00225.30           C
ATOM   1726  CD1 LEU A 217       5.440 -20.017 -18.425  1.00225.30           C
ATOM   1727  CD2 LEU A 217       5.660 -20.994 -16.105  1.00225.30           C
ATOM   1728  C   LEU A 217       3.044 -22.116 -18.209  1.00225.30           C
ATOM   1729  O   LEU A 217       1.971 -21.911 -17.644  1.00225.30           O
ATOM   1730  N   SER A 218       3.320 -21.565 -19.425  1.00256.45           N
ATOM   1731  CA  SER A 218       2.340 -20.698 -20.013  1.00256.45           C
ATOM   1732  CB  SER A 218       2.440 -19.296 -19.406  1.00256.45           C
ATOM   1733  OG  SER A 218       3.571 -18.612 -19.924  1.00256.45           O
ATOM   1734  C   SER A 218       2.527 -20.551 -21.507  1.00256.45           C
ATOM   1735  O   SER A 218       3.648 -20.502 -22.006  1.00256.45           O
ATOM   1736  N   ARG A 219       1.401 -20.473 -22.261  1.00426.08           N
ATOM   1737  CA  ARG A 219       1.385 -20.176 -23.675  1.00426.08           C
ATOM   1738  CB  ARG A 219       0.802 -21.314 -24.538  1.00426.08           C
ATOM   1739  CG  ARG A 219       1.542 -21.481 -25.875  1.00426.08           C
ATOM   1740  CD  ARG A 219       1.068 -22.663 -26.725  1.00426.08           C
ATOM   1741  NE  ARG A 219       0.218 -22.132 -27.829  1.00426.08           N
ATOM   1742  CZ  ARG A 219      -0.200 -22.969 -28.824  1.00426.08           C
ATOM   1743  NH1 ARG A 219       0.147 -24.289 -28.794  1.00426.08           N
ATOM   1744  NH2 ARG A 219      -0.964 -22.490 -29.848  1.00426.08           N
ATOM   1745  C   ARG A 219       0.470 -18.992 -23.633  1.00426.08           C
ATOM   1746  O   ARG A 219      -0.530 -19.063 -22.933  1.00426.08           O
ATOM   1747  N   ASP A 220       0.686 -17.934 -24.438  1.00210.67           N
ATOM   1748  CA  ASP A 220       0.258 -16.597 -24.074  1.00210.67           C
ATOM   1749  CB  ASP A 220       0.337 -15.616 -25.261  1.00210.67           C
ATOM   1750  CG  ASP A 220       0.339 -14.176 -24.745  1.00210.67           C
ATOM   1751  OD1 ASP A 220       0.018 -13.951 -23.548  1.00210.67           O
ATOM   1752  OD2 ASP A 220       0.679 -13.274 -25.556  1.00210.67           O
ATOM   1753  C   ASP A 220      -1.104 -16.445 -23.430  1.00210.67           C
ATOM   1754  O   ASP A 220      -1.160 -15.988 -22.289  1.00210.67           O
ATOM   1755  N   ARG A 221      -2.236 -16.809 -24.055  1.00154.41           N
ATOM   1756  CA  ARG A 221      -3.462 -16.530 -23.344  1.00154.41           C
ATOM   1757  CB  ARG A 221      -4.723 -16.770 -24.185  1.00154.41           C
ATOM   1758  CG  ARG A 221      -5.975 -16.099 -23.630  1.00154.41           C
ATOM   1759  CD  ARG A 221      -7.038 -15.918 -24.709  1.00154.41           C
ATOM   1760  NE  ARG A 221      -6.317 -15.371 -25.892  1.00154.41           N
ATOM   1761  CZ  ARG A 221      -5.817 -14.102 -25.861  1.00154.41           C
ATOM   1762  NH1 ARG A 221      -5.982 -13.329 -24.750  1.00154.41           N
ATOM   1763  NH2 ARG A 221      -5.162 -13.596 -26.947  1.00154.41           N
ATOM   1764  C   ARG A 221      -3.530 -17.400 -22.135  1.00154.41           C
ATOM   1765  O   ARG A 221      -3.968 -16.990 -21.060  1.00154.41           O
ATOM   1766  N   LYS A 222      -3.091 -18.655 -22.288  1.00 98.83           N
ATOM   1767  CA  LYS A 222      -3.137 -19.554 -21.180  1.00 98.83           C
ATOM   1768  CB  LYS A 222      -2.865 -21.023 -21.531  1.00 98.83           C
ATOM   1769  CG  LYS A 222      -4.115 -21.676 -22.122  1.00 98.83           C
ATOM   1770  CD  LYS A 222      -3.902 -23.074 -22.692  1.00 98.83           C
ATOM   1771  CE  LYS A 222      -5.181 -23.684 -23.272  1.00 98.83           C
ATOM   1772  NZ  LYS A 222      -4.868 -24.926 -24.012  1.00 98.83           N
ATOM   1773  C   LYS A 222      -2.188 -19.096 -20.124  1.00 98.83           C
ATOM   1774  O   LYS A 222      -2.386 -19.384 -18.946  1.00 98.83           O
ATOM   1775  N   VAL A 223      -1.133 -18.363 -20.521  1.00 96.36           N
ATOM   1776  CA  VAL A 223      -0.128 -17.915 -19.611  1.00 96.36           C
ATOM   1777  CB  VAL A 223       0.800 -16.872 -20.178  1.00 96.36           C
ATOM   1778  CG1 VAL A 223       1.744 -16.421 -19.052  1.00 96.36           C
ATOM   1779  CG2 VAL A 223       1.524 -17.377 -21.430  1.00 96.36           C
ATOM   1780  C   VAL A 223      -0.831 -17.156 -18.564  1.00 96.36           C
ATOM   1781  O   VAL A 223      -0.586 -17.313 -17.371  1.00 96.36           O
ATOM   1782  N   ALA A 224      -1.745 -16.303 -19.026  1.00102.22           N
ATOM   1783  CA  ALA A 224      -2.444 -15.429 -18.150  1.00102.22           C
ATOM   1784  CB  ALA A 224      -3.411 -14.488 -18.891  1.00102.22           C
ATOM   1785  C   ALA A 224      -3.253 -16.226 -17.189  1.00102.22           C
ATOM   1786  O   ALA A 224      -3.316 -15.880 -16.012  1.00102.22           O
ATOM   1787  N   LYS A 225      -3.898 -17.313 -17.658  1.00102.13           N
ATOM   1788  CA  LYS A 225      -4.753 -18.063 -16.780  1.00102.13           C
ATOM   1789  CB  LYS A 225      -5.542 -19.193 -17.472  1.00102.13           C
ATOM   1790  CG  LYS A 225      -4.709 -20.407 -17.891  1.00102.13           C
ATOM   1791  CD  LYS A 225      -5.560 -21.648 -18.181  1.00102.13           C
ATOM   1792  CE  LYS A 225      -4.744 -22.878 -18.590  1.00102.13           C
ATOM   1793  NZ  LYS A 225      -5.610 -24.079 -18.610  1.00102.13           N
ATOM   1794  C   LYS A 225      -3.941 -18.676 -15.684  1.00102.13           C
ATOM   1795  O   LYS A 225      -4.354 -18.679 -14.527  1.00102.13           O
ATOM   1796  N   SER A 226      -2.754 -19.209 -16.022  1.00105.93           N
ATOM   1797  CA  SER A 226      -1.912 -19.852 -15.053  1.00105.93           C
ATOM   1798  CB  SER A 226      -0.614 -20.374 -15.689  1.00105.93           C
ATOM   1799  OG  SER A 226       0.211 -20.969 -14.700  1.00105.93           O
ATOM   1800  C   SER A 226      -1.509 -18.861 -14.007  1.00105.93           C
ATOM   1801  O   SER A 226      -1.534 -19.144 -12.811  1.00105.93           O
ATOM   1802  N   LEU A 227      -1.121 -17.652 -14.435  1.00 80.40           N
ATOM   1803  CA  LEU A 227      -0.691 -16.654 -13.504  1.00 80.40           C
ATOM   1804  CB  LEU A 227      -0.288 -15.338 -14.191  1.00 80.40           C
ATOM   1805  CG  LEU A 227       0.940 -15.439 -15.110  1.00 80.40           C
ATOM   1806  CD1 LEU A 227       1.268 -14.079 -15.743  1.00 80.40           C
ATOM   1807  CD2 LEU A 227       2.144 -16.026 -14.364  1.00 80.40           C
ATOM   1808  C   LEU A 227      -1.840 -16.309 -12.617  1.00 80.40           C
ATOM   1809  O   LEU A 227      -1.674 -16.122 -11.414  1.00 80.40           O
ATOM   1810  N   ALA A 228      -3.039 -16.195 -13.210  1.00 55.95           N
ATOM   1811  CA  ALA A 228      -4.222 -15.828 -12.496  1.00 55.95           C
ATOM   1812  CB  ALA A 228      -5.423 -15.636 -13.428  1.00 55.95           C
ATOM   1813  C   ALA A 228      -4.555 -16.873 -11.477  1.00 55.95           C
ATOM   1814  O   ALA A 228      -5.009 -16.546 -10.382  1.00 55.95           O
ATOM   1815  N   VAL A 229      -4.374 -18.165 -11.811  1.00113.90           N
ATOM   1816  CA  VAL A 229      -4.690 -19.170 -10.840  1.00113.90           C
ATOM   1817  CB  VAL A 229      -4.786 -20.567 -11.397  1.00113.90           C
ATOM   1818  CG1 VAL A 229      -6.047 -20.632 -12.275  1.00113.90           C
ATOM   1819  CG2 VAL A 229      -3.522 -20.910 -12.189  1.00113.90           C
ATOM   1820  C   VAL A 229      -3.741 -19.095  -9.677  1.00113.90           C
ATOM   1821  O   VAL A 229      -4.155 -19.275  -8.534  1.00113.90           O
ATOM   1822  N   ILE A 230      -2.445 -18.817  -9.916  1.00 67.52           N
ATOM   1823  CA  ILE A 230      -1.517 -18.739  -8.820  1.00 67.52           C
ATOM   1824  CB  ILE A 230      -0.105 -18.476  -9.256  1.00 67.52           C
ATOM   1825  CG2 ILE A 230       0.752 -18.240  -8.002  1.00 67.52           C
ATOM   1826  CG1 ILE A 230       0.407 -19.631 -10.126  1.00 67.52           C
ATOM   1827  CD1 ILE A 230       1.760 -19.351 -10.769  1.00 67.52           C
ATOM   1828  C   ILE A 230      -1.908 -17.606  -7.917  1.00 67.52           C
ATOM   1829  O   ILE A 230      -1.895 -17.739  -6.696  1.00 67.52           O
ATOM   1830  N   VAL A 231      -2.247 -16.441  -8.493  1.00135.60           N
ATOM   1831  CA  VAL A 231      -2.581 -15.289  -7.707  1.00135.60           C
ATOM   1832  CB  VAL A 231      -2.642 -14.054  -8.546  1.00135.60           C
ATOM   1833  CG1 VAL A 231      -1.219 -13.818  -9.084  1.00135.60           C
ATOM   1834  CG2 VAL A 231      -3.669 -14.261  -9.669  1.00135.60           C
ATOM   1835  C   VAL A 231      -3.869 -15.497  -6.973  1.00135.60           C
ATOM   1836  O   VAL A 231      -4.001 -15.083  -5.823  1.00135.60           O
ATOM   1837  N   SER A 232      -4.861 -16.140  -7.617  1.00 46.78           N
ATOM   1838  CA  SER A 232      -6.139 -16.346  -6.997  1.00 46.78           C
ATOM   1839  CB  SER A 232      -7.169 -16.968  -7.954  1.00 46.78           C
ATOM   1840  OG  SER A 232      -7.461 -16.060  -9.007  1.00 46.78           O
ATOM   1841  C   SER A 232      -6.002 -17.261  -5.818  1.00 46.78           C
ATOM   1842  O   SER A 232      -6.612 -17.026  -4.778  1.00 46.78           O
ATOM   1843  N   ILE A 233      -5.189 -18.326  -5.944  1.00 97.20           N
ATOM   1844  CA  ILE A 233      -5.053 -19.290  -4.887  1.00 97.20           C
ATOM   1845  CB  ILE A 233      -4.210 -20.475  -5.259  1.00 97.20           C
ATOM   1846  CG2 ILE A 233      -4.895 -21.173  -6.442  1.00 97.20           C
ATOM   1847  CG1 ILE A 233      -2.761 -20.060  -5.546  1.00 97.20           C
ATOM   1848  CD1 ILE A 233      -1.803 -21.235  -5.721  1.00 97.20           C
ATOM   1849  C   ILE A 233      -4.438 -18.641  -3.686  1.00 97.20           C
ATOM   1850  O   ILE A 233      -4.835 -18.912  -2.555  1.00 97.20           O
ATOM   1851  N   PHE A 234      -3.444 -17.764  -3.908  1.00154.24           N
ATOM   1852  CA  PHE A 234      -2.747 -17.087  -2.849  1.00154.24           C
ATOM   1853  CB  PHE A 234      -1.683 -16.131  -3.421  1.00154.24           C
ATOM   1854  CG  PHE A 234      -0.815 -15.626  -2.324  1.00154.24           C
ATOM   1855  CD1 PHE A 234      -1.204 -14.567  -1.548  1.00154.24           C
ATOM   1856  CD2 PHE A 234       0.405 -16.205  -2.077  1.00154.24           C
ATOM   1857  CE1 PHE A 234      -0.396 -14.101  -0.539  1.00154.24           C
ATOM   1858  CE2 PHE A 234       1.215 -15.740  -1.069  1.00154.24           C
ATOM   1859  CZ  PHE A 234       0.819 -14.684  -0.291  1.00154.24           C
ATOM   1860  C   PHE A 234      -3.764 -16.280  -2.101  1.00154.24           C
ATOM   1861  O   PHE A 234      -3.748 -16.242  -0.872  1.00154.24           O
ATOM   1862  N   GLY A 235      -4.675 -15.605  -2.833  1.00 51.18           N
ATOM   1863  CA  GLY A 235      -5.675 -14.771  -2.221  1.00 51.18           C
ATOM   1864  C   GLY A 235      -6.608 -15.573  -1.368  1.00 51.18           C
ATOM   1865  O   GLY A 235      -6.851 -15.226  -0.214  1.00 51.18           O
ATOM   1866  N   LEU A 236      -7.148 -16.683  -1.903  1.00105.24           N
ATOM   1867  CA  LEU A 236      -8.113 -17.447  -1.164  1.00105.24           C
ATOM   1868  CB  LEU A 236      -8.797 -18.544  -1.996  1.00105.24           C
ATOM   1869  CG  LEU A 236      -9.849 -18.007  -2.989  1.00105.24           C
ATOM   1870  CD1 LEU A 236     -11.060 -17.413  -2.250  1.00105.24           C
ATOM   1871  CD2 LEU A 236      -9.238 -17.017  -3.990  1.00105.24           C
ATOM   1872  C   LEU A 236      -7.472 -18.070   0.031  1.00105.24           C
ATOM   1873  O   LEU A 236      -8.089 -18.209   1.085  1.00105.24           O
ATOM   1874  N   CYS A 237      -6.215 -18.494  -0.129  1.00125.22           N
ATOM   1875  CA  CYS A 237      -5.452 -19.154   0.881  1.00125.22           C
ATOM   1876  CB  CYS A 237      -4.103 -19.514   0.267  1.00125.22           C
ATOM   1877  SG  CYS A 237      -2.918 -20.026   1.504  1.00125.22           S
ATOM   1878  C   CYS A 237      -5.225 -18.279   2.083  1.00125.22           C
ATOM   1879  O   CYS A 237      -5.435 -18.716   3.215  1.00125.22           O
ATOM   1880  N   TRP A 238      -4.695 -17.060   1.858  1.00139.46           N
ATOM   1881  CA  TRP A 238      -4.388 -16.076   2.862  1.00139.46           C
ATOM   1882  CB  TRP A 238      -3.197 -15.179   2.491  1.00139.46           C
ATOM   1883  CG  TRP A 238      -1.891 -15.887   2.733  1.00139.46           C
ATOM   1884  CD2 TRP A 238      -1.255 -15.907   4.019  1.00139.46           C
ATOM   1885  CD1 TRP A 238      -1.116 -16.641   1.901  1.00139.46           C
ATOM   1886  NE1 TRP A 238      -0.040 -17.143   2.596  1.00139.46           N
ATOM   1887  CE2 TRP A 238      -0.113 -16.698   3.900  1.00139.46           C
ATOM   1888  CE3 TRP A 238      -1.595 -15.306   5.202  1.00139.46           C
ATOM   1889  CZ2 TRP A 238       0.713 -16.906   4.969  1.00139.46           C
ATOM   1890  CZ3 TRP A 238      -0.772 -15.534   6.285  1.00139.46           C
ATOM   1891  CH2 TRP A 238       0.361 -16.319   6.166  1.00139.46           C
ATOM   1892  C   TRP A 238      -5.505 -15.190   3.331  1.00139.46           C
ATOM   1893  O   TRP A 238      -5.501 -14.772   4.488  1.00139.46           O
ATOM   1894  N   ALA A 239      -6.480 -14.865   2.460  1.00 75.41           N
ATOM   1895  CA  ALA A 239      -7.455 -13.843   2.751  1.00 75.41           C
ATOM   1896  CB  ALA A 239      -8.504 -13.698   1.636  1.00 75.41           C
ATOM   1897  C   ALA A 239      -8.177 -14.132   4.025  1.00 75.41           C
ATOM   1898  O   ALA A 239      -8.342 -13.228   4.843  1.00 75.41           O
ATOM   1899  N   PRO A 240      -8.598 -15.331   4.272  1.00128.31           N
ATOM   1900  CA  PRO A 240      -9.341 -15.579   5.469  1.00128.31           C
ATOM   1901  CD  PRO A 240      -8.869 -16.319   3.245  1.00128.31           C
ATOM   1902  CB  PRO A 240      -9.873 -17.012   5.343  1.00128.31           C
ATOM   1903  CG  PRO A 240      -9.212 -17.573   4.065  1.00128.31           C
ATOM   1904  C   PRO A 240      -8.568 -15.280   6.711  1.00128.31           C
ATOM   1905  O   PRO A 240      -9.143 -14.749   7.657  1.00128.31           O
ATOM   1906  N   TYR A 241      -7.263 -15.582   6.725  1.00 88.76           N
ATOM   1907  CA  TYR A 241      -6.436 -15.354   7.869  1.00 88.76           C
ATOM   1908  CB  TYR A 241      -5.002 -15.847   7.595  1.00 88.76           C
ATOM   1909  CG  TYR A 241      -4.126 -15.612   8.775  1.00 88.76           C
ATOM   1910  CD1 TYR A 241      -4.085 -16.518   9.806  1.00 88.76           C
ATOM   1911  CD2 TYR A 241      -3.332 -14.489   8.843  1.00 88.76           C
ATOM   1912  CE1 TYR A 241      -3.269 -16.304  10.891  1.00 88.76           C
ATOM   1913  CE2 TYR A 241      -2.515 -14.270   9.926  1.00 88.76           C
ATOM   1914  CZ  TYR A 241      -2.483 -15.179  10.953  1.00 88.76           C
ATOM   1915  OH  TYR A 241      -1.643 -14.957  12.066  1.00 88.76           O
ATOM   1916  C   TYR A 241      -6.370 -13.879   8.120  1.00 88.76           C
ATOM   1917  O   TYR A 241      -6.447 -13.432   9.262  1.00 88.76           O
ATOM   1918  N   THR A 242      -6.219 -13.088   7.041  1.00 83.97           N
ATOM   1919  CA  THR A 242      -6.057 -11.662   7.119  1.00 83.97           C
ATOM   1920  CB  THR A 242      -5.758 -11.038   5.785  1.00 83.97           C
ATOM   1921  OG1 THR A 242      -4.575 -11.597   5.233  1.00 83.97           O
ATOM   1922  CG2 THR A 242      -5.584  -9.522   5.984  1.00 83.97           C
ATOM   1923  C   THR A 242      -7.245 -10.980   7.649  1.00 83.97           C
ATOM   1924  O   THR A 242      -7.112 -10.039   8.430  1.00 83.97           O
ATOM   1925  N   LEU A 243      -8.433 -11.397   7.198  1.00114.83           N
ATOM   1926  CA  LEU A 243      -9.598 -10.737   7.678  1.00114.83           C
ATOM   1927  CB  LEU A 243     -10.877 -11.113   6.918  1.00114.83           C
ATOM   1928  CG  LEU A 243     -10.935 -10.451   5.528  1.00114.83           C
ATOM   1929  CD1 LEU A 243      -9.792 -10.914   4.616  1.00114.83           C
ATOM   1930  CD2 LEU A 243     -12.314 -10.629   4.888  1.00114.83           C
ATOM   1931  C   LEU A 243      -9.770 -11.010   9.136  1.00114.83           C
ATOM   1932  O   LEU A 243     -10.082 -10.105   9.907  1.00114.83           O
ATOM   1933  N   LEU A 244      -9.533 -12.264   9.560  1.00156.40           N
ATOM   1934  CA  LEU A 244      -9.704 -12.613  10.940  1.00156.40           C
ATOM   1935  CB  LEU A 244      -9.526 -14.117  11.236  1.00156.40           C
ATOM   1936  CG  LEU A 244     -10.766 -14.973  10.902  1.00156.40           C
ATOM   1937  CD1 LEU A 244     -11.909 -14.686  11.888  1.00156.40           C
ATOM   1938  CD2 LEU A 244     -11.215 -14.809   9.443  1.00156.40           C
ATOM   1939  C   LEU A 244      -8.746 -11.838  11.782  1.00156.40           C
ATOM   1940  O   LEU A 244      -9.049 -11.496  12.922  1.00156.40           O
ATOM   1941  N   MET A 245      -7.539 -11.567  11.271  1.00 76.16           N
ATOM   1942  CA  MET A 245      -6.597 -10.841  12.063  1.00 76.16           C
ATOM   1943  CB  MET A 245      -5.218 -10.734  11.390  1.00 76.16           C
ATOM   1944  CG  MET A 245      -4.171 -10.028  12.254  1.00 76.16           C
ATOM   1945  SD  MET A 245      -2.530  -9.886  11.485  1.00 76.16           S
ATOM   1946  CE  MET A 245      -2.119 -11.645  11.678  1.00 76.16           C
ATOM   1947  C   MET A 245      -7.065  -9.450  12.335  1.00 76.16           C
ATOM   1948  O   MET A 245      -6.903  -8.956  13.450  1.00 76.16           O
ATOM   1949  N   ILE A 246      -7.622  -8.749  11.328  1.00187.11           N
ATOM   1950  CA  ILE A 246      -8.052  -7.416  11.631  1.00187.11           C
ATOM   1951  CB  ILE A 246      -8.312  -6.473  10.473  1.00187.11           C
ATOM   1952  CG2 ILE A 246      -6.957  -6.232   9.789  1.00187.11           C
ATOM   1953  CG1 ILE A 246      -9.404  -6.932   9.498  1.00187.11           C
ATOM   1954  CD1 ILE A 246      -8.936  -7.997   8.515  1.00187.11           C
ATOM   1955  C   ILE A 246      -9.231  -7.441  12.555  1.00187.11           C
ATOM   1956  O   ILE A 246      -9.347  -6.589  13.434  1.00187.11           O
ATOM   1957  N   ILE A 247     -10.145  -8.417  12.392  1.00117.27           N
ATOM   1958  CA  ILE A 247     -11.313  -8.450  13.228  1.00117.27           C
ATOM   1959  CB  ILE A 247     -12.298  -9.542  12.901  1.00117.27           C
ATOM   1960  CG2 ILE A 247     -12.763  -9.341  11.449  1.00117.27           C
ATOM   1961  CG1 ILE A 247     -11.712 -10.933  13.171  1.00117.27           C
ATOM   1962  CD1 ILE A 247     -12.756 -12.048  13.151  1.00117.27           C
ATOM   1963  C   ILE A 247     -10.883  -8.615  14.655  1.00117.27           C
ATOM   1964  O   ILE A 247     -11.490  -8.051  15.564  1.00117.27           O
ATOM   1965  N   ARG A 248      -9.818  -9.404  14.886  1.00114.89           N
ATOM   1966  CA  ARG A 248      -9.318  -9.665  16.207  1.00114.89           C
ATOM   1967  CB  ARG A 248      -8.065 -10.562  16.189  1.00114.89           C
ATOM   1968  CG  ARG A 248      -8.274 -11.922  15.516  1.00114.89           C
ATOM   1969  CD  ARG A 248      -8.516 -13.074  16.489  1.00114.89           C
ATOM   1970  NE  ARG A 248      -9.666 -12.680  17.343  1.00114.89           N
ATOM   1971  CZ  ARG A 248      -9.431 -11.992  18.497  1.00114.89           C
ATOM   1972  NH1 ARG A 248      -8.151 -11.726  18.889  1.00114.89           N
ATOM   1973  NH2 ARG A 248     -10.480 -11.563  19.254  1.00114.89           N
ATOM   1974  C   ARG A 248      -8.899  -8.364  16.822  1.00114.89           C
ATOM   1975  O   ARG A 248      -9.069  -8.146  18.020  1.00114.89           O
ATOM   1976  N   ALA A 249      -8.308  -7.457  16.029  1.00 45.46           N
ATOM   1977  CA  ALA A 249      -7.851  -6.235  16.618  1.00 45.46           C
ATOM   1978  CB  ALA A 249      -7.150  -5.313  15.602  1.00 45.46           C
ATOM   1979  C   ALA A 249      -9.022  -5.484  17.170  1.00 45.46           C
ATOM   1980  O   ALA A 249      -8.984  -5.015  18.306  1.00 45.46           O
ATOM   1981  N   ALA A 250     -10.104  -5.361  16.377  1.00 49.63           N
ATOM   1982  CA  ALA A 250     -11.244  -4.604  16.808  1.00 49.63           C
ATOM   1983  CB  ALA A 250     -12.307  -4.455  15.706  1.00 49.63           C
ATOM   1984  C   ALA A 250     -11.905  -5.263  17.976  1.00 49.63           C
ATOM   1985  O   ALA A 250     -12.201  -4.612  18.977  1.00 49.63           O
ATOM   1986  N   CYS A 251     -12.145  -6.585  17.888  1.00114.34           N
ATOM   1987  CA  CYS A 251     -12.792  -7.249  18.979  1.00114.34           C
ATOM   1988  CB  CYS A 251     -14.040  -8.055  18.562  1.00114.34           C
ATOM   1989  SG  CYS A 251     -13.702  -9.504  17.517  1.00114.34           S
ATOM   1990  C   CYS A 251     -11.780  -8.175  19.557  1.00114.34           C
ATOM   1991  O   CYS A 251     -11.263  -9.051  18.871  1.00114.34           O
ATOM   1992  N   HIS A 252     -11.462  -7.991  20.849  1.00218.85           N
ATOM   1993  CA  HIS A 252     -10.420  -8.755  21.463  1.00218.85           C
ATOM   1994  ND1 HIS A 252      -9.940  -5.563  22.497  1.00218.85           N
ATOM   1995  CG  HIS A 252      -9.231  -6.744  22.468  1.00218.85           C
ATOM   1996  CB  HIS A 252      -9.838  -8.091  22.721  1.00218.85           C
ATOM   1997  NE2 HIS A 252      -7.832  -5.028  22.033  1.00218.85           N
ATOM   1998  CD2 HIS A 252      -7.946  -6.399  22.183  1.00218.85           C
ATOM   1999  CE1 HIS A 252      -9.055  -4.569  22.230  1.00218.85           C
ATOM   2000  C   HIS A 252     -10.922 -10.093  21.897  1.00218.85           C
ATOM   2001  O   HIS A 252     -12.101 -10.280  22.190  1.00218.85           O
ATOM   2002  N   GLY A 253      -9.995 -11.070  21.908  1.00125.98           N
ATOM   2003  CA  GLY A 253     -10.218 -12.376  22.452  1.00125.98           C
ATOM   2004  C   GLY A 253     -11.464 -12.995  21.919  1.00125.98           C
ATOM   2005  O   GLY A 253     -11.495 -13.477  20.789  1.00125.98           O
ATOM   2006  N   HIS A 254     -12.520 -13.033  22.756  1.00259.09           N
ATOM   2007  CA  HIS A 254     -13.721 -13.701  22.354  1.00259.09           C
ATOM   2008  ND1 HIS A 254     -16.355 -15.636  23.176  1.00259.09           N
ATOM   2009  CG  HIS A 254     -16.107 -14.303  22.938  1.00259.09           C
ATOM   2010  CB  HIS A 254     -14.863 -13.588  23.377  1.00259.09           C
ATOM   2011  NE2 HIS A 254     -18.107 -14.855  22.052  1.00259.09           N
ATOM   2012  CD2 HIS A 254     -17.187 -13.841  22.251  1.00259.09           C
ATOM   2013  CE1 HIS A 254     -17.564 -15.914  22.626  1.00259.09           C
ATOM   2014  C   HIS A 254     -14.197 -13.100  21.078  1.00259.09           C
ATOM   2015  O   HIS A 254     -14.785 -12.021  21.057  1.00259.09           O
ATOM   2016  N   CYS A 255     -13.957 -13.842  19.983  1.00199.88           N
ATOM   2017  CA  CYS A 255     -14.320 -13.516  18.641  1.00199.88           C
ATOM   2018  CB  CYS A 255     -13.367 -12.510  17.973  1.00199.88           C
ATOM   2019  SG  CYS A 255     -13.342 -10.947  18.894  1.00199.88           S
ATOM   2020  C   CYS A 255     -14.166 -14.826  17.951  1.00199.88           C
ATOM   2021  O   CYS A 255     -14.983 -15.727  18.128  1.00199.88           O
ATOM   2022  N   VAL A 256     -13.106 -14.965  17.136  1.00155.26           N
ATOM   2023  CA  VAL A 256     -12.844 -16.247  16.556  1.00155.26           C
ATOM   2024  CB  VAL A 256     -12.179 -16.181  15.208  1.00155.26           C
ATOM   2025  CG1 VAL A 256     -10.878 -15.365  15.310  1.00155.26           C
ATOM   2026  CG2 VAL A 256     -11.959 -17.622  14.717  1.00155.26           C
ATOM   2027  C   VAL A 256     -11.927 -16.941  17.513  1.00155.26           C
ATOM   2028  O   VAL A 256     -10.828 -16.475  17.811  1.00155.26           O
ATOM   2029  N   PRO A 257     -12.398 -18.029  18.049  1.00199.92           N
ATOM   2030  CA  PRO A 257     -11.664 -18.723  19.070  1.00199.92           C
ATOM   2031  CD  PRO A 257     -13.279 -18.919  17.311  1.00199.92           C
ATOM   2032  CB  PRO A 257     -12.401 -20.045  19.269  1.00199.92           C
ATOM   2033  CG  PRO A 257     -12.995 -20.320  17.877  1.00199.92           C
ATOM   2034  C   PRO A 257     -10.212 -18.962  18.802  1.00199.92           C
ATOM   2035  O   PRO A 257      -9.387 -18.108  19.117  1.00199.92           O
ATOM   2036  N   ASP A 258      -9.866 -20.088  18.158  1.00195.34           N
ATOM   2037  CA  ASP A 258      -8.469 -20.369  18.010  1.00195.34           C
ATOM   2038  CB  ASP A 258      -7.827 -20.951  19.284  1.00195.34           C
ATOM   2039  CG  ASP A 258      -7.629 -19.846  20.313  1.00195.34           C
ATOM   2040  OD1 ASP A 258      -7.080 -18.777  19.935  1.00195.34           O
ATOM   2041  OD2 ASP A 258      -8.019 -20.060  21.492  1.00195.34           O
ATOM   2042  C   ASP A 258      -8.334 -21.431  16.981  1.00195.34           C
ATOM   2043  O   ASP A 258      -7.434 -21.389  16.146  1.00195.34           O
ATOM   2044  N   TYR A 259      -9.257 -22.408  17.004  1.00187.12           N
ATOM   2045  CA  TYR A 259      -9.145 -23.502  16.092  1.00187.12           C
ATOM   2046  CB  TYR A 259     -10.239 -24.575  16.271  1.00187.12           C
ATOM   2047  CG  TYR A 259     -11.569 -24.019  15.895  1.00187.12           C
ATOM   2048  CD1 TYR A 259     -12.003 -24.070  14.590  1.00187.12           C
ATOM   2049  CD2 TYR A 259     -12.387 -23.456  16.847  1.00187.12           C
ATOM   2050  CE1 TYR A 259     -13.231 -23.562  14.239  1.00187.12           C
ATOM   2051  CE2 TYR A 259     -13.616 -22.948  16.501  1.00187.12           C
ATOM   2052  CZ  TYR A 259     -14.039 -23.000  15.196  1.00187.12           C
ATOM   2053  OH  TYR A 259     -15.301 -22.478  14.839  1.00187.12           O
ATOM   2054  C   TYR A 259      -9.239 -22.931  14.721  1.00187.12           C
ATOM   2055  O   TYR A 259      -8.520 -23.348  13.815  1.00187.12           O
ATOM   2056  N   TRP A 260     -10.138 -21.949  14.537  1.00139.68           N
ATOM   2057  CA  TRP A 260     -10.296 -21.322  13.261  1.00139.68           C
ATOM   2058  CB  TRP A 260     -11.435 -20.285  13.250  1.00139.68           C
ATOM   2059  CG  TRP A 260     -11.641 -19.597  11.921  1.00139.68           C
ATOM   2060  CD2 TRP A 260     -12.712 -18.678  11.650  1.00139.68           C
ATOM   2061  CD1 TRP A 260     -10.913 -19.691  10.772  1.00139.68           C
ATOM   2062  NE1 TRP A 260     -11.460 -18.886   9.801  1.00139.68           N
ATOM   2063  CE2 TRP A 260     -12.568 -18.256  10.328  1.00139.68           C
ATOM   2064  CE3 TRP A 260     -13.730 -18.223  12.437  1.00139.68           C
ATOM   2065  CZ2 TRP A 260     -13.445 -17.369   9.772  1.00139.68           C
ATOM   2066  CZ3 TRP A 260     -14.612 -17.328  11.874  1.00139.68           C
ATOM   2067  CH2 TRP A 260     -14.472 -16.909  10.567  1.00139.68           C
ATOM   2068  C   TRP A 260      -9.021 -20.612  12.917  1.00139.68           C
ATOM   2069  O   TRP A 260      -8.553 -20.670  11.781  1.00139.68           O
ATOM   2070  N   TYR A 261      -8.421 -19.934  13.912  1.00115.44           N
ATOM   2071  CA  TYR A 261      -7.236 -19.137  13.738  1.00115.44           C
ATOM   2072  CB  TYR A 261      -6.835 -18.459  15.062  1.00115.44           C
ATOM   2073  CG  TYR A 261      -5.889 -17.335  14.806  1.00115.44           C
ATOM   2074  CD1 TYR A 261      -6.382 -16.092  14.478  1.00115.44           C
ATOM   2075  CD2 TYR A 261      -4.528 -17.504  14.903  1.00115.44           C
ATOM   2076  CE1 TYR A 261      -5.535 -15.035  14.244  1.00115.44           C
ATOM   2077  CE2 TYR A 261      -3.675 -16.450  14.670  1.00115.44           C
ATOM   2078  CZ  TYR A 261      -4.177 -15.214  14.341  1.00115.44           C
ATOM   2079  OH  TYR A 261      -3.300 -14.134  14.103  1.00115.44           O
ATOM   2080  C   TYR A 261      -6.112 -20.038  13.311  1.00115.44           C
ATOM   2081  O   TYR A 261      -5.322 -19.693  12.431  1.00115.44           O
ATOM   2082  N   GLU A 262      -6.001 -21.223  13.941  1.00142.63           N
ATOM   2083  CA  GLU A 262      -4.941 -22.141  13.628  1.00142.63           C
ATOM   2084  CB  GLU A 262      -4.864 -23.344  14.588  1.00142.63           C
ATOM   2085  CG  GLU A 262      -4.091 -23.065  15.883  1.00142.63           C
ATOM   2086  CD  GLU A 262      -4.828 -22.021  16.709  1.00142.63           C
ATOM   2087  OE1 GLU A 262      -4.869 -20.840  16.273  1.00142.63           O
ATOM   2088  OE2 GLU A 262      -5.357 -22.390  17.791  1.00142.63           O
ATOM   2089  C   GLU A 262      -5.088 -22.658  12.234  1.00142.63           C
ATOM   2090  O   GLU A 262      -4.107 -22.753  11.496  1.00142.63           O
ATOM   2091  N   THR A 263      -6.325 -22.989  11.829  1.00124.84           N
ATOM   2092  CA  THR A 263      -6.532 -23.558  10.531  1.00124.84           C
ATOM   2093  CB  THR A 263      -7.955 -23.962  10.285  1.00124.84           C
ATOM   2094  OG1 THR A 263      -8.808 -22.828  10.331  1.00124.84           O
ATOM   2095  CG2 THR A 263      -8.364 -24.982  11.361  1.00124.84           C
ATOM   2096  C   THR A 263      -6.158 -22.560   9.485  1.00124.84           C
ATOM   2097  O   THR A 263      -5.549 -22.915   8.477  1.00124.84           O
ATOM   2098  N   SER A 264      -6.506 -21.280   9.706  1.00109.86           N
ATOM   2099  CA  SER A 264      -6.287 -20.264   8.717  1.00109.86           C
ATOM   2100  CB  SER A 264      -6.903 -18.920   9.104  1.00109.86           C
ATOM   2101  OG  SER A 264      -6.881 -18.080   7.966  1.00109.86           O
ATOM   2102  C   SER A 264      -4.831 -20.069   8.470  1.00109.86           C
ATOM   2103  O   SER A 264      -4.423 -19.793   7.347  1.00109.86           O
ATOM   2104  N   PHE A 265      -4.016 -20.205   9.522  1.00166.46           N
ATOM   2105  CA  PHE A 265      -2.585 -20.086   9.499  1.00166.46           C
ATOM   2106  CB  PHE A 265      -2.143 -20.433  10.932  1.00166.46           C
ATOM   2107  CG  PHE A 265      -0.706 -20.279  11.268  1.00166.46           C
ATOM   2108  CD1 PHE A 265       0.276 -20.943  10.580  1.00166.46           C
ATOM   2109  CD2 PHE A 265      -0.363 -19.522  12.361  1.00166.46           C
ATOM   2110  CE1 PHE A 265       1.597 -20.805  10.939  1.00166.46           C
ATOM   2111  CE2 PHE A 265       0.951 -19.383  12.730  1.00166.46           C
ATOM   2112  CZ  PHE A 265       1.937 -20.019  12.014  1.00166.46           C
ATOM   2113  C   PHE A 265      -2.086 -21.166   8.568  1.00166.46           C
ATOM   2114  O   PHE A 265      -1.266 -20.914   7.685  1.00166.46           O
ATOM   2115  N   TRP A 266      -2.599 -22.404   8.753  1.00130.36           N
ATOM   2116  CA  TRP A 266      -2.239 -23.583   7.994  1.00130.36           C
ATOM   2117  CB  TRP A 266      -2.719 -24.909   8.614  1.00130.36           C
ATOM   2118  CG  TRP A 266      -1.852 -25.352   9.768  1.00130.36           C
ATOM   2119  CD2 TRP A 266      -0.572 -25.977   9.584  1.00130.36           C
ATOM   2120  CD1 TRP A 266      -2.041 -25.245  11.114  1.00130.36           C
ATOM   2121  NE1 TRP A 266      -0.956 -25.768  11.782  1.00130.36           N
ATOM   2122  CE2 TRP A 266      -0.044 -26.219  10.850  1.00130.36           C
ATOM   2123  CE3 TRP A 266       0.108 -26.320   8.451  1.00130.36           C
ATOM   2124  CZ2 TRP A 266       1.178 -26.811  11.000  1.00130.36           C
ATOM   2125  CZ3 TRP A 266       1.342 -26.912   8.605  1.00130.36           C
ATOM   2126  CH2 TRP A 266       1.867 -27.150   9.857  1.00130.36           C
ATOM   2127  C   TRP A 266      -2.694 -23.526   6.571  1.00130.36           C
ATOM   2128  O   TRP A 266      -2.039 -24.094   5.699  1.00130.36           O
ATOM   2129  N   LEU A 267      -3.841 -22.879   6.298  1.00 52.62           N
ATOM   2130  CA  LEU A 267      -4.341 -22.797   4.954  1.00 52.62           C
ATOM   2131  CB  LEU A 267      -5.645 -21.985   4.859  1.00 52.62           C
ATOM   2132  CG  LEU A 267      -6.216 -21.871   3.434  1.00 52.62           C
ATOM   2133  CD1 LEU A 267      -6.638 -23.246   2.887  1.00 52.62           C
ATOM   2134  CD2 LEU A 267      -7.348 -20.832   3.372  1.00 52.62           C
ATOM   2135  C   LEU A 267      -3.301 -22.078   4.161  1.00 52.62           C
ATOM   2136  O   LEU A 267      -3.016 -22.439   3.021  1.00 52.62           O
ATOM   2137  N   LEU A 268      -2.702 -21.052   4.791  1.00132.97           N
ATOM   2138  CA  LEU A 268      -1.665 -20.214   4.269  1.00132.97           C
ATOM   2139  CB  LEU A 268      -1.173 -19.270   5.374  1.00132.97           C
ATOM   2140  CG  LEU A 268      -2.147 -18.139   5.727  1.00132.97           C
ATOM   2141  CD1 LEU A 268      -3.557 -18.388   5.179  1.00132.97           C
ATOM   2142  CD2 LEU A 268      -2.175 -17.930   7.250  1.00132.97           C
ATOM   2143  C   LEU A 268      -0.486 -21.076   3.920  1.00132.97           C
ATOM   2144  O   LEU A 268       0.126 -20.893   2.869  1.00132.97           O
ATOM   2145  N   TRP A 269      -0.145 -22.035   4.807  1.00111.19           N
ATOM   2146  CA  TRP A 269       0.971 -22.942   4.651  1.00111.19           C
ATOM   2147  CB  TRP A 269       1.071 -24.017   5.747  1.00111.19           C
ATOM   2148  CG  TRP A 269       1.475 -23.595   7.131  1.00111.19           C
ATOM   2149  CD2 TRP A 269       2.837 -23.393   7.519  1.00111.19           C
ATOM   2150  CD1 TRP A 269       0.715 -23.376   8.241  1.00111.19           C
ATOM   2151  NE1 TRP A 269       1.527 -23.066   9.305  1.00111.19           N
ATOM   2152  CE2 TRP A 269       2.834 -23.067   8.874  1.00111.19           C
ATOM   2153  CE3 TRP A 269       3.994 -23.481   6.804  1.00111.19           C
ATOM   2154  CZ2 TRP A 269       3.997 -22.819   9.543  1.00111.19           C
ATOM   2155  CZ3 TRP A 269       5.161 -23.225   7.479  1.00111.19           C
ATOM   2156  CH2 TRP A 269       5.164 -22.900   8.819  1.00111.19           C
ATOM   2157  C   TRP A 269       0.787 -23.787   3.456  1.00111.19           C
ATOM   2158  O   TRP A 269       1.713 -23.989   2.675  1.00111.19           O
ATOM   2159  N   ALA A 270      -0.435 -24.305   3.307  1.00 69.01           N
ATOM   2160  CA  ALA A 270      -0.753 -25.253   2.292  1.00 69.01           C
ATOM   2161  CB  ALA A 270      -2.218 -25.718   2.340  1.00 69.01           C
ATOM   2162  C   ALA A 270      -0.491 -24.623   0.967  1.00 69.01           C
ATOM   2163  O   ALA A 270      -0.182 -25.312  -0.003  1.00 69.01           O
ATOM   2164  N   ASN A 271      -0.615 -23.288   0.901  1.00 96.71           N
ATOM   2165  CA  ASN A 271      -0.453 -22.536  -0.309  1.00 96.71           C
ATOM   2166  CB  ASN A 271      -0.490 -21.023  -0.062  1.00 96.71           C
ATOM   2167  CG  ASN A 271      -0.613 -20.294  -1.392  1.00 96.71           C
ATOM   2168  OD1 ASN A 271      -1.656 -20.332  -2.042  1.00 96.71           O
ATOM   2169  ND2 ASN A 271       0.477 -19.593  -1.802  1.00 96.71           N
ATOM   2170  C   ASN A 271       0.891 -22.807  -0.916  1.00 96.71           C
ATOM   2171  O   ASN A 271       1.024 -22.815  -2.137  1.00 96.71           O
ATOM   2172  N   SER A 272       1.936 -23.009  -0.094  1.00120.40           N
ATOM   2173  CA  SER A 272       3.252 -23.185  -0.646  1.00120.40           C
ATOM   2174  CB  SER A 272       4.378 -23.160   0.412  1.00120.40           C
ATOM   2175  OG  SER A 272       4.248 -24.221   1.343  1.00120.40           O
ATOM   2176  C   SER A 272       3.353 -24.445  -1.471  1.00120.40           C
ATOM   2177  O   SER A 272       4.221 -24.547  -2.337  1.00120.40           O
ATOM   2178  N   ALA A 273       2.530 -25.467  -1.168  1.00 78.23           N
ATOM   2179  CA  ALA A 273       2.471 -26.726  -1.874  1.00 78.23           C
ATOM   2180  CB  ALA A 273       1.739 -27.814  -1.071  1.00 78.23           C
ATOM   2181  C   ALA A 273       1.798 -26.644  -3.223  1.00 78.23           C
ATOM   2182  O   ALA A 273       2.135 -27.393  -4.137  1.00 78.23           O
ATOM   2183  N   VAL A 274       0.770 -25.782  -3.351  1.00129.93           N
ATOM   2184  CA  VAL A 274      -0.111 -25.728  -4.494  1.00129.93           C
ATOM   2185  CB  VAL A 274      -1.326 -24.890  -4.228  1.00129.93           C
ATOM   2186  CG1 VAL A 274      -2.099 -25.507  -3.052  1.00129.93           C
ATOM   2187  CG2 VAL A 274      -0.890 -23.438  -3.994  1.00129.93           C
ATOM   2188  C   VAL A 274       0.507 -25.261  -5.791  1.00129.93           C
ATOM   2189  O   VAL A 274       0.173 -25.790  -6.849  1.00129.93           O
ATOM   2190  N   ASN A 275       1.422 -24.275  -5.778  1.00 79.14           N
ATOM   2191  CA  ASN A 275       1.873 -23.702  -7.021  1.00 79.14           C
ATOM   2192  CB  ASN A 275       2.909 -22.579  -6.828  1.00 79.14           C
ATOM   2193  CG  ASN A 275       2.179 -21.354  -6.292  1.00 79.14           C
ATOM   2194  OD1 ASN A 275       0.952 -21.275  -6.328  1.00 79.14           O
ATOM   2195  ND2 ASN A 275       2.956 -20.357  -5.791  1.00 79.14           N
ATOM   2196  C   ASN A 275       2.464 -24.731  -7.931  1.00 79.14           C
ATOM   2197  O   ASN A 275       2.164 -24.729  -9.125  1.00 79.14           O
ATOM   2198  N   PRO A 276       3.281 -25.616  -7.446  1.00168.02           N
ATOM   2199  CA  PRO A 276       3.876 -26.581  -8.320  1.00168.02           C
ATOM   2200  CD  PRO A 276       4.114 -25.350  -6.289  1.00168.02           C
ATOM   2201  CB  PRO A 276       5.011 -27.229  -7.525  1.00168.02           C
ATOM   2202  CG  PRO A 276       4.867 -26.674  -6.094  1.00168.02           C
ATOM   2203  C   PRO A 276       2.891 -27.518  -8.928  1.00168.02           C
ATOM   2204  O   PRO A 276       3.236 -28.104  -9.943  1.00168.02           O
ATOM   2205  N   VAL A 277       1.713 -27.760  -8.322  1.00113.69           N
ATOM   2206  CA  VAL A 277       0.743 -28.591  -8.984  1.00113.69           C
ATOM   2207  CB  VAL A 277      -0.361 -29.092  -8.094  1.00113.69           C
ATOM   2208  CG1 VAL A 277      -1.293 -27.929  -7.722  1.00113.69           C
ATOM   2209  CG2 VAL A 277      -1.081 -30.234  -8.830  1.00113.69           C
ATOM   2210  C   VAL A 277       0.110 -27.813 -10.099  1.00113.69           C
ATOM   2211  O   VAL A 277      -0.209 -28.351 -11.158  1.00113.69           O
ATOM   2212  N   LEU A 278      -0.085 -26.503  -9.860  1.00150.42           N
ATOM   2213  CA  LEU A 278      -0.771 -25.584 -10.727  1.00150.42           C
ATOM   2214  CB  LEU A 278      -0.888 -24.206 -10.059  1.00150.42           C
ATOM   2215  CG  LEU A 278      -1.683 -23.163 -10.853  1.00150.42           C
ATOM   2216  CD1 LEU A 278      -3.138 -23.612 -11.069  1.00150.42           C
ATOM   2217  CD2 LEU A 278      -1.589 -21.796 -10.162  1.00150.42           C
ATOM   2218  C   LEU A 278      -0.039 -25.431 -12.027  1.00150.42           C
ATOM   2219  O   LEU A 278      -0.654 -25.340 -13.090  1.00150.42           O
ATOM   2220  N   TYR A 279       1.305 -25.414 -11.984  1.00117.92           N
ATOM   2221  CA  TYR A 279       2.065 -25.224 -13.185  1.00117.92           C
ATOM   2222  CB  TYR A 279       3.592 -25.238 -12.959  1.00117.92           C
ATOM   2223  CG  TYR A 279       3.971 -24.144 -12.023  1.00117.92           C
ATOM   2224  CD1 TYR A 279       3.963 -22.830 -12.425  1.00117.92           C
ATOM   2225  CD2 TYR A 279       4.364 -24.443 -10.740  1.00117.92           C
ATOM   2226  CE1 TYR A 279       4.320 -21.830 -11.551  1.00117.92           C
ATOM   2227  CE2 TYR A 279       4.722 -23.449  -9.861  1.00117.92           C
ATOM   2228  CZ  TYR A 279       4.698 -22.137 -10.266  1.00117.92           C
ATOM   2229  OH  TYR A 279       5.064 -21.110  -9.371  1.00117.92           O
ATOM   2230  C   TYR A 279       1.710 -26.340 -14.124  1.00117.92           C
ATOM   2231  O   TYR A 279       1.558 -26.133 -15.325  1.00117.92           O
ATOM   2232  N   PRO A 280       1.560 -27.529 -13.625  1.00206.06           N
ATOM   2233  CA  PRO A 280       1.242 -28.600 -14.489  1.00206.06           C
ATOM   2234  CD  PRO A 280       2.440 -28.006 -12.589  1.00206.06           C
ATOM   2235  CB  PRO A 280       1.263 -29.854 -13.624  1.00206.06           C
ATOM   2236  CG  PRO A 280       2.420 -29.542 -12.665  1.00206.06           C
ATOM   2237  C   PRO A 280       0.104 -28.479 -15.415  1.00206.06           C
ATOM   2238  O   PRO A 280       0.295 -28.665 -16.616  1.00206.06           O
ATOM   2239  N   LEU A 281      -1.082 -28.159 -14.925  1.00122.80           N
ATOM   2240  CA  LEU A 281      -2.125 -28.205 -15.885  1.00122.80           C
ATOM   2241  CB  LEU A 281      -3.560 -28.208 -15.341  1.00122.80           C
ATOM   2242  CG  LEU A 281      -4.554 -28.467 -16.495  1.00122.80           C
ATOM   2243  CD1 LEU A 281      -4.285 -29.832 -17.153  1.00122.80           C
ATOM   2244  CD2 LEU A 281      -6.015 -28.306 -16.056  1.00122.80           C
ATOM   2245  C   LEU A 281      -2.002 -27.096 -16.868  1.00122.80           C
ATOM   2246  O   LEU A 281      -2.456 -27.214 -18.003  1.00122.80           O
ATOM   2247  N   CYS A 282      -1.422 -25.969 -16.436  1.00116.13           N
ATOM   2248  CA  CYS A 282      -1.398 -24.796 -17.252  1.00116.13           C
ATOM   2249  CB  CYS A 282      -0.764 -23.605 -16.518  1.00116.13           C
ATOM   2250  SG  CYS A 282      -1.665 -23.201 -14.992  1.00116.13           S
ATOM   2251  C   CYS A 282      -0.667 -24.962 -18.552  1.00116.13           C
ATOM   2252  O   CYS A 282      -1.262 -24.752 -19.605  1.00116.13           O
ATOM   2253  N   HIS A 283       0.614 -25.380 -18.577  1.00138.93           N
ATOM   2254  CA  HIS A 283       1.177 -25.303 -19.903  1.00138.93           C
ATOM   2255  ND1 HIS A 283       3.799 -24.151 -22.010  1.00138.93           N
ATOM   2256  CG  HIS A 283       2.558 -23.819 -21.515  1.00138.93           C
ATOM   2257  CB  HIS A 283       2.124 -24.108 -20.108  1.00138.93           C
ATOM   2258  NE2 HIS A 283       2.659 -23.269 -23.699  1.00138.93           N
ATOM   2259  CD2 HIS A 283       1.875 -23.281 -22.559  1.00138.93           C
ATOM   2260  CE1 HIS A 283       3.805 -23.801 -23.320  1.00138.93           C
ATOM   2261  C   HIS A 283       1.879 -26.558 -20.301  1.00138.93           C
ATOM   2262  O   HIS A 283       1.940 -27.514 -19.549  1.00138.93           O
ATOM   2263  N   HIS A 284       2.327 -26.629 -21.565  1.00164.41           N
ATOM   2264  CA  HIS A 284       3.086 -27.724 -22.085  1.00164.41           C
ATOM   2265  ND1 HIS A 284       1.978 -26.487 -25.375  1.00164.41           N
ATOM   2266  CG  HIS A 284       2.156 -27.530 -24.495  1.00164.41           C
ATOM   2267  CB  HIS A 284       3.350 -27.647 -23.599  1.00164.41           C
ATOM   2268  NE2 HIS A 284       0.256 -27.862 -25.663  1.00164.41           N
ATOM   2269  CD2 HIS A 284       1.094 -28.358 -24.681  1.00164.41           C
ATOM   2270  CE1 HIS A 284       0.829 -26.737 -26.050  1.00164.41           C
ATOM   2271  C   HIS A 284       4.480 -27.721 -21.527  1.00164.41           C
ATOM   2272  O   HIS A 284       5.015 -28.766 -21.171  1.00164.41           O
ATOM   2273  N   SER A 285       5.111 -26.534 -21.435  1.00101.44           N
ATOM   2274  CA  SER A 285       6.519 -26.462 -21.153  1.00101.44           C
ATOM   2275  CB  SER A 285       7.052 -25.023 -21.068  1.00101.44           C
ATOM   2276  OG  SER A 285       6.511 -24.375 -19.929  1.00101.44           O
ATOM   2277  C   SER A 285       6.869 -27.137 -19.870  1.00101.44           C
ATOM   2278  O   SER A 285       7.773 -27.971 -19.842  1.00101.44           O
ATOM   2279  N   PHE A 286       6.180 -26.810 -18.764  1.00215.12           N
ATOM   2280  CA  PHE A 286       6.564 -27.484 -17.563  1.00215.12           C
ATOM   2281  CB  PHE A 286       6.085 -26.919 -16.211  1.00215.12           C
ATOM   2282  CG  PHE A 286       6.926 -25.748 -15.816  1.00215.12           C
ATOM   2283  CD1 PHE A 286       8.104 -25.927 -15.129  1.00215.12           C
ATOM   2284  CD2 PHE A 286       6.550 -24.468 -16.119  1.00215.12           C
ATOM   2285  CE1 PHE A 286       8.887 -24.858 -14.759  1.00215.12           C
ATOM   2286  CE2 PHE A 286       7.327 -23.393 -15.754  1.00215.12           C
ATOM   2287  CZ  PHE A 286       8.500 -23.581 -15.072  1.00215.12           C
ATOM   2288  C   PHE A 286       6.185 -28.920 -17.677  1.00215.12           C
ATOM   2289  O   PHE A 286       6.794 -29.744 -16.999  1.00215.12           O
ATOM   2290  N   ARG A 287       5.181 -29.250 -18.529  1.00209.00           N
ATOM   2291  CA  ARG A 287       4.666 -30.598 -18.626  1.00209.00           C
ATOM   2292  CB  ARG A 287       3.905 -30.932 -19.937  1.00209.00           C
ATOM   2293  CG  ARG A 287       2.688 -30.106 -20.360  1.00209.00           C
ATOM   2294  CD  ARG A 287       1.847 -30.757 -21.460  1.00209.00           C
ATOM   2295  NE  ARG A 287       2.629 -30.701 -22.725  1.00209.00           N
ATOM   2296  CZ  ARG A 287       2.046 -31.079 -23.900  1.00209.00           C
ATOM   2297  NH1 ARG A 287       0.762 -31.543 -23.904  1.00209.00           N
ATOM   2298  NH2 ARG A 287       2.735 -30.962 -25.072  1.00209.00           N
ATOM   2299  C   ARG A 287       5.804 -31.507 -18.839  1.00209.00           C
ATOM   2300  O   ARG A 287       6.054 -32.416 -18.049  1.00209.00           O
ATOM   2301  N   ARG A 288       6.524 -31.240 -19.935  1.00131.04           N
ATOM   2302  CA  ARG A 288       7.606 -32.068 -20.345  1.00131.04           C
ATOM   2303  CB  ARG A 288       8.208 -31.642 -21.694  1.00131.04           C
ATOM   2304  CG  ARG A 288       7.358 -32.022 -22.910  1.00131.04           C
ATOM   2305  CD  ARG A 288       5.995 -31.333 -22.980  1.00131.04           C
ATOM   2306  NE  ARG A 288       5.375 -31.739 -24.273  1.00131.04           N
ATOM   2307  CZ  ARG A 288       4.702 -32.923 -24.371  1.00131.04           C
ATOM   2308  NH1 ARG A 288       4.570 -33.727 -23.276  1.00131.04           N
ATOM   2309  NH2 ARG A 288       4.164 -33.302 -25.567  1.00131.04           N
ATOM   2310  C   ARG A 288       8.685 -31.985 -19.329  1.00131.04           C
ATOM   2311  O   ARG A 288       9.293 -32.994 -18.979  1.00131.04           O
ATOM   2312  N   ALA A 289       8.941 -30.771 -18.816  1.00 50.84           N
ATOM   2313  CA  ALA A 289      10.042 -30.601 -17.919  1.00 50.84           C
ATOM   2314  CB  ALA A 289      10.234 -29.140 -17.486  1.00 50.84           C
ATOM   2315  C   ALA A 289       9.843 -31.415 -16.683  1.00 50.84           C
ATOM   2316  O   ALA A 289      10.755 -32.117 -16.253  1.00 50.84           O
ATOM   2317  N   PHE A 290       8.643 -31.372 -16.079  1.00 96.36           N
ATOM   2318  CA  PHE A 290       8.465 -32.106 -14.860  1.00 96.36           C
ATOM   2319  CB  PHE A 290       7.158 -31.780 -14.106  1.00 96.36           C
ATOM   2320  CG  PHE A 290       7.309 -30.415 -13.503  1.00 96.36           C
ATOM   2321  CD1 PHE A 290       8.285 -30.170 -12.566  1.00 96.36           C
ATOM   2322  CD2 PHE A 290       6.465 -29.379 -13.830  1.00 96.36           C
ATOM   2323  CE1 PHE A 290       8.425 -28.924 -12.000  1.00 96.36           C
ATOM   2324  CE2 PHE A 290       6.594 -28.131 -13.271  1.00 96.36           C
ATOM   2325  CZ  PHE A 290       7.582 -27.899 -12.351  1.00 96.36           C
ATOM   2326  C   PHE A 290       8.559 -33.574 -15.132  1.00 96.36           C
ATOM   2327  O   PHE A 290       9.186 -34.310 -14.375  1.00 96.36           O
ATOM   2328  N   THR A 291       7.960 -34.044 -16.238  1.00109.46           N
ATOM   2329  CA  THR A 291       7.977 -35.448 -16.526  1.00109.46           C
ATOM   2330  CB  THR A 291       7.228 -35.793 -17.778  1.00109.46           C
ATOM   2331  OG1 THR A 291       7.837 -35.172 -18.901  1.00109.46           O
ATOM   2332  CG2 THR A 291       5.775 -35.312 -17.627  1.00109.46           C
ATOM   2333  C   THR A 291       9.394 -35.892 -16.712  1.00109.46           C
ATOM   2334  O   THR A 291       9.781 -36.958 -16.240  1.00109.46           O
ATOM   2335  N   LYS A 292      10.212 -35.083 -17.406  1.00150.81           N
ATOM   2336  CA  LYS A 292      11.571 -35.444 -17.696  1.00150.81           C
ATOM   2337  CB  LYS A 292      12.262 -34.383 -18.573  1.00150.81           C
ATOM   2338  CG  LYS A 292      13.629 -34.789 -19.132  1.00150.81           C
ATOM   2339  CD  LYS A 292      14.715 -34.983 -18.073  1.00150.81           C
ATOM   2340  CE  LYS A 292      16.070 -35.387 -18.657  1.00150.81           C
ATOM   2341  NZ  LYS A 292      16.677 -34.240 -19.369  1.00150.81           N
ATOM   2342  C   LYS A 292      12.354 -35.597 -16.422  1.00150.81           C
ATOM   2343  O   LYS A 292      13.087 -36.572 -16.266  1.00150.81           O
ATOM   2344  N   LEU A 293      12.221 -34.653 -15.467  1.00104.22           N
ATOM   2345  CA  LEU A 293      13.002 -34.752 -14.263  1.00104.22           C
ATOM   2346  CB  LEU A 293      12.853 -33.566 -13.291  1.00104.22           C
ATOM   2347  CG  LEU A 293      13.647 -32.305 -13.685  1.00104.22           C
ATOM   2348  CD1 LEU A 293      13.144 -31.679 -14.991  1.00104.22           C
ATOM   2349  CD2 LEU A 293      13.688 -31.301 -12.523  1.00104.22           C
ATOM   2350  C   LEU A 293      12.627 -35.987 -13.517  1.00104.22           C
ATOM   2351  O   LEU A 293      13.496 -36.717 -13.043  1.00104.22           O
ATOM   2352  N   LEU A 294      11.320 -36.269 -13.401  1.00106.88           N
ATOM   2353  CA  LEU A 294      10.913 -37.474 -12.744  1.00106.88           C
ATOM   2354  CB  LEU A 294       9.388 -37.625 -12.600  1.00106.88           C
ATOM   2355  CG  LEU A 294       8.796 -36.715 -11.504  1.00106.88           C
ATOM   2356  CD1 LEU A 294       9.039 -35.229 -11.799  1.00106.88           C
ATOM   2357  CD2 LEU A 294       7.315 -37.030 -11.256  1.00106.88           C
ATOM   2358  C   LEU A 294      11.451 -38.566 -13.593  1.00106.88           C
ATOM   2359  O   LEU A 294      11.736 -39.670 -13.131  1.00106.88           O
ATOM   2360  N   CYS A 295      11.616 -38.245 -14.884  1.00115.69           N
ATOM   2361  CA  CYS A 295      12.129 -39.167 -15.836  1.00115.69           C
ATOM   2362  CB  CYS A 295      13.620 -39.487 -15.611  1.00115.69           C
ATOM   2363  SG  CYS A 295      14.318 -40.606 -16.862  1.00115.69           S
ATOM   2364  C   CYS A 295      11.351 -40.431 -15.790  1.00115.69           C
ATOM   2365  O   CYS A 295      11.939 -41.481 -15.533  1.00115.69           O
ATOM   2366  N   PRO A 296      10.053 -40.427 -15.983  1.00192.02           N
ATOM   2367  CA  PRO A 296       9.500 -41.704 -16.235  1.00192.02           C
ATOM   2368  CD  PRO A 296       9.086 -39.541 -15.349  1.00192.02           C
ATOM   2369  CB  PRO A 296       7.986 -41.521 -16.246  1.00192.02           C
ATOM   2370  CG  PRO A 296       7.781 -40.354 -15.261  1.00192.02           C
ATOM   2371  C   PRO A 296      10.141 -42.037 -17.530  1.00192.02           C
ATOM   2372  O   PRO A 296       9.781 -41.448 -18.548  1.00192.02           O
ATOM   2373  N   GLN A 297      11.095 -42.975 -17.508  1.00317.99           N
ATOM   2374  CA  GLN A 297      11.795 -43.331 -18.697  1.00317.99           C
ATOM   2375  CB  GLN A 297      12.984 -42.413 -19.033  1.00317.99           C
ATOM   2376  CG  GLN A 297      13.716 -42.819 -20.316  1.00317.99           C
ATOM   2377  CD  GLN A 297      14.861 -41.845 -20.553  1.00317.99           C
ATOM   2378  OE1 GLN A 297      15.732 -42.088 -21.386  1.00317.99           O
ATOM   2379  NE2 GLN A 297      14.866 -40.714 -19.799  1.00317.99           N
ATOM   2380  C   GLN A 297      12.344 -44.690 -18.429  1.00317.99           C
ATOM   2381  O   GLN A 297      12.519 -45.074 -17.274  1.00317.99           O
ATOM   2382  N   LYS A 298      12.616 -45.473 -19.488  1.00273.04           N
ATOM   2383  CA  LYS A 298      13.150 -46.772 -19.222  1.00273.04           C
ATOM   2384  CB  LYS A 298      12.925 -47.778 -20.367  1.00273.04           C
ATOM   2385  CG  LYS A 298      13.262 -49.231 -20.011  1.00273.04           C
ATOM   2386  CD  LYS A 298      14.731 -49.472 -19.654  1.00273.04           C
ATOM   2387  CE  LYS A 298      15.685 -49.304 -20.838  1.00273.04           C
ATOM   2388  NZ  LYS A 298      17.083 -49.496 -20.392  1.00273.04           N
ATOM   2389  C   LYS A 298      14.617 -46.592 -19.045  1.00273.04           C
ATOM   2390  O   LYS A 298      15.320 -46.174 -19.964  1.00273.04           O
ATOM   2391  N   LEU A 299      15.118 -46.889 -17.833  1.00294.03           N
ATOM   2392  CA  LEU A 299      16.521 -46.756 -17.593  1.00294.03           C
ATOM   2393  CB  LEU A 299      16.857 -45.688 -16.530  1.00294.03           C
ATOM   2394  CG  LEU A 299      18.360 -45.495 -16.226  1.00294.03           C
ATOM   2395  CD1 LEU A 299      18.966 -46.672 -15.443  1.00294.03           C
ATOM   2396  CD2 LEU A 299      19.139 -45.172 -17.511  1.00294.03           C
ATOM   2397  C   LEU A 299      16.990 -48.081 -17.102  1.00294.03           C
ATOM   2398  O   LEU A 299      16.311 -48.741 -16.318  1.00294.03           O
ATOM   2399  N   LYS A 300      18.169 -48.518 -17.579  1.00279.39           N
ATOM   2400  CA  LYS A 300      18.693 -49.768 -17.124  1.00279.39           C
ATOM   2401  CB  LYS A 300      19.071 -50.733 -18.260  1.00279.39           C
ATOM   2402  CG  LYS A 300      19.606 -52.078 -17.764  1.00279.39           C
ATOM   2403  CD  LYS A 300      19.684 -53.145 -18.857  1.00279.39           C
ATOM   2404  CE  LYS A 300      20.860 -52.953 -19.815  1.00279.39           C
ATOM   2405  NZ  LYS A 300      20.683 -51.704 -20.590  1.00279.39           N
ATOM   2406  C   LYS A 300      19.942 -49.452 -16.374  1.00279.39           C
ATOM   2407  O   LYS A 300      20.664 -48.518 -16.718  1.00279.39           O
ATOM   2408  N   ILE A 301      20.217 -50.217 -15.302  1.00169.80           N
ATOM   2409  CA  ILE A 301      21.407 -49.961 -14.554  1.00169.80           C
ATOM   2410  CB  ILE A 301      21.149 -49.583 -13.116  1.00169.80           C
ATOM   2411  CG2 ILE A 301      20.347 -48.271 -13.134  1.00169.80           C
ATOM   2412  CG1 ILE A 301      20.457 -50.708 -12.320  1.00169.80           C
ATOM   2413  CD1 ILE A 301      21.384 -51.835 -11.865  1.00169.80           C
ATOM   2414  C   ILE A 301      22.240 -51.193 -14.610  1.00169.80           C
ATOM   2415  O   ILE A 301      21.730 -52.310 -14.540  1.00169.80           O
ATOM   2416  N   GLN A 302      23.560 -51.017 -14.796  1.00246.12           N
ATOM   2417  CA  GLN A 302      24.430 -52.149 -14.844  1.00246.12           C
ATOM   2418  CB  GLN A 302      25.054 -52.398 -16.229  1.00246.12           C
ATOM   2419  CG  GLN A 302      25.980 -53.615 -16.264  1.00246.12           C
ATOM   2420  CD  GLN A 302      26.528 -53.752 -17.677  1.00246.12           C
ATOM   2421  OE1 GLN A 302      27.289 -54.672 -17.975  1.00246.12           O
ATOM   2422  NE2 GLN A 302      26.133 -52.811 -18.576  1.00246.12           N
ATOM   2423  C   GLN A 302      25.549 -51.879 -13.898  1.00246.12           C
ATOM   2424  O   GLN A 302      25.855 -50.734 -13.570  1.00246.12           O
ATOM   2425  N   PRO A 303      26.140 -52.934 -13.423  1.00 82.58           N
ATOM   2426  CA  PRO A 303      27.259 -52.799 -12.537  1.00 82.58           C
ATOM   2427  CD  PRO A 303      25.413 -54.171 -13.197  1.00 82.58           C
ATOM   2428  CB  PRO A 303      27.379 -54.131 -11.791  1.00 82.58           C
ATOM   2429  CG  PRO A 303      26.458 -55.097 -12.560  1.00 82.58           C
ATOM   2430  C   PRO A 303      28.457 -52.440 -13.346  1.00 82.58           C
ATOM   2431  O   PRO A 303      28.465 -52.704 -14.547  1.00 82.58           O
ATOM   2432  N   HIS A 304      29.474 -51.824 -12.717  1.00 75.97           N
ATOM   2433  CA  HIS A 304      30.648 -51.465 -13.451  1.00 75.97           C
ATOM   2434  ND1 HIS A 304      32.938 -49.146 -14.211  1.00 75.97           N
ATOM   2435  CG  HIS A 304      32.879 -50.259 -13.402  1.00 75.97           C
ATOM   2436  CB  HIS A 304      31.667 -50.667 -12.617  1.00 75.97           C
ATOM   2437  NE2 HIS A 304      34.926 -50.133 -14.342  1.00 75.97           N
ATOM   2438  CD2 HIS A 304      34.102 -50.850 -13.494  1.00 75.97           C
ATOM   2439  CE1 HIS A 304      34.184 -49.119 -14.748  1.00 75.97           C
ATOM   2440  C   HIS A 304      31.312 -52.766 -13.884  1.00 75.97           C
ATOM   2441  O   HIS A 304      30.811 -53.847 -13.476  1.00 75.97           O
ATOM   2442  OXT HIS A 304      32.326 -52.697 -14.629  1.00 75.97           O
TER    2443      HIS A 304
HETATM 2444  C01 5EH B 305       1.695 -17.844   8.851  0.50295.98           C
HETATM 2445  N02 5EH B 305       2.249 -16.835   9.767  0.50295.98           N
HETATM 2446  C03 5EH B 305       2.010 -17.255  11.164  0.50295.98           C
HETATM 2447  C04 5EH B 305       1.596 -15.532   9.518  0.50295.98           C
HETATM 2448  C05 5EH B 305       2.614 -14.503   9.049  0.50295.98           C
HETATM 2449  C06 5EH B 305       2.402 -14.226   7.577  0.50295.98           C
HETATM 2450  C07 5EH B 305       1.975 -13.042   7.097  0.50295.98           C
HETATM 2451  C08 5EH B 305       1.686 -11.864   7.977  0.50295.98           C
HETATM 2452  C09 5EH B 305       0.605 -11.850   8.864  0.50295.98           C
HETATM 2453  C10 5EH B 305       0.351 -10.709   9.624  0.50295.98           C
HETATM 2454  C11 5EH B 305       1.165  -9.582   9.483  0.50295.98           C
HETATM 2455  C12 5EH B 305       2.231  -9.596   8.580  0.50295.98           C
HETATM 2456  C13 5EH B 305       2.478 -10.740   7.821  0.50295.98           C
HETATM 2457  C14 5EH B 305       3.618 -10.793   6.830  0.50295.98           C
HETATM 2458  O15 5EH B 305       3.095 -10.776   5.501  0.50295.98           O
HETATM 2459  C16 5EH B 305       2.340 -11.772   4.921  0.50295.98           C
HETATM 2460  C17 5EH B 305       2.099 -11.655   3.549  0.50295.98           C
HETATM 2461  C18 5EH B 305       1.343 -12.602   2.866  0.50295.98           C
HETATM 2462  C19 5EH B 305       0.795 -13.679   3.558  0.50295.98           C
HETATM 2463  C20 5EH B 305       1.017 -13.796   4.928  0.50295.98           C
HETATM 2464  C21 5EH B 305       1.788 -12.855   5.617  0.50295.98           C
END
