# Supplementary material for: Global Analysis of Small Molecule Binding to Related Protein Targets
Source: PLoS Comput Biol. 2012 Jan 12;8(1):e1002333. doi: 10.1371/journal.pcbi.1002333 (PMC3257267; doi:10.1371/journal.pcbi.1002333)
Supplement: Dataset S2 — PDB file for the homology model of the rat HRH3. The model was constructed from template structures of the Histamine H1 receptor (3rze), as well as the dopamine D3 receptor (3pbl), the human beta 2 adrenergic (2rh1, 3d4s, 3ny8, 3nya) and the turkey beta 1 adrenergic receptor (2vt4). (TXT) [file pcbi.1002333.s002.txt]

EXPDTA    THEORETICAL MODEL, MODELLER 9v8 2011/06/25 19:38:50
REMARK   6 MODELLER OBJECTIVE FUNCTION:     12789.2822
REMARK   6 MODELLER BEST TEMPLATE % SEQ ID:  31.022
REMARK   6 MODELLER BLK RESIDUE  304:B
ATOM      1  N   ALA A   1     -10.013 -41.327  12.579  1.00 26.63           N
ATOM      2  CA  ALA A   1     -11.217 -42.187  12.596  1.00 26.63           C
ATOM      3  CB  ALA A   1     -11.155 -43.219  11.458  1.00 26.63           C
ATOM      4  C   ALA A   1     -11.306 -42.919  13.891  1.00 26.63           C
ATOM      5  O   ALA A   1     -11.051 -42.358  14.955  1.00 26.63           O
ATOM      6  N   ARG A   2     -11.685 -44.209  13.828  1.00289.14           N
ATOM      7  CA  ARG A   2     -11.788 -44.977  15.029  1.00289.14           C
ATOM      8  CB  ARG A   2     -12.458 -46.347  14.826  1.00289.14           C
ATOM      9  CG  ARG A   2     -12.574 -47.172  16.110  1.00289.14           C
ATOM     10  CD  ARG A   2     -13.603 -46.618  17.098  1.00289.14           C
ATOM     11  NE  ARG A   2     -14.950 -46.821  16.495  1.00289.14           N
ATOM     12  CZ  ARG A   2     -16.073 -46.526  17.211  1.00289.14           C
ATOM     13  NH1 ARG A   2     -15.965 -46.044  18.484  1.00289.14           N
ATOM     14  NH2 ARG A   2     -17.306 -46.712  16.654  1.00289.14           N
ATOM     15  C   ARG A   2     -10.395 -45.223  15.498  1.00289.14           C
ATOM     16  O   ARG A   2      -9.480 -45.403  14.695  1.00289.14           O
ATOM     17  N   GLY A   3     -10.193 -45.213  16.828  1.00121.67           N
ATOM     18  CA  GLY A   3      -8.878 -45.448  17.339  1.00121.67           C
ATOM     19  C   GLY A   3      -8.687 -44.550  18.513  1.00121.67           C
ATOM     20  O   GLY A   3      -9.624 -43.901  18.977  1.00121.67           O
ATOM     21  N   PHE A   4      -7.444 -44.498  19.024  1.00221.10           N
ATOM     22  CA  PHE A   4      -7.143 -43.673  20.152  1.00221.10           C
ATOM     23  CB  PHE A   4      -5.882 -44.112  20.918  1.00221.10           C
ATOM     24  CG  PHE A   4      -5.808 -43.320  22.181  1.00221.10           C
ATOM     25  CD1 PHE A   4      -6.594 -43.657  23.259  1.00221.10           C
ATOM     26  CD2 PHE A   4      -4.948 -42.254  22.296  1.00221.10           C
ATOM     27  CE1 PHE A   4      -6.530 -42.935  24.428  1.00221.10           C
ATOM     28  CE2 PHE A   4      -4.879 -41.527  23.462  1.00221.10           C
ATOM     29  CZ  PHE A   4      -5.673 -41.867  24.531  1.00221.10           C
ATOM     30  C   PHE A   4      -6.930 -42.290  19.632  1.00221.10           C
ATOM     31  O   PHE A   4      -6.690 -42.092  18.442  1.00221.10           O
ATOM     32  N   SER A   5      -7.037 -41.288  20.523  1.00145.30           N
ATOM     33  CA  SER A   5      -6.891 -39.920  20.123  1.00145.30           C
ATOM     34  CB  SER A   5      -7.046 -38.934  21.293  1.00145.30           C
ATOM     35  OG  SER A   5      -6.891 -37.601  20.830  1.00145.30           O
ATOM     36  C   SER A   5      -5.514 -39.752  19.571  1.00145.30           C
ATOM     37  O   SER A   5      -5.283 -38.924  18.691  1.00145.30           O
ATOM     38  N   ALA A   6      -4.556 -40.543  20.086  1.00 28.44           N
ATOM     39  CA  ALA A   6      -3.201 -40.475  19.627  1.00 28.44           C
ATOM     40  CB  ALA A   6      -2.269 -41.441  20.378  1.00 28.44           C
ATOM     41  C   ALA A   6      -3.187 -40.865  18.184  1.00 28.44           C
ATOM     42  O   ALA A   6      -2.474 -40.273  17.377  1.00 28.44           O
ATOM     43  N   ALA A   7      -3.992 -41.876  17.819  1.00 20.73           N
ATOM     44  CA  ALA A   7      -4.023 -42.349  16.465  1.00 20.73           C
ATOM     45  CB  ALA A   7      -4.999 -43.521  16.264  1.00 20.73           C
ATOM     46  C   ALA A   7      -4.479 -41.229  15.589  1.00 20.73           C
ATOM     47  O   ALA A   7      -3.979 -41.049  14.480  1.00 20.73           O
ATOM     48  N   TRP A   8      -5.440 -40.435  16.086  1.00 48.81           N
ATOM     49  CA  TRP A   8      -6.010 -39.354  15.338  1.00 48.81           C
ATOM     50  CB  TRP A   8      -7.084 -38.610  16.148  1.00 48.81           C
ATOM     51  CG  TRP A   8      -7.734 -37.444  15.444  1.00 48.81           C
ATOM     52  CD2 TRP A   8      -7.415 -36.072  15.720  1.00 48.81           C
ATOM     53  CD1 TRP A   8      -8.716 -37.430  14.497  1.00 48.81           C
ATOM     54  NE1 TRP A   8      -9.029 -36.133  14.165  1.00 48.81           N
ATOM     55  CE2 TRP A   8      -8.236 -35.287  14.912  1.00 48.81           C
ATOM     56  CE3 TRP A   8      -6.514 -35.514  16.581  1.00 48.81           C
ATOM     57  CZ2 TRP A   8      -8.169 -33.923  14.955  1.00 48.81           C
ATOM     58  CZ3 TRP A   8      -6.446 -34.139  16.619  1.00 48.81           C
ATOM     59  CH2 TRP A   8      -7.258 -33.359  15.821  1.00 48.81           C
ATOM     60  C   TRP A   8      -4.929 -38.384  14.990  1.00 48.81           C
ATOM     61  O   TRP A   8      -4.871 -37.881  13.869  1.00 48.81           O
ATOM     62  N   THR A   9      -4.025 -38.096  15.939  1.00104.08           N
ATOM     63  CA  THR A   9      -3.007 -37.132  15.654  1.00104.08           C
ATOM     64  CB  THR A   9      -2.108 -36.831  16.821  1.00104.08           C
ATOM     65  OG1 THR A   9      -1.341 -37.971  17.172  1.00104.08           O
ATOM     66  CG2 THR A   9      -2.981 -36.391  18.009  1.00104.08           C
ATOM     67  C   THR A   9      -2.152 -37.649  14.541  1.00104.08           C
ATOM     68  O   THR A   9      -1.718 -36.884  13.682  1.00104.08           O
ATOM     69  N   ALA A  10      -1.895 -38.971  14.521  1.00 30.41           N
ATOM     70  CA  ALA A  10      -1.020 -39.545  13.539  1.00 30.41           C
ATOM     71  CB  ALA A  10      -0.849 -41.064  13.711  1.00 30.41           C
ATOM     72  C   ALA A  10      -1.559 -39.308  12.162  1.00 30.41           C
ATOM     73  O   ALA A  10      -0.809 -38.940  11.259  1.00 30.41           O
ATOM     74  N   VAL A  11      -2.877 -39.491  11.955  1.00 83.72           N
ATOM     75  CA  VAL A  11      -3.399 -39.324  10.629  1.00 83.72           C
ATOM     76  CB  VAL A  11      -4.867 -39.628  10.508  1.00 83.72           C
ATOM     77  CG1 VAL A  11      -5.087 -41.103  10.881  1.00 83.72           C
ATOM     78  CG2 VAL A  11      -5.672 -38.634  11.359  1.00 83.72           C
ATOM     79  C   VAL A  11      -3.176 -37.906  10.211  1.00 83.72           C
ATOM     80  O   VAL A  11      -2.783 -37.640   9.077  1.00 83.72           O
ATOM     81  N   LEU A  12      -3.410 -36.955  11.132  1.00 43.06           N
ATOM     82  CA  LEU A  12      -3.244 -35.562  10.833  1.00 43.06           C
ATOM     83  CB  LEU A  12      -3.645 -34.646  12.000  1.00 43.06           C
ATOM     84  CG  LEU A  12      -5.144 -34.713  12.336  1.00 43.06           C
ATOM     85  CD1 LEU A  12      -5.492 -33.771  13.497  1.00 43.06           C
ATOM     86  CD2 LEU A  12      -6.008 -34.470  11.088  1.00 43.06           C
ATOM     87  C   LEU A  12      -1.803 -35.310  10.534  1.00 43.06           C
ATOM     88  O   LEU A  12      -1.470 -34.507   9.664  1.00 43.06           O
ATOM     89  N   ALA A  13      -0.906 -35.997  11.261  1.00 28.67           N
ATOM     90  CA  ALA A  13       0.500 -35.795  11.084  1.00 28.67           C
ATOM     91  CB  ALA A  13       1.349 -36.673  12.020  1.00 28.67           C
ATOM     92  C   ALA A  13       0.859 -36.156   9.681  1.00 28.67           C
ATOM     93  O   ALA A  13       1.657 -35.472   9.043  1.00 28.67           O
ATOM     94  N   ALA A  14       0.276 -37.249   9.162  1.00 28.38           N
ATOM     95  CA  ALA A  14       0.590 -37.690   7.835  1.00 28.38           C
ATOM     96  CB  ALA A  14      -0.124 -39.000   7.459  1.00 28.38           C
ATOM     97  C   ALA A  14       0.166 -36.649   6.847  1.00 28.38           C
ATOM     98  O   ALA A  14       0.896 -36.347   5.905  1.00 28.38           O
ATOM     99  N   LEU A  15      -1.025 -36.053   7.045  1.00105.91           N
ATOM    100  CA  LEU A  15      -1.534 -35.117   6.084  1.00105.91           C
ATOM    101  CB  LEU A  15      -2.930 -34.582   6.479  1.00105.91           C
ATOM    102  CG  LEU A  15      -3.691 -33.734   5.427  1.00105.91           C
ATOM    103  CD1 LEU A  15      -5.049 -33.290   5.992  1.00105.91           C
ATOM    104  CD2 LEU A  15      -2.893 -32.531   4.888  1.00105.91           C
ATOM    105  C   LEU A  15      -0.586 -33.964   6.000  1.00105.91           C
ATOM    106  O   LEU A  15      -0.204 -33.547   4.908  1.00105.91           O
ATOM    107  N   MET A  16      -0.166 -33.424   7.157  1.00113.17           N
ATOM    108  CA  MET A  16       0.706 -32.285   7.147  1.00113.17           C
ATOM    109  CB  MET A  16       0.839 -31.593   8.514  1.00113.17           C
ATOM    110  CG  MET A  16       0.940 -32.527   9.715  1.00113.17           C
ATOM    111  SD  MET A  16       0.757 -31.662  11.303  1.00113.17           S
ATOM    112  CE  MET A  16      -0.921 -31.058  10.951  1.00113.17           C
ATOM    113  C   MET A  16       2.040 -32.650   6.577  1.00113.17           C
ATOM    114  O   MET A  16       2.687 -31.828   5.930  1.00113.17           O
ATOM    115  N   ALA A  17       2.507 -33.887   6.816  1.00 33.52           N
ATOM    116  CA  ALA A  17       3.761 -34.314   6.265  1.00 33.52           C
ATOM    117  CB  ALA A  17       4.155 -35.737   6.696  1.00 33.52           C
ATOM    118  C   ALA A  17       3.635 -34.314   4.771  1.00 33.52           C
ATOM    119  O   ALA A  17       4.572 -33.965   4.057  1.00 33.52           O
ATOM    120  N   LEU A  18       2.463 -34.718   4.251  1.00 35.57           N
ATOM    121  CA  LEU A  18       2.275 -34.783   2.831  1.00 35.57           C
ATOM    122  CB  LEU A  18       0.897 -35.342   2.437  1.00 35.57           C
ATOM    123  CG  LEU A  18       0.680 -36.799   2.886  1.00 35.57           C
ATOM    124  CD1 LEU A  18      -0.707 -37.314   2.469  1.00 35.57           C
ATOM    125  CD2 LEU A  18       1.825 -37.709   2.410  1.00 35.57           C
ATOM    126  C   LEU A  18       2.386 -33.404   2.259  1.00 35.57           C
ATOM    127  O   LEU A  18       2.974 -33.216   1.196  1.00 35.57           O
ATOM    128  N   LEU A  19       1.822 -32.390   2.942  1.00140.64           N
ATOM    129  CA  LEU A  19       1.870 -31.067   2.392  1.00140.64           C
ATOM    130  CB  LEU A  19       1.049 -30.016   3.169  1.00140.64           C
ATOM    131  CG  LEU A  19       1.106 -28.600   2.544  1.00140.64           C
ATOM    132  CD1 LEU A  19       0.474 -28.561   1.142  1.00140.64           C
ATOM    133  CD2 LEU A  19       0.500 -27.543   3.485  1.00140.64           C
ATOM    134  C   LEU A  19       3.291 -30.592   2.334  1.00140.64           C
ATOM    135  O   LEU A  19       3.693 -29.962   1.358  1.00140.64           O
ATOM    136  N   ILE A  20       4.105 -30.898   3.365  1.00144.49           N
ATOM    137  CA  ILE A  20       5.450 -30.393   3.404  1.00144.49           C
ATOM    138  CB  ILE A  20       6.175 -30.740   4.691  1.00144.49           C
ATOM    139  CG2 ILE A  20       6.584 -32.219   4.669  1.00144.49           C
ATOM    140  CG1 ILE A  20       7.377 -29.813   4.923  1.00144.49           C
ATOM    141  CD1 ILE A  20       8.454 -29.930   3.852  1.00144.49           C
ATOM    142  C   ILE A  20       6.206 -30.926   2.219  1.00144.49           C
ATOM    143  O   ILE A  20       6.938 -30.185   1.565  1.00144.49           O
ATOM    144  N   VAL A  21       6.045 -32.226   1.901  1.00 84.43           N
ATOM    145  CA  VAL A  21       6.749 -32.805   0.791  1.00 84.43           C
ATOM    146  CB  VAL A  21       6.596 -34.300   0.700  1.00 84.43           C
ATOM    147  CG1 VAL A  21       5.145 -34.643   0.331  1.00 84.43           C
ATOM    148  CG2 VAL A  21       7.629 -34.838  -0.303  1.00 84.43           C
ATOM    149  C   VAL A  21       6.259 -32.198  -0.489  1.00 84.43           C
ATOM    150  O   VAL A  21       7.047 -31.898  -1.384  1.00 84.43           O
ATOM    151  N   ALA A  22       4.934 -31.983  -0.605  1.00 37.56           N
ATOM    152  CA  ALA A  22       4.362 -31.475  -1.820  1.00 37.56           C
ATOM    153  CB  ALA A  22       2.831 -31.345  -1.746  1.00 37.56           C
ATOM    154  C   ALA A  22       4.912 -30.113  -2.108  1.00 37.56           C
ATOM    155  O   ALA A  22       5.203 -29.787  -3.258  1.00 37.56           O
ATOM    156  N   THR A  23       5.045 -29.268  -1.070  1.00 52.03           N
ATOM    157  CA  THR A  23       5.529 -27.932  -1.269  1.00 52.03           C
ATOM    158  CB  THR A  23       5.458 -27.115  -0.012  1.00 52.03           C
ATOM    159  OG1 THR A  23       4.123 -27.089   0.471  1.00 52.03           O
ATOM    160  CG2 THR A  23       5.926 -25.683  -0.323  1.00 52.03           C
ATOM    161  C   THR A  23       6.962 -27.961  -1.721  1.00 52.03           C
ATOM    162  O   THR A  23       7.319 -27.299  -2.693  1.00 52.03           O
ATOM    163  N   VAL A  24       7.827 -28.734  -1.029  1.00113.95           N
ATOM    164  CA  VAL A  24       9.228 -28.739  -1.359  1.00113.95           C
ATOM    165  CB  VAL A  24      10.090 -29.479  -0.368  1.00113.95           C
ATOM    166  CG1 VAL A  24      10.025 -28.745   0.979  1.00113.95           C
ATOM    167  CG2 VAL A  24       9.649 -30.949  -0.294  1.00113.95           C
ATOM    168  C   VAL A  24       9.470 -29.337  -2.709  1.00113.95           C
ATOM    169  O   VAL A  24      10.206 -28.775  -3.519  1.00113.95           O
ATOM    170  N   LEU A  25       8.859 -30.498  -3.001  1.00150.48           N
ATOM    171  CA  LEU A  25       9.126 -31.118  -4.266  1.00150.48           C
ATOM    172  CB  LEU A  25       8.487 -32.511  -4.409  1.00150.48           C
ATOM    173  CG  LEU A  25       9.211 -33.610  -3.607  1.00150.48           C
ATOM    174  CD1 LEU A  25      10.581 -33.934  -4.224  1.00150.48           C
ATOM    175  CD2 LEU A  25       9.320 -33.245  -2.119  1.00150.48           C
ATOM    176  C   LEU A  25       8.619 -30.262  -5.382  1.00150.48           C
ATOM    177  O   LEU A  25       9.323 -30.032  -6.364  1.00150.48           O
ATOM    178  N   GLY A  26       7.387 -29.739  -5.250  1.00 40.59           N
ATOM    179  CA  GLY A  26       6.779 -28.999  -6.320  1.00 40.59           C
ATOM    180  C   GLY A  26       7.543 -27.747  -6.632  1.00 40.59           C
ATOM    181  O   GLY A  26       7.749 -27.421  -7.800  1.00 40.59           O
ATOM    182  N   ASN A  27       7.957 -26.995  -5.597  1.00 54.19           N
ATOM    183  CA  ASN A  27       8.640 -25.746  -5.794  1.00 54.19           C
ATOM    184  CB  ASN A  27       8.772 -24.926  -4.501  1.00 54.19           C
ATOM    185  CG  ASN A  27       7.396 -24.349  -4.202  1.00 54.19           C
ATOM    186  OD1 ASN A  27       6.838 -23.604  -5.006  1.00 54.19           O
ATOM    187  ND2 ASN A  27       6.826 -24.704  -3.021  1.00 54.19           N
ATOM    188  C   ASN A  27      10.004 -25.986  -6.343  1.00 54.19           C
ATOM    189  O   ASN A  27      10.494 -25.206  -7.158  1.00 54.19           O
ATOM    190  N   ALA A  28      10.663 -27.067  -5.890  1.00 31.32           N
ATOM    191  CA  ALA A  28      11.980 -27.372  -6.359  1.00 31.32           C
ATOM    192  CB  ALA A  28      12.564 -28.642  -5.714  1.00 31.32           C
ATOM    193  C   ALA A  28      11.886 -27.611  -7.834  1.00 31.32           C
ATOM    194  O   ALA A  28      12.752 -27.177  -8.591  1.00 31.32           O
ATOM    195  N   LEU A  29      10.819 -28.304  -8.282  1.00131.69           N
ATOM    196  CA  LEU A  29      10.646 -28.579  -9.684  1.00131.69           C
ATOM    197  CB  LEU A  29       9.387 -29.387 -10.059  1.00131.69           C
ATOM    198  CG  LEU A  29       9.521 -30.918 -10.044  1.00131.69           C
ATOM    199  CD1 LEU A  29       9.838 -31.463  -8.651  1.00131.69           C
ATOM    200  CD2 LEU A  29       8.280 -31.573 -10.671  1.00131.69           C
ATOM    201  C   LEU A  29      10.505 -27.308 -10.458  1.00131.69           C
ATOM    202  O   LEU A  29      11.065 -27.184 -11.545  1.00131.69           O
ATOM    203  N   VAL A  30       9.730 -26.340  -9.938  1.00 54.10           N
ATOM    204  CA  VAL A  30       9.501 -25.121 -10.659  1.00 54.10           C
ATOM    205  CB  VAL A  30       8.552 -24.195  -9.953  1.00 54.10           C
ATOM    206  CG1 VAL A  30       8.477 -22.875 -10.739  1.00 54.10           C
ATOM    207  CG2 VAL A  30       7.197 -24.906  -9.804  1.00 54.10           C
ATOM    208  C   VAL A  30      10.800 -24.393 -10.824  1.00 54.10           C
ATOM    209  O   VAL A  30      11.106 -23.893 -11.905  1.00 54.10           O
ATOM    210  N   MET A  31      11.603 -24.315  -9.747  1.00 66.85           N
ATOM    211  CA  MET A  31      12.843 -23.596  -9.788  1.00 66.85           C
ATOM    212  CB  MET A  31      13.546 -23.562  -8.420  1.00 66.85           C
ATOM    213  CG  MET A  31      12.748 -22.814  -7.349  1.00 66.85           C
ATOM    214  SD  MET A  31      13.545 -22.751  -5.716  1.00 66.85           S
ATOM    215  CE  MET A  31      12.130 -21.974  -4.884  1.00 66.85           C
ATOM    216  C   MET A  31      13.778 -24.254 -10.757  1.00 66.85           C
ATOM    217  O   MET A  31      14.449 -23.578 -11.536  1.00 66.85           O
ATOM    218  N   LEU A  32      13.837 -25.600 -10.740  1.00128.12           N
ATOM    219  CA  LEU A  32      14.765 -26.332 -11.557  1.00128.12           C
ATOM    220  CB  LEU A  32      14.742 -27.847 -11.267  1.00128.12           C
ATOM    221  CG  LEU A  32      15.910 -28.649 -11.883  1.00128.12           C
ATOM    222  CD1 LEU A  32      15.901 -28.641 -13.420  1.00128.12           C
ATOM    223  CD2 LEU A  32      17.254 -28.194 -11.293  1.00128.12           C
ATOM    224  C   LEU A  32      14.427 -26.132 -13.004  1.00128.12           C
ATOM    225  O   LEU A  32      15.318 -25.927 -13.827  1.00128.12           O
ATOM    226  N   ALA A  33      13.126 -26.175 -13.351  1.00 43.43           N
ATOM    227  CA  ALA A  33      12.714 -26.097 -14.725  1.00 43.43           C
ATOM    228  CB  ALA A  33      11.189 -26.203 -14.889  1.00 43.43           C
ATOM    229  C   ALA A  33      13.148 -24.782 -15.303  1.00 43.43           C
ATOM    230  O   ALA A  33      13.655 -24.730 -16.422  1.00 43.43           O
ATOM    231  N   PHE A  34      12.975 -23.682 -14.546  1.00 90.16           N
ATOM    232  CA  PHE A  34      13.331 -22.371 -15.010  1.00 90.16           C
ATOM    233  CB  PHE A  34      12.981 -21.272 -13.991  1.00 90.16           C
ATOM    234  CG  PHE A  34      13.494 -19.978 -14.522  1.00 90.16           C
ATOM    235  CD1 PHE A  34      12.778 -19.266 -15.455  1.00 90.16           C
ATOM    236  CD2 PHE A  34      14.694 -19.471 -14.079  1.00 90.16           C
ATOM    237  CE1 PHE A  34      13.252 -18.071 -15.942  1.00 90.16           C
ATOM    238  CE2 PHE A  34      15.174 -18.276 -14.562  1.00 90.16           C
ATOM    239  CZ  PHE A  34      14.452 -17.573 -15.495  1.00 90.16           C
ATOM    240  C   PHE A  34      14.808 -22.304 -15.241  1.00 90.16           C
ATOM    241  O   PHE A  34      15.264 -21.747 -16.237  1.00 90.16           O
ATOM    242  N   VAL A  35      15.601 -22.849 -14.302  1.00 39.13           N
ATOM    243  CA  VAL A  35      17.029 -22.787 -14.420  1.00 39.13           C
ATOM    244  CB  VAL A  35      17.729 -23.332 -13.208  1.00 39.13           C
ATOM    245  CG1 VAL A  35      19.245 -23.308 -13.465  1.00 39.13           C
ATOM    246  CG2 VAL A  35      17.289 -22.516 -11.981  1.00 39.13           C
ATOM    247  C   VAL A  35      17.503 -23.586 -15.602  1.00 39.13           C
ATOM    248  O   VAL A  35      18.362 -23.131 -16.356  1.00 39.13           O
ATOM    249  N   ALA A  36      16.979 -24.817 -15.768  1.00 52.49           N
ATOM    250  CA  ALA A  36      17.421 -25.722 -16.798  1.00 52.49           C
ATOM    251  CB  ALA A  36      16.836 -27.135 -16.626  1.00 52.49           C
ATOM    252  C   ALA A  36      17.074 -25.273 -18.189  1.00 52.49           C
ATOM    253  O   ALA A  36      17.935 -25.274 -19.069  1.00 52.49           O
ATOM    254  N   ASP A  37      15.814 -24.851 -18.427  1.00 58.93           N
ATOM    255  CA  ASP A  37      15.393 -24.557 -19.772  1.00 58.93           C
ATOM    256  CB  ASP A  37      13.910 -24.856 -20.047  1.00 58.93           C
ATOM    257  CG  ASP A  37      13.727 -26.357 -20.147  1.00 58.93           C
ATOM    258  OD1 ASP A  37      14.761 -27.076 -20.195  1.00 58.93           O
ATOM    259  OD2 ASP A  37      12.552 -26.810 -20.173  1.00 58.93           O
ATOM    260  C   ASP A  37      15.573 -23.109 -20.069  1.00 58.93           C
ATOM    261  O   ASP A  37      15.105 -22.243 -19.333  1.00 58.93           O
ATOM    262  N   SER A  38      16.266 -22.822 -21.187  1.00 65.12           N
ATOM    263  CA  SER A  38      16.498 -21.476 -21.618  1.00 65.12           C
ATOM    264  CB  SER A  38      17.481 -21.390 -22.797  1.00 65.12           C
ATOM    265  OG  SER A  38      17.668 -20.034 -23.178  1.00 65.12           O
ATOM    266  C   SER A  38      15.198 -20.888 -22.072  1.00 65.12           C
ATOM    267  O   SER A  38      14.967 -19.689 -21.926  1.00 65.12           O
ATOM    268  N   SER A  39      14.305 -21.730 -22.630  1.00 81.40           N
ATOM    269  CA  SER A  39      13.055 -21.256 -23.154  1.00 81.40           C
ATOM    270  CB  SER A  39      12.210 -22.384 -23.768  1.00 81.40           C
ATOM    271  OG  SER A  39      11.834 -23.314 -22.763  1.00 81.40           O
ATOM    272  C   SER A  39      12.256 -20.657 -22.040  1.00 81.40           C
ATOM    273  O   SER A  39      11.556 -19.664 -22.226  1.00 81.40           O
ATOM    274  N   LEU A  40      12.339 -21.270 -20.850  1.00 92.64           N
ATOM    275  CA  LEU A  40      11.631 -20.865 -19.668  1.00 92.64           C
ATOM    276  CB  LEU A  40      11.655 -21.918 -18.547  1.00 92.64           C
ATOM    277  CG  LEU A  40      10.801 -23.160 -18.864  1.00 92.64           C
ATOM    278  CD1 LEU A  40      10.854 -24.183 -17.721  1.00 92.64           C
ATOM    279  CD2 LEU A  40       9.363 -22.765 -19.233  1.00 92.64           C
ATOM    280  C   LEU A  40      12.157 -19.578 -19.115  1.00 92.64           C
ATOM    281  O   LEU A  40      11.454 -18.910 -18.361  1.00 92.64           O
ATOM    282  N   ARG A  41      13.423 -19.219 -19.403  1.00140.43           N
ATOM    283  CA  ARG A  41      13.958 -18.026 -18.806  1.00140.43           C
ATOM    284  CB  ARG A  41      15.473 -17.859 -19.012  1.00140.43           C
ATOM    285  CG  ARG A  41      16.312 -18.914 -18.286  1.00140.43           C
ATOM    286  CD  ARG A  41      17.817 -18.741 -18.496  1.00140.43           C
ATOM    287  NE  ARG A  41      18.215 -17.464 -17.841  1.00140.43           N
ATOM    288  CZ  ARG A  41      18.518 -17.445 -16.510  1.00140.43           C
ATOM    289  NH1 ARG A  41      18.460 -18.598 -15.782  1.00140.43           N
ATOM    290  NH2 ARG A  41      18.880 -16.275 -15.908  1.00140.43           N
ATOM    291  C   ARG A  41      13.293 -16.826 -19.405  1.00140.43           C
ATOM    292  O   ARG A  41      13.716 -16.296 -20.431  1.00140.43           O
ATOM    293  N   THR A  42      12.231 -16.347 -18.735  1.00 75.70           N
ATOM    294  CA  THR A  42      11.516 -15.190 -19.178  1.00 75.70           C
ATOM    295  CB  THR A  42      10.114 -15.489 -19.625  1.00 75.70           C
ATOM    296  OG1 THR A  42       9.368 -16.049 -18.554  1.00 75.70           O
ATOM    297  CG2 THR A  42      10.167 -16.472 -20.806  1.00 75.70           C
ATOM    298  C   THR A  42      11.418 -14.292 -17.991  1.00 75.70           C
ATOM    299  O   THR A  42      11.583 -14.739 -16.858  1.00 75.70           O
ATOM    300  N   GLN A  43      11.139 -12.996 -18.228  1.00163.04           N
ATOM    301  CA  GLN A  43      11.081 -12.036 -17.165  1.00163.04           C
ATOM    302  CB  GLN A  43      10.720 -10.637 -17.704  1.00163.04           C
ATOM    303  CG  GLN A  43      10.770  -9.506 -16.677  1.00163.04           C
ATOM    304  CD  GLN A  43      12.218  -9.077 -16.499  1.00163.04           C
ATOM    305  OE1 GLN A  43      12.488  -7.998 -15.975  1.00163.04           O
ATOM    306  NE2 GLN A  43      13.172  -9.934 -16.951  1.00163.04           N
ATOM    307  C   GLN A  43      10.001 -12.458 -16.225  1.00163.04           C
ATOM    308  O   GLN A  43      10.212 -12.519 -15.019  1.00163.04           O
ATOM    309  N   ASN A  44       8.827 -12.834 -16.755  1.00138.40           N
ATOM    310  CA  ASN A  44       7.732 -13.187 -15.898  1.00138.40           C
ATOM    311  CB  ASN A  44       6.464 -13.572 -16.680  1.00138.40           C
ATOM    312  CG  ASN A  44       6.777 -14.806 -17.516  1.00138.40           C
ATOM    313  OD1 ASN A  44       6.725 -15.933 -17.028  1.00138.40           O
ATOM    314  ND2 ASN A  44       7.107 -14.587 -18.817  1.00138.40           N
ATOM    315  C   ASN A  44       8.137 -14.360 -15.060  1.00138.40           C
ATOM    316  O   ASN A  44       7.823 -14.424 -13.874  1.00138.40           O
ATOM    317  N   ASN A  45       8.876 -15.306 -15.663  1.00133.82           N
ATOM    318  CA  ASN A  45       9.280 -16.526 -15.025  1.00133.82           C
ATOM    319  CB  ASN A  45      10.001 -17.473 -15.995  1.00133.82           C
ATOM    320  CG  ASN A  45       9.857 -18.872 -15.432  1.00133.82           C
ATOM    321  OD1 ASN A  45       9.527 -19.043 -14.261  1.00133.82           O
ATOM    322  ND2 ASN A  45      10.106 -19.900 -16.286  1.00133.82           N
ATOM    323  C   ASN A  45      10.199 -16.221 -13.880  1.00133.82           C
ATOM    324  O   ASN A  45      10.259 -16.986 -12.920  1.00133.82           O
ATOM    325  N   PHE A  46      10.974 -15.120 -13.967  1.00 72.27           N
ATOM    326  CA  PHE A  46      11.851 -14.746 -12.890  1.00 72.27           C
ATOM    327  CB  PHE A  46      12.697 -13.486 -13.164  1.00 72.27           C
ATOM    328  CG  PHE A  46      13.861 -13.847 -14.025  1.00 72.27           C
ATOM    329  CD1 PHE A  46      13.745 -13.918 -15.393  1.00 72.27           C
ATOM    330  CD2 PHE A  46      15.085 -14.104 -13.452  1.00 72.27           C
ATOM    331  CE1 PHE A  46      14.827 -14.249 -16.175  1.00 72.27           C
ATOM    332  CE2 PHE A  46      16.172 -14.434 -14.227  1.00 72.27           C
ATOM    333  CZ  PHE A  46      16.044 -14.509 -15.593  1.00 72.27           C
ATOM    334  C   PHE A  46      11.027 -14.461 -11.671  1.00 72.27           C
ATOM    335  O   PHE A  46      11.425 -14.824 -10.566  1.00 72.27           O
ATOM    336  N   PHE A  47       9.870 -13.783 -11.827  1.00101.70           N
ATOM    337  CA  PHE A  47       9.036 -13.493 -10.688  1.00101.70           C
ATOM    338  CB  PHE A  47       7.722 -12.719 -10.947  1.00101.70           C
ATOM    339  CG  PHE A  47       7.927 -11.254 -11.110  1.00101.70           C
ATOM    340  CD1 PHE A  47       8.646 -10.539 -10.180  1.00101.70           C
ATOM    341  CD2 PHE A  47       7.332 -10.577 -12.151  1.00101.70           C
ATOM    342  CE1 PHE A  47       8.815  -9.182 -10.320  1.00101.70           C
ATOM    343  CE2 PHE A  47       7.493  -9.217 -12.293  1.00101.70           C
ATOM    344  CZ  PHE A  47       8.243  -8.519 -11.379  1.00101.70           C
ATOM    345  C   PHE A  47       8.546 -14.777 -10.118  1.00101.70           C
ATOM    346  O   PHE A  47       8.467 -14.930  -8.901  1.00101.70           O
ATOM    347  N   LEU A  48       8.180 -15.729 -10.996  1.00101.28           N
ATOM    348  CA  LEU A  48       7.652 -16.982 -10.545  1.00101.28           C
ATOM    349  CB  LEU A  48       7.253 -17.946 -11.677  1.00101.28           C
ATOM    350  CG  LEU A  48       5.912 -17.596 -12.355  1.00101.28           C
ATOM    351  CD1 LEU A  48       5.937 -16.206 -13.001  1.00101.28           C
ATOM    352  CD2 LEU A  48       5.486 -18.699 -13.337  1.00101.28           C
ATOM    353  C   LEU A  48       8.683 -17.657  -9.695  1.00101.28           C
ATOM    354  O   LEU A  48       8.343 -18.319  -8.716  1.00101.28           O
ATOM    355  N   LEU A  49       9.974 -17.517 -10.051  1.00 92.10           N
ATOM    356  CA  LEU A  49      11.025 -18.138  -9.293  1.00 92.10           C
ATOM    357  CB  LEU A  49      12.413 -17.913  -9.937  1.00 92.10           C
ATOM    358  CG  LEU A  49      13.597 -18.726  -9.358  1.00 92.10           C
ATOM    359  CD1 LEU A  49      14.895 -18.384 -10.106  1.00 92.10           C
ATOM    360  CD2 LEU A  49      13.770 -18.573  -7.837  1.00 92.10           C
ATOM    361  C   LEU A  49      11.024 -17.545  -7.914  1.00 92.10           C
ATOM    362  O   LEU A  49      11.140 -18.268  -6.927  1.00 92.10           O
ATOM    363  N   ASN A  50      10.881 -16.210  -7.806  1.00 38.84           N
ATOM    364  CA  ASN A  50      10.906 -15.562  -6.522  1.00 38.84           C
ATOM    365  CB  ASN A  50      10.754 -14.034  -6.612  1.00 38.84           C
ATOM    366  CG  ASN A  50      10.937 -13.443  -5.220  1.00 38.84           C
ATOM    367  OD1 ASN A  50      10.217 -13.780  -4.282  1.00 38.84           O
ATOM    368  ND2 ASN A  50      11.937 -12.533  -5.079  1.00 38.84           N
ATOM    369  C   ASN A  50       9.754 -16.072  -5.718  1.00 38.84           C
ATOM    370  O   ASN A  50       9.866 -16.287  -4.513  1.00 38.84           O
ATOM    371  N   LEU A  51       8.598 -16.264  -6.373  1.00 61.44           N
ATOM    372  CA  LEU A  51       7.423 -16.742  -5.709  1.00 61.44           C
ATOM    373  CB  LEU A  51       6.205 -16.742  -6.652  1.00 61.44           C
ATOM    374  CG  LEU A  51       4.861 -17.062  -5.973  1.00 61.44           C
ATOM    375  CD1 LEU A  51       4.536 -16.032  -4.880  1.00 61.44           C
ATOM    376  CD2 LEU A  51       3.731 -17.167  -7.011  1.00 61.44           C
ATOM    377  C   LEU A  51       7.683 -18.142  -5.226  1.00 61.44           C
ATOM    378  O   LEU A  51       7.276 -18.514  -4.128  1.00 61.44           O
ATOM    379  N   ALA A  52       8.374 -18.957  -6.050  1.00 45.25           N
ATOM    380  CA  ALA A  52       8.680 -20.330  -5.742  1.00 45.25           C
ATOM    381  CB  ALA A  52       9.369 -21.062  -6.907  1.00 45.25           C
ATOM    382  C   ALA A  52       9.598 -20.413  -4.557  1.00 45.25           C
ATOM    383  O   ALA A  52       9.473 -21.329  -3.746  1.00 45.25           O
ATOM    384  N   ILE A  53      10.575 -19.487  -4.447  1.00 84.14           N
ATOM    385  CA  ILE A  53      11.511 -19.526  -3.355  1.00 84.14           C
ATOM    386  CB  ILE A  53      12.660 -18.559  -3.478  1.00 84.14           C
ATOM    387  CG2 ILE A  53      12.148 -17.129  -3.260  1.00 84.14           C
ATOM    388  CG1 ILE A  53      13.779 -18.949  -2.497  1.00 84.14           C
ATOM    389  CD1 ILE A  53      15.095 -18.212  -2.746  1.00 84.14           C
ATOM    390  C   ILE A  53      10.795 -19.253  -2.072  1.00 84.14           C
ATOM    391  O   ILE A  53      11.063 -19.892  -1.057  1.00 84.14           O
ATOM    392  N   SER A  54       9.856 -18.289  -2.084  1.00 81.64           N
ATOM    393  CA  SER A  54       9.130 -17.951  -0.897  1.00 81.64           C
ATOM    394  CB  SER A  54       8.064 -16.875  -1.147  1.00 81.64           C
ATOM    395  OG  SER A  54       7.384 -16.592   0.065  1.00 81.64           O
ATOM    396  C   SER A  54       8.420 -19.182  -0.417  1.00 81.64           C
ATOM    397  O   SER A  54       8.380 -19.452   0.782  1.00 81.64           O
ATOM    398  N   ASP A  55       7.829 -19.951  -1.350  1.00 50.34           N
ATOM    399  CA  ASP A  55       7.108 -21.154  -1.035  1.00 50.34           C
ATOM    400  CB  ASP A  55       6.335 -21.714  -2.241  1.00 50.34           C
ATOM    401  CG  ASP A  55       5.169 -20.775  -2.516  1.00 50.34           C
ATOM    402  OD1 ASP A  55       4.830 -19.971  -1.607  1.00 50.34           O
ATOM    403  OD2 ASP A  55       4.600 -20.849  -3.638  1.00 50.34           O
ATOM    404  C   ASP A  55       8.053 -22.218  -0.556  1.00 50.34           C
ATOM    405  O   ASP A  55       7.710 -23.025   0.304  1.00 50.34           O
ATOM    406  N   PHE A  56       9.272 -22.280  -1.118  1.00 39.65           N
ATOM    407  CA  PHE A  56      10.196 -23.295  -0.699  1.00 39.65           C
ATOM    408  CB  PHE A  56      11.516 -23.277  -1.489  1.00 39.65           C
ATOM    409  CG  PHE A  56      12.377 -24.372  -0.955  1.00 39.65           C
ATOM    410  CD1 PHE A  56      12.212 -25.669  -1.394  1.00 39.65           C
ATOM    411  CD2 PHE A  56      13.346 -24.107  -0.020  1.00 39.65           C
ATOM    412  CE1 PHE A  56      13.002 -26.679  -0.904  1.00 39.65           C
ATOM    413  CE2 PHE A  56      14.142 -25.117   0.475  1.00 39.65           C
ATOM    414  CZ  PHE A  56      13.969 -26.406   0.032  1.00 39.65           C
ATOM    415  C   PHE A  56      10.531 -23.063   0.739  1.00 39.65           C
ATOM    416  O   PHE A  56      10.596 -24.002   1.530  1.00 39.65           O
ATOM    417  N   LEU A  57      10.756 -21.795   1.112  1.00126.95           N
ATOM    418  CA  LEU A  57      11.140 -21.505   2.460  1.00126.95           C
ATOM    419  CB  LEU A  57      11.468 -20.017   2.685  1.00126.95           C
ATOM    420  CG  LEU A  57      12.250 -19.743   3.985  1.00126.95           C
ATOM    421  CD1 LEU A  57      11.479 -20.172   5.241  1.00126.95           C
ATOM    422  CD2 LEU A  57      13.656 -20.357   3.913  1.00126.95           C
ATOM    423  C   LEU A  57      10.001 -21.885   3.365  1.00126.95           C
ATOM    424  O   LEU A  57      10.224 -22.465   4.427  1.00126.95           O
ATOM    425  N   VAL A  58       8.740 -21.585   2.976  1.00129.05           N
ATOM    426  CA  VAL A  58       7.657 -21.912   3.867  1.00129.05           C
ATOM    427  CB  VAL A  58       6.279 -21.502   3.413  1.00129.05           C
ATOM    428  CG1 VAL A  58       6.250 -19.981   3.234  1.00129.05           C
ATOM    429  CG2 VAL A  58       5.863 -22.301   2.177  1.00129.05           C
ATOM    430  C   VAL A  58       7.653 -23.399   4.045  1.00129.05           C
ATOM    431  O   VAL A  58       7.473 -23.905   5.149  1.00129.05           O
ATOM    432  N   GLY A  59       7.860 -24.158   2.957  1.00 47.58           N
ATOM    433  CA  GLY A  59       7.812 -25.586   3.079  1.00 47.58           C
ATOM    434  C   GLY A  59       8.916 -26.096   3.959  1.00 47.58           C
ATOM    435  O   GLY A  59       8.695 -27.012   4.748  1.00 47.58           O
ATOM    436  N   ALA A  60      10.159 -25.607   3.769  1.00 73.69           N
ATOM    437  CA  ALA A  60      11.261 -26.073   4.568  1.00 73.69           C
ATOM    438  CB  ALA A  60      12.622 -25.727   3.939  1.00 73.69           C
ATOM    439  C   ALA A  60      11.283 -25.542   5.976  1.00 73.69           C
ATOM    440  O   ALA A  60      11.454 -26.310   6.918  1.00 73.69           O
ATOM    441  N   PHE A  61      11.229 -24.202   6.148  1.00101.02           N
ATOM    442  CA  PHE A  61      11.319 -23.594   7.455  1.00101.02           C
ATOM    443  CB  PHE A  61      11.955 -22.195   7.390  1.00101.02           C
ATOM    444  CG  PHE A  61      13.395 -22.386   7.055  1.00101.02           C
ATOM    445  CD1 PHE A  61      13.789 -22.645   5.762  1.00101.02           C
ATOM    446  CD2 PHE A  61      14.355 -22.302   8.037  1.00101.02           C
ATOM    447  CE1 PHE A  61      15.119 -22.819   5.456  1.00101.02           C
ATOM    448  CE2 PHE A  61      15.686 -22.476   7.737  1.00101.02           C
ATOM    449  CZ  PHE A  61      16.070 -22.735   6.444  1.00101.02           C
ATOM    450  C   PHE A  61      10.044 -23.466   8.248  1.00101.02           C
ATOM    451  O   PHE A  61      10.002 -23.831   9.421  1.00101.02           O
ATOM    452  N   CYS A  62       8.988 -22.863   7.654  1.00143.49           N
ATOM    453  CA  CYS A  62       7.809 -22.561   8.429  1.00143.49           C
ATOM    454  CB  CYS A  62       6.933 -21.432   7.843  1.00143.49           C
ATOM    455  SG  CYS A  62       5.892 -21.914   6.437  1.00143.49           S
ATOM    456  C   CYS A  62       6.930 -23.735   8.721  1.00143.49           C
ATOM    457  O   CYS A  62       6.594 -23.989   9.875  1.00143.49           O
ATOM    458  N   ILE A  63       6.554 -24.506   7.683  1.00148.19           N
ATOM    459  CA  ILE A  63       5.574 -25.541   7.872  1.00148.19           C
ATOM    460  CB  ILE A  63       5.053 -26.115   6.582  1.00148.19           C
ATOM    461  CG2 ILE A  63       4.341 -24.979   5.828  1.00148.19           C
ATOM    462  CG1 ILE A  63       6.159 -26.789   5.765  1.00148.19           C
ATOM    463  CD1 ILE A  63       5.617 -27.489   4.519  1.00148.19           C
ATOM    464  C   ILE A  63       6.018 -26.644   8.785  1.00148.19           C
ATOM    465  O   ILE A  63       5.247 -26.986   9.681  1.00148.19           O
ATOM    466  N   PRO A  64       7.167 -27.253   8.668  1.00170.04           N
ATOM    467  CA  PRO A  64       7.511 -28.320   9.557  1.00170.04           C
ATOM    468  CD  PRO A  64       8.313 -26.785   7.909  1.00170.04           C
ATOM    469  CB  PRO A  64       8.889 -28.802   9.129  1.00170.04           C
ATOM    470  CG  PRO A  64       9.508 -27.542   8.516  1.00170.04           C
ATOM    471  C   PRO A  64       7.509 -27.884  10.985  1.00170.04           C
ATOM    472  O   PRO A  64       7.160 -28.701  11.821  1.00170.04           O
ATOM    473  N   LEU A  65       7.928 -26.652  11.323  1.00127.28           N
ATOM    474  CA  LEU A  65       7.921 -26.268  12.705  1.00127.28           C
ATOM    475  CB  LEU A  65       8.675 -24.955  12.969  1.00127.28           C
ATOM    476  CG  LEU A  65      10.198 -25.106  12.812  1.00127.28           C
ATOM    477  CD1 LEU A  65      10.786 -25.987  13.927  1.00127.28           C
ATOM    478  CD2 LEU A  65      10.565 -25.626  11.415  1.00127.28           C
ATOM    479  C   LEU A  65       6.514 -26.122  13.170  1.00127.28           C
ATOM    480  O   LEU A  65       6.187 -26.477  14.300  1.00127.28           O
ATOM    481  N   TYR A  66       5.639 -25.584  12.302  1.00224.51           N
ATOM    482  CA  TYR A  66       4.286 -25.354  12.700  1.00224.51           C
ATOM    483  CB  TYR A  66       3.441 -24.545  11.706  1.00224.51           C
ATOM    484  CG  TYR A  66       2.128 -24.410  12.394  1.00224.51           C
ATOM    485  CD1 TYR A  66       2.012 -23.572  13.480  1.00224.51           C
ATOM    486  CD2 TYR A  66       1.024 -25.110  11.969  1.00224.51           C
ATOM    487  CE1 TYR A  66       0.813 -23.437  14.136  1.00224.51           C
ATOM    488  CE2 TYR A  66      -0.180 -24.980  12.621  1.00224.51           C
ATOM    489  CZ  TYR A  66      -0.285 -24.143  13.707  1.00224.51           C
ATOM    490  OH  TYR A  66      -1.515 -24.003  14.383  1.00224.51           O
ATOM    491  C   TYR A  66       3.571 -26.632  12.954  1.00224.51           C
ATOM    492  O   TYR A  66       2.715 -26.688  13.835  1.00224.51           O
ATOM    493  N   VAL A  67       3.867 -27.675  12.157  1.00158.13           N
ATOM    494  CA  VAL A  67       3.198 -28.927  12.340  1.00158.13           C
ATOM    495  CB  VAL A  67       3.464 -29.928  11.226  1.00158.13           C
ATOM    496  CG1 VAL A  67       2.567 -29.520  10.052  1.00158.13           C
ATOM    497  CG2 VAL A  67       4.925 -29.864  10.737  1.00158.13           C
ATOM    498  C   VAL A  67       3.441 -29.447  13.736  1.00158.13           C
ATOM    499  O   VAL A  67       2.474 -29.859  14.374  1.00158.13           O
ATOM    500  N   PRO A  68       4.633 -29.461  14.281  1.00174.68           N
ATOM    501  CA  PRO A  68       4.699 -29.786  15.669  1.00174.68           C
ATOM    502  CD  PRO A  68       5.683 -30.205  13.617  1.00174.68           C
ATOM    503  CB  PRO A  68       6.163 -30.059  15.985  1.00174.68           C
ATOM    504  CG  PRO A  68       6.621 -30.763  14.703  1.00174.68           C
ATOM    505  C   PRO A  68       4.004 -28.845  16.588  1.00174.68           C
ATOM    506  O   PRO A  68       3.650 -29.297  17.673  1.00174.68           O
ATOM    507  N   TYR A  69       3.782 -27.569  16.212  1.00254.88           N
ATOM    508  CA  TYR A  69       3.072 -26.719  17.124  1.00254.88           C
ATOM    509  CB  TYR A  69       2.601 -25.378  16.532  1.00254.88           C
ATOM    510  CG  TYR A  69       3.600 -24.283  16.489  1.00254.88           C
ATOM    511  CD1 TYR A  69       3.814 -23.568  17.636  1.00254.88           C
ATOM    512  CD2 TYR A  69       4.295 -23.950  15.348  1.00254.88           C
ATOM    513  CE1 TYR A  69       4.706 -22.531  17.639  1.00254.88           C
ATOM    514  CE2 TYR A  69       5.191 -22.902  15.360  1.00254.88           C
ATOM    515  CZ  TYR A  69       5.391 -22.185  16.514  1.00254.88           C
ATOM    516  OH  TYR A  69       6.298 -21.106  16.573  1.00254.88           O
ATOM    517  C   TYR A  69       1.746 -27.349  17.388  1.00254.88           C
ATOM    518  O   TYR A  69       1.340 -27.519  18.535  1.00254.88           O
ATOM    519  N   VAL A  70       1.035 -27.717  16.308  1.00150.86           N
ATOM    520  CA  VAL A  70      -0.302 -28.207  16.462  1.00150.86           C
ATOM    521  CB  VAL A  70      -1.015 -28.399  15.151  1.00150.86           C
ATOM    522  CG1 VAL A  70      -1.194 -27.018  14.500  1.00150.86           C
ATOM    523  CG2 VAL A  70      -0.229 -29.389  14.276  1.00150.86           C
ATOM    524  C   VAL A  70      -0.338 -29.499  17.212  1.00150.86           C
ATOM    525  O   VAL A  70      -1.097 -29.631  18.171  1.00150.86           O
ATOM    526  N   LEU A  71       0.498 -30.481  16.822  1.00 71.92           N
ATOM    527  CA  LEU A  71       0.383 -31.768  17.445  1.00 71.92           C
ATOM    528  CB  LEU A  71       1.321 -32.821  16.827  1.00 71.92           C
ATOM    529  CG  LEU A  71       0.965 -33.178  15.372  1.00 71.92           C
ATOM    530  CD1 LEU A  71       1.928 -34.231  14.802  1.00 71.92           C
ATOM    531  CD2 LEU A  71      -0.511 -33.591  15.245  1.00 71.92           C
ATOM    532  C   LEU A  71       0.691 -31.683  18.907  1.00 71.92           C
ATOM    533  O   LEU A  71      -0.092 -32.150  19.733  1.00 71.92           O
ATOM    534  N   THR A  72       1.837 -31.074  19.269  1.00140.13           N
ATOM    535  CA  THR A  72       2.223 -30.979  20.650  1.00140.13           C
ATOM    536  CB  THR A  72       3.659 -30.610  20.865  1.00140.13           C
ATOM    537  OG1 THR A  72       3.995 -30.728  22.240  1.00140.13           O
ATOM    538  CG2 THR A  72       3.872 -29.176  20.397  1.00140.13           C
ATOM    539  C   THR A  72       1.338 -30.010  21.374  1.00140.13           C
ATOM    540  O   THR A  72       1.080 -30.173  22.564  1.00140.13           O
ATOM    541  N   GLY A  73       0.867 -28.948  20.695  1.00 95.67           N
ATOM    542  CA  GLY A  73      -0.040 -28.050  21.351  1.00 95.67           C
ATOM    543  C   GLY A  73       0.694 -26.855  21.883  1.00 95.67           C
ATOM    544  O   GLY A  73       0.073 -25.947  22.432  1.00 95.67           O
ATOM    545  N   ARG A  74       2.033 -26.823  21.752  1.00177.90           N
ATOM    546  CA  ARG A  74       2.799 -25.700  22.220  1.00177.90           C
ATOM    547  CB  ARG A  74       3.297 -25.861  23.665  1.00177.90           C
ATOM    548  CG  ARG A  74       2.184 -25.866  24.713  1.00177.90           C
ATOM    549  CD  ARG A  74       2.697 -26.032  26.145  1.00177.90           C
ATOM    550  NE  ARG A  74       3.448 -24.795  26.501  1.00177.90           N
ATOM    551  CZ  ARG A  74       3.863 -24.601  27.786  1.00177.90           C
ATOM    552  NH1 ARG A  74       3.589 -25.538  28.740  1.00177.90           N
ATOM    553  NH2 ARG A  74       4.552 -23.470  28.118  1.00177.90           N
ATOM    554  C   ARG A  74       4.020 -25.644  21.365  1.00177.90           C
ATOM    555  O   ARG A  74       4.243 -26.482  20.500  1.00177.90           O
ATOM    556  N   TRP A  75       4.846 -24.615  21.549  1.00291.49           N
ATOM    557  CA  TRP A  75       6.064 -24.578  20.803  1.00291.49           C
ATOM    558  CB  TRP A  75       6.236 -23.266  20.031  1.00291.49           C
ATOM    559  CG  TRP A  75       7.555 -22.818  19.459  1.00291.49           C
ATOM    560  CD2 TRP A  75       8.065 -23.137  18.156  1.00291.49           C
ATOM    561  CD1 TRP A  75       8.438 -21.937  20.012  1.00291.49           C
ATOM    562  NE1 TRP A  75       9.446 -21.660  19.124  1.00291.49           N
ATOM    563  CE2 TRP A  75       9.231 -22.392  17.977  1.00291.49           C
ATOM    564  CE3 TRP A  75       7.602 -23.979  17.187  1.00291.49           C
ATOM    565  CZ2 TRP A  75       9.948 -22.470  16.819  1.00291.49           C
ATOM    566  CZ3 TRP A  75       8.324 -24.048  16.018  1.00291.49           C
ATOM    567  CH2 TRP A  75       9.472 -23.306  15.835  1.00291.49           C
ATOM    568  C   TRP A  75       7.142 -24.821  21.774  1.00291.49           C
ATOM    569  O   TRP A  75       7.331 -24.072  22.731  1.00291.49           O
ATOM    570  N   THR A  76       7.853 -25.932  21.540  1.00230.52           N
ATOM    571  CA  THR A  76       8.854 -26.354  22.455  1.00230.52           C
ATOM    572  CB  THR A  76       8.757 -27.825  22.719  1.00230.52           C
ATOM    573  OG1 THR A  76       9.755 -28.236  23.639  1.00230.52           O
ATOM    574  CG2 THR A  76       8.887 -28.572  21.384  1.00230.52           C
ATOM    575  C   THR A  76      10.173 -26.048  21.854  1.00230.52           C
ATOM    576  O   THR A  76      11.170 -26.723  22.103  1.00230.52           O
ATOM    577  N   PHE A  77      10.215 -24.975  21.057  1.00363.70           N
ATOM    578  CA  PHE A  77      11.481 -24.563  20.561  1.00363.70           C
ATOM    579  CB  PHE A  77      11.505 -24.246  19.057  1.00363.70           C
ATOM    580  CG  PHE A  77      11.327 -25.550  18.348  1.00363.70           C
ATOM    581  CD1 PHE A  77      10.075 -26.090  18.156  1.00363.70           C
ATOM    582  CD2 PHE A  77      12.415 -26.241  17.874  1.00363.70           C
ATOM    583  CE1 PHE A  77       9.910 -27.291  17.504  1.00363.70           C
ATOM    584  CE2 PHE A  77      12.258 -27.442  17.222  1.00363.70           C
ATOM    585  CZ  PHE A  77      11.005 -27.971  17.034  1.00363.70           C
ATOM    586  C   PHE A  77      11.729 -23.344  21.367  1.00363.70           C
ATOM    587  O   PHE A  77      10.823 -22.819  22.005  1.00363.70           O
ATOM    588  N   GLY A  78      12.961 -22.853  21.419  1.00156.84           N
ATOM    589  CA  GLY A  78      13.142 -21.754  22.310  1.00156.84           C
ATOM    590  C   GLY A  78      12.446 -20.561  21.746  1.00156.84           C
ATOM    591  O   GLY A  78      11.935 -20.580  20.627  1.00156.84           O
ATOM    592  N   ARG A  79      12.398 -19.490  22.557  1.00263.31           N
ATOM    593  CA  ARG A  79      11.797 -18.246  22.194  1.00263.31           C
ATOM    594  CB  ARG A  79      11.856 -17.215  23.336  1.00263.31           C
ATOM    595  CG  ARG A  79      11.304 -15.834  22.971  1.00263.31           C
ATOM    596  CD  ARG A  79       9.784 -15.706  23.076  1.00263.31           C
ATOM    597  NE  ARG A  79       9.482 -15.276  24.472  1.00263.31           N
ATOM    598  CZ  ARG A  79       9.470 -13.952  24.806  1.00263.31           C
ATOM    599  NH1 ARG A  79       9.735 -12.999  23.865  1.00263.31           N
ATOM    600  NH2 ARG A  79       9.187 -13.578  26.087  1.00263.31           N
ATOM    601  C   ARG A  79      12.576 -17.674  21.053  1.00263.31           C
ATOM    602  O   ARG A  79      12.011 -17.052  20.157  1.00263.31           O
ATOM    603  N   GLY A  80      13.911 -17.854  21.070  1.00 52.08           N
ATOM    604  CA  GLY A  80      14.740 -17.261  20.059  1.00 52.08           C
ATOM    605  C   GLY A  80      14.426 -17.815  18.704  1.00 52.08           C
ATOM    606  O   GLY A  80      14.283 -17.057  17.746  1.00 52.08           O
ATOM    607  N   LEU A  81      14.307 -19.152  18.580  1.00119.90           N
ATOM    608  CA  LEU A  81      14.040 -19.745  17.300  1.00119.90           C
ATOM    609  CB  LEU A  81      14.089 -21.280  17.300  1.00119.90           C
ATOM    610  CG  LEU A  81      15.502 -21.833  17.550  1.00119.90           C
ATOM    611  CD1 LEU A  81      15.972 -21.561  18.987  1.00119.90           C
ATOM    612  CD2 LEU A  81      15.599 -23.309  17.144  1.00119.90           C
ATOM    613  C   LEU A  81      12.684 -19.326  16.895  1.00119.90           C
ATOM    614  O   LEU A  81      12.372 -19.189  15.715  1.00119.90           O
ATOM    615  N   CYS A  82      11.819 -19.150  17.893  1.00135.72           N
ATOM    616  CA  CYS A  82      10.498 -18.758  17.575  1.00135.72           C
ATOM    617  CB  CYS A  82       9.603 -18.727  18.789  1.00135.72           C
ATOM    618  SG  CYS A  82       7.926 -18.546  18.193  1.00135.72           S
ATOM    619  C   CYS A  82      10.496 -17.392  16.946  1.00135.72           C
ATOM    620  O   CYS A  82       9.751 -17.157  16.002  1.00135.72           O
ATOM    621  N   LYS A  83      11.315 -16.440  17.437  1.00 95.80           N
ATOM    622  CA  LYS A  83      11.301 -15.111  16.876  1.00 95.80           C
ATOM    623  CB  LYS A  83      12.244 -14.148  17.614  1.00 95.80           C
ATOM    624  CG  LYS A  83      11.801 -13.852  19.049  1.00 95.80           C
ATOM    625  CD  LYS A  83      12.884 -13.191  19.904  1.00 95.80           C
ATOM    626  CE  LYS A  83      12.436 -12.894  21.336  1.00 95.80           C
ATOM    627  NZ  LYS A  83      11.432 -11.807  21.340  1.00 95.80           N
ATOM    628  C   LYS A  83      11.748 -15.183  15.447  1.00 95.80           C
ATOM    629  O   LYS A  83      11.175 -14.522  14.581  1.00 95.80           O
ATOM    630  N   LEU A  84      12.807 -15.976  15.177  1.00137.19           N
ATOM    631  CA  LEU A  84      13.342 -16.151  13.851  1.00137.19           C
ATOM    632  CB  LEU A  84      14.622 -17.005  13.835  1.00137.19           C
ATOM    633  CG  LEU A  84      15.869 -16.280  14.366  1.00137.19           C
ATOM    634  CD1 LEU A  84      15.645 -15.720  15.777  1.00137.19           C
ATOM    635  CD2 LEU A  84      17.104 -17.192  14.285  1.00137.19           C
ATOM    636  C   LEU A  84      12.349 -16.858  12.982  1.00137.19           C
ATOM    637  O   LEU A  84      12.115 -16.456  11.843  1.00137.19           O
ATOM    638  N   TRP A  85      11.724 -17.928  13.511  1.00122.29           N
ATOM    639  CA  TRP A  85      10.773 -18.700  12.764  1.00122.29           C
ATOM    640  CB  TRP A  85      10.184 -19.852  13.599  1.00122.29           C
ATOM    641  CG  TRP A  85       9.116 -20.657  12.902  1.00122.29           C
ATOM    642  CD2 TRP A  85       7.716 -20.548  13.201  1.00122.29           C
ATOM    643  CD1 TRP A  85       9.230 -21.602  11.924  1.00122.29           C
ATOM    644  NE1 TRP A  85       7.986 -22.082  11.590  1.00122.29           N
ATOM    645  CE2 TRP A  85       7.045 -21.443  12.371  1.00122.29           C
ATOM    646  CE3 TRP A  85       7.048 -19.771  14.100  1.00122.29           C
ATOM    647  CZ2 TRP A  85       5.686 -21.574  12.426  1.00122.29           C
ATOM    648  CZ3 TRP A  85       5.677 -19.895  14.147  1.00122.29           C
ATOM    649  CH2 TRP A  85       5.010 -20.779  13.325  1.00122.29           C
ATOM    650  C   TRP A  85       9.694 -17.751  12.431  1.00122.29           C
ATOM    651  O   TRP A  85       9.132 -17.778  11.337  1.00122.29           O
ATOM    652  N   LEU A  86       9.394 -16.879  13.404  1.00198.38           N
ATOM    653  CA  LEU A  86       8.404 -15.882  13.215  1.00198.38           C
ATOM    654  CB  LEU A  86       7.974 -15.120  14.495  1.00198.38           C
ATOM    655  CG  LEU A  86       6.786 -15.781  15.253  1.00198.38           C
ATOM    656  CD1 LEU A  86       7.046 -17.245  15.610  1.00198.38           C
ATOM    657  CD2 LEU A  86       6.366 -14.963  16.488  1.00198.38           C
ATOM    658  C   LEU A  86       8.755 -14.931  12.115  1.00198.38           C
ATOM    659  O   LEU A  86       7.920 -14.641  11.254  1.00198.38           O
ATOM    660  N   VAL A  87      10.010 -14.455  12.070  1.00139.95           N
ATOM    661  CA  VAL A  87      10.350 -13.501  11.063  1.00139.95           C
ATOM    662  CB  VAL A  87      11.760 -12.990  11.196  1.00139.95           C
ATOM    663  CG1 VAL A  87      12.769 -14.045  10.713  1.00139.95           C
ATOM    664  CG2 VAL A  87      11.842 -11.642  10.474  1.00139.95           C
ATOM    665  C   VAL A  87      10.145 -14.165   9.724  1.00139.95           C
ATOM    666  O   VAL A  87       9.533 -13.610   8.816  1.00139.95           O
ATOM    667  N   VAL A  88      10.586 -15.422   9.574  1.00122.06           N
ATOM    668  CA  VAL A  88      10.505 -16.066   8.295  1.00122.06           C
ATOM    669  CB  VAL A  88      11.203 -17.388   8.263  1.00122.06           C
ATOM    670  CG1 VAL A  88      10.336 -18.448   8.964  1.00122.06           C
ATOM    671  CG2 VAL A  88      11.543 -17.687   6.800  1.00122.06           C
ATOM    672  C   VAL A  88       9.082 -16.260   7.844  1.00122.06           C
ATOM    673  O   VAL A  88       8.782 -16.053   6.670  1.00122.06           O
ATOM    674  N   ASP A  89       8.161 -16.653   8.748  1.00 91.38           N
ATOM    675  CA  ASP A  89       6.796 -16.898   8.352  1.00 91.38           C
ATOM    676  CB  ASP A  89       5.893 -17.275   9.541  1.00 91.38           C
ATOM    677  CG  ASP A  89       4.528 -17.713   9.019  1.00 91.38           C
ATOM    678  OD1 ASP A  89       4.183 -17.365   7.858  1.00 91.38           O
ATOM    679  OD2 ASP A  89       3.808 -18.409   9.784  1.00 91.38           O
ATOM    680  C   ASP A  89       6.293 -15.615   7.774  1.00 91.38           C
ATOM    681  O   ASP A  89       5.636 -15.595   6.733  1.00 91.38           O
ATOM    682  N   TYR A  90       6.613 -14.497   8.445  1.00138.99           N
ATOM    683  CA  TYR A  90       6.180 -13.211   8.013  1.00138.99           C
ATOM    684  CB  TYR A  90       6.355 -12.109   9.079  1.00138.99           C
ATOM    685  CG  TYR A  90       5.368 -12.365  10.180  1.00138.99           C
ATOM    686  CD1 TYR A  90       4.051 -11.985  10.039  1.00138.99           C
ATOM    687  CD2 TYR A  90       5.745 -12.971  11.359  1.00138.99           C
ATOM    688  CE1 TYR A  90       3.135 -12.210  11.042  1.00138.99           C
ATOM    689  CE2 TYR A  90       4.834 -13.201  12.369  1.00138.99           C
ATOM    690  CZ  TYR A  90       3.522 -12.820  12.212  1.00138.99           C
ATOM    691  OH  TYR A  90       2.583 -13.051  13.242  1.00138.99           O
ATOM    692  C   TYR A  90       6.832 -12.803   6.704  1.00138.99           C
ATOM    693  O   TYR A  90       6.149 -12.272   5.826  1.00138.99           O
ATOM    694  N   LEU A  91       8.155 -13.058   6.535  1.00100.20           N
ATOM    695  CA  LEU A  91       8.928 -12.657   5.374  1.00100.20           C
ATOM    696  CB  LEU A  91      10.388 -13.140   5.422  1.00100.20           C
ATOM    697  CG  LEU A  91      11.226 -12.725   4.198  1.00100.20           C
ATOM    698  CD1 LEU A  91      11.305 -11.195   4.063  1.00100.20           C
ATOM    699  CD2 LEU A  91      12.613 -13.385   4.226  1.00100.20           C
ATOM    700  C   LEU A  91       8.369 -13.281   4.122  1.00100.20           C
ATOM    701  O   LEU A  91       8.049 -12.579   3.163  1.00100.20           O
ATOM    702  N   LEU A  92       8.204 -14.619   4.123  1.00133.63           N
ATOM    703  CA  LEU A  92       7.810 -15.352   2.942  1.00133.63           C
ATOM    704  CB  LEU A  92       7.813 -16.880   3.140  1.00133.63           C
ATOM    705  CG  LEU A  92       9.227 -17.491   3.222  1.00133.63           C
ATOM    706  CD1 LEU A  92       9.958 -17.376   1.875  1.00133.63           C
ATOM    707  CD2 LEU A  92      10.038 -16.898   4.384  1.00133.63           C
ATOM    708  C   LEU A  92       6.413 -14.937   2.509  1.00133.63           C
ATOM    709  O   LEU A  92       6.160 -14.712   1.327  1.00133.63           O
ATOM    710  N   CYS A  93       5.455 -14.799   3.450  1.00106.67           N
ATOM    711  CA  CYS A  93       4.097 -14.486   3.091  1.00106.67           C
ATOM    712  CB  CYS A  93       3.156 -14.453   4.306  1.00106.67           C
ATOM    713  SG  CYS A  93       3.000 -16.071   5.116  1.00106.67           S
ATOM    714  C   CYS A  93       4.032 -13.106   2.457  1.00106.67           C
ATOM    715  O   CYS A  93       3.283 -12.874   1.505  1.00106.67           O
ATOM    716  N   ALA A  94       4.792 -12.132   3.004  1.00 80.03           N
ATOM    717  CA  ALA A  94       4.821 -10.781   2.507  1.00 80.03           C
ATOM    718  CB  ALA A  94       5.686  -9.852   3.377  1.00 80.03           C
ATOM    719  C   ALA A  94       5.384 -10.747   1.124  1.00 80.03           C
ATOM    720  O   ALA A  94       4.851 -10.062   0.250  1.00 80.03           O
ATOM    721  N   SER A  95       6.480 -11.501   0.903  1.00100.96           N
ATOM    722  CA  SER A  95       7.176 -11.562  -0.358  1.00100.96           C
ATOM    723  CB  SER A  95       8.306 -12.609  -0.351  1.00100.96           C
ATOM    724  OG  SER A  95       8.959 -12.631  -1.611  1.00100.96           O
ATOM    725  C   SER A  95       6.216 -12.059  -1.381  1.00100.96           C
ATOM    726  O   SER A  95       6.220 -11.605  -2.524  1.00100.96           O
ATOM    727  N   SER A  96       5.364 -13.022  -0.983  1.00 60.80           N
ATOM    728  CA  SER A  96       4.461 -13.648  -1.901  1.00 60.80           C
ATOM    729  CB  SER A  96       3.624 -14.766  -1.253  1.00 60.80           C
ATOM    730  OG  SER A  96       4.464 -15.843  -0.864  1.00 60.80           O
ATOM    731  C   SER A  96       3.507 -12.646  -2.472  1.00 60.80           C
ATOM    732  O   SER A  96       3.396 -12.519  -3.692  1.00 60.80           O
ATOM    733  N   VAL A  97       2.809 -11.896  -1.595  1.00123.05           N
ATOM    734  CA  VAL A  97       1.800 -10.963  -2.013  1.00123.05           C
ATOM    735  CB  VAL A  97       1.063 -10.327  -0.873  1.00123.05           C
ATOM    736  CG1 VAL A  97       2.056  -9.489  -0.062  1.00123.05           C
ATOM    737  CG2 VAL A  97      -0.109  -9.511  -1.446  1.00123.05           C
ATOM    738  C   VAL A  97       2.416  -9.862  -2.841  1.00123.05           C
ATOM    739  O   VAL A  97       1.840  -9.423  -3.836  1.00123.05           O
ATOM    740  N   PHE A  98       3.603  -9.362  -2.450  1.00 75.82           N
ATOM    741  CA  PHE A  98       4.226  -8.307  -3.206  1.00 75.82           C
ATOM    742  CB  PHE A  98       5.508  -7.728  -2.580  1.00 75.82           C
ATOM    743  CG  PHE A  98       5.141  -6.739  -1.531  1.00 75.82           C
ATOM    744  CD1 PHE A  98       4.564  -5.546  -1.898  1.00 75.82           C
ATOM    745  CD2 PHE A  98       5.403  -6.973  -0.201  1.00 75.82           C
ATOM    746  CE1 PHE A  98       4.226  -4.607  -0.954  1.00 75.82           C
ATOM    747  CE2 PHE A  98       5.067  -6.036   0.747  1.00 75.82           C
ATOM    748  CZ  PHE A  98       4.476  -4.852   0.374  1.00 75.82           C
ATOM    749  C   PHE A  98       4.619  -8.784  -4.567  1.00 75.82           C
ATOM    750  O   PHE A  98       4.465  -8.064  -5.552  1.00 75.82           O
ATOM    751  N   ASN A  99       5.160 -10.009  -4.656  1.00 84.41           N
ATOM    752  CA  ASN A  99       5.648 -10.521  -5.904  1.00 84.41           C
ATOM    753  CB  ASN A  99       6.230 -11.935  -5.734  1.00 84.41           C
ATOM    754  CG  ASN A  99       7.164 -12.237  -6.894  1.00 84.41           C
ATOM    755  OD1 ASN A  99       7.269 -11.479  -7.857  1.00 84.41           O
ATOM    756  ND2 ASN A  99       7.872 -13.393  -6.793  1.00 84.41           N
ATOM    757  C   ASN A  99       4.507 -10.602  -6.868  1.00 84.41           C
ATOM    758  O   ASN A  99       4.636 -10.233  -8.035  1.00 84.41           O
ATOM    759  N   ILE A 100       3.339 -11.071  -6.394  1.00 91.38           N
ATOM    760  CA  ILE A 100       2.211 -11.212  -7.266  1.00 91.38           C
ATOM    761  CB  ILE A 100       1.015 -11.845  -6.607  1.00 91.38           C
ATOM    762  CG2 ILE A 100       0.367 -10.836  -5.651  1.00 91.38           C
ATOM    763  CG1 ILE A 100       0.034 -12.362  -7.663  1.00 91.38           C
ATOM    764  CD1 ILE A 100      -1.039 -13.257  -7.054  1.00 91.38           C
ATOM    765  C   ILE A 100       1.839  -9.851  -7.765  1.00 91.38           C
ATOM    766  O   ILE A 100       1.463  -9.685  -8.925  1.00 91.38           O
ATOM    767  N   VAL A 101       1.930  -8.836  -6.886  1.00 41.21           N
ATOM    768  CA  VAL A 101       1.591  -7.489  -7.246  1.00 41.21           C
ATOM    769  CB  VAL A 101       1.824  -6.518  -6.123  1.00 41.21           C
ATOM    770  CG1 VAL A 101       1.435  -5.111  -6.605  1.00 41.21           C
ATOM    771  CG2 VAL A 101       1.074  -6.996  -4.867  1.00 41.21           C
ATOM    772  C   VAL A 101       2.490  -7.050  -8.359  1.00 41.21           C
ATOM    773  O   VAL A 101       2.036  -6.457  -9.336  1.00 41.21           O
ATOM    774  N   LEU A 102       3.799  -7.339  -8.242  1.00108.45           N
ATOM    775  CA  LEU A 102       4.730  -6.913  -9.248  1.00108.45           C
ATOM    776  CB  LEU A 102       6.208  -7.161  -8.909  1.00108.45           C
ATOM    777  CG  LEU A 102       6.742  -6.245  -7.794  1.00108.45           C
ATOM    778  CD1 LEU A 102       8.275  -6.316  -7.715  1.00108.45           C
ATOM    779  CD2 LEU A 102       6.221  -4.808  -7.951  1.00108.45           C
ATOM    780  C   LEU A 102       4.424  -7.598 -10.540  1.00108.45           C
ATOM    781  O   LEU A 102       4.587  -7.012 -11.609  1.00108.45           O
ATOM    782  N   ILE A 103       3.978  -8.864 -10.477  1.00 63.59           N
ATOM    783  CA  ILE A 103       3.661  -9.601 -11.666  1.00 63.59           C
ATOM    784  CB  ILE A 103       3.128 -10.977 -11.364  1.00 63.59           C
ATOM    785  CG2 ILE A 103       2.544 -11.576 -12.657  1.00 63.59           C
ATOM    786  CG1 ILE A 103       4.209 -11.842 -10.694  1.00 63.59           C
ATOM    787  CD1 ILE A 103       3.667 -13.138 -10.091  1.00 63.59           C
ATOM    788  C   ILE A 103       2.570  -8.877 -12.393  1.00 63.59           C
ATOM    789  O   ILE A 103       2.621  -8.731 -13.613  1.00 63.59           O
ATOM    790  N   SER A 104       1.547  -8.400 -11.659  1.00 94.22           N
ATOM    791  CA  SER A 104       0.440  -7.747 -12.299  1.00 94.22           C
ATOM    792  CB  SER A 104      -0.704  -7.377 -11.334  1.00 94.22           C
ATOM    793  OG  SER A 104      -0.297  -6.364 -10.428  1.00 94.22           O
ATOM    794  C   SER A 104       0.905  -6.492 -12.977  1.00 94.22           C
ATOM    795  O   SER A 104       0.493  -6.207 -14.100  1.00 94.22           O
ATOM    796  N   TYR A 105       1.788  -5.712 -12.322  1.00109.91           N
ATOM    797  CA  TYR A 105       2.250  -4.480 -12.903  1.00109.91           C
ATOM    798  CB  TYR A 105       3.252  -3.703 -12.027  1.00109.91           C
ATOM    799  CG  TYR A 105       2.587  -3.014 -10.887  1.00109.91           C
ATOM    800  CD1 TYR A 105       2.283  -3.676  -9.720  1.00109.91           C
ATOM    801  CD2 TYR A 105       2.290  -1.674 -10.992  1.00109.91           C
ATOM    802  CE1 TYR A 105       1.683  -3.006  -8.678  1.00109.91           C
ATOM    803  CE2 TYR A 105       1.691  -1.001  -9.956  1.00109.91           C
ATOM    804  CZ  TYR A 105       1.387  -1.668  -8.796  1.00109.91           C
ATOM    805  OH  TYR A 105       0.774  -0.975  -7.731  1.00109.91           O
ATOM    806  C   TYR A 105       3.006  -4.768 -14.161  1.00109.91           C
ATOM    807  O   TYR A 105       2.806  -4.108 -15.178  1.00109.91           O
ATOM    808  N   ASP A 106       3.896  -5.777 -14.123  1.00 89.68           N
ATOM    809  CA  ASP A 106       4.744  -6.067 -15.237  1.00 89.68           C
ATOM    810  CB  ASP A 106       5.654  -7.280 -14.981  1.00 89.68           C
ATOM    811  CG  ASP A 106       6.689  -7.323 -16.092  1.00 89.68           C
ATOM    812  OD1 ASP A 106       7.243  -6.239 -16.412  1.00 89.68           O
ATOM    813  OD2 ASP A 106       6.955  -8.432 -16.626  1.00 89.68           O
ATOM    814  C   ASP A 106       3.902  -6.395 -16.425  1.00 89.68           C
ATOM    815  O   ASP A 106       4.137  -5.893 -17.522  1.00 89.68           O
ATOM    816  N   ARG A 107       2.878  -7.240 -16.229  1.00227.21           N
ATOM    817  CA  ARG A 107       2.026  -7.660 -17.304  1.00227.21           C
ATOM    818  CB  ARG A 107       0.972  -8.692 -16.872  1.00227.21           C
ATOM    819  CG  ARG A 107       1.571 -10.061 -16.551  1.00227.21           C
ATOM    820  CD  ARG A 107       1.867 -10.901 -17.795  1.00227.21           C
ATOM    821  NE  ARG A 107       2.720 -10.096 -18.717  1.00227.21           N
ATOM    822  CZ  ARG A 107       4.078 -10.083 -18.573  1.00227.21           C
ATOM    823  NH1 ARG A 107       4.661 -10.725 -17.520  1.00227.21           N
ATOM    824  NH2 ARG A 107       4.856  -9.434 -19.487  1.00227.21           N
ATOM    825  C   ARG A 107       1.293  -6.482 -17.860  1.00227.21           C
ATOM    826  O   ARG A 107       1.124  -6.369 -19.071  1.00227.21           O
ATOM    827  N   PHE A 108       0.842  -5.560 -16.995  1.00 73.12           N
ATOM    828  CA  PHE A 108       0.058  -4.453 -17.463  1.00 73.12           C
ATOM    829  CB  PHE A 108      -0.364  -3.511 -16.320  1.00 73.12           C
ATOM    830  CG  PHE A 108      -1.125  -2.376 -16.912  1.00 73.12           C
ATOM    831  CD1 PHE A 108      -2.447  -2.522 -17.261  1.00 73.12           C
ATOM    832  CD2 PHE A 108      -0.516  -1.158 -17.109  1.00 73.12           C
ATOM    833  CE1 PHE A 108      -3.147  -1.471 -17.806  1.00 73.12           C
ATOM    834  CE2 PHE A 108      -1.211  -0.104 -17.653  1.00 73.12           C
ATOM    835  CZ  PHE A 108      -2.530  -0.260 -18.003  1.00 73.12           C
ATOM    836  C   PHE A 108       0.862  -3.661 -18.441  1.00 73.12           C
ATOM    837  O   PHE A 108       0.381  -3.324 -19.521  1.00 73.12           O
ATOM    838  N   LEU A 109       2.118  -3.343 -18.090  1.00106.91           N
ATOM    839  CA  LEU A 109       2.927  -2.556 -18.972  1.00106.91           C
ATOM    840  CB  LEU A 109       4.247  -2.090 -18.334  1.00106.91           C
ATOM    841  CG  LEU A 109       4.064  -1.023 -17.238  1.00106.91           C
ATOM    842  CD1 LEU A 109       3.517   0.287 -17.826  1.00106.91           C
ATOM    843  CD2 LEU A 109       3.216  -1.546 -16.070  1.00106.91           C
ATOM    844  C   LEU A 109       3.225  -3.322 -20.226  1.00106.91           C
ATOM    845  O   LEU A 109       3.247  -2.748 -21.312  1.00106.91           O
ATOM    846  N   SER A 110       3.469  -4.642 -20.119  1.00 98.53           N
ATOM    847  CA  SER A 110       3.798  -5.408 -21.292  1.00 98.53           C
ATOM    848  CB  SER A 110       4.073  -6.896 -21.009  1.00 98.53           C
ATOM    849  OG  SER A 110       2.906  -7.543 -20.521  1.00 98.53           O
ATOM    850  C   SER A 110       2.657  -5.388 -22.264  1.00 98.53           C
ATOM    851  O   SER A 110       2.865  -5.220 -23.464  1.00 98.53           O
ATOM    852  N   VAL A 111       1.418  -5.569 -21.771  1.00126.72           N
ATOM    853  CA  VAL A 111       0.268  -5.657 -22.625  1.00126.72           C
ATOM    854  CB  VAL A 111      -0.989  -5.980 -21.871  1.00126.72           C
ATOM    855  CG1 VAL A 111      -2.179  -5.890 -22.841  1.00126.72           C
ATOM    856  CG2 VAL A 111      -0.826  -7.368 -21.225  1.00126.72           C
ATOM    857  C   VAL A 111       0.052  -4.371 -23.349  1.00126.72           C
ATOM    858  O   VAL A 111      -0.236  -4.374 -24.544  1.00126.72           O
ATOM    859  N   THR A 112       0.162  -3.233 -22.643  1.00 72.11           N
ATOM    860  CA  THR A 112      -0.065  -1.974 -23.286  1.00 72.11           C
ATOM    861  CB  THR A 112      -0.122  -0.822 -22.322  1.00 72.11           C
ATOM    862  OG1 THR A 112       1.085  -0.718 -21.582  1.00 72.11           O
ATOM    863  CG2 THR A 112      -1.311  -1.053 -21.373  1.00 72.11           C
ATOM    864  C   THR A 112       1.000  -1.724 -24.307  1.00 72.11           C
ATOM    865  O   THR A 112       0.701  -1.309 -25.426  1.00 72.11           O
ATOM    866  N   ARG A 113       2.278  -1.981 -23.971  1.00171.88           N
ATOM    867  CA  ARG A 113       3.292  -1.706 -24.945  1.00171.88           C
ATOM    868  CB  ARG A 113       4.304  -0.649 -24.469  1.00171.88           C
ATOM    869  CG  ARG A 113       5.053  -1.044 -23.195  1.00171.88           C
ATOM    870  CD  ARG A 113       5.961   0.061 -22.649  1.00171.88           C
ATOM    871  NE  ARG A 113       5.089   1.069 -21.982  1.00171.88           N
ATOM    872  CZ  ARG A 113       5.647   2.109 -21.296  1.00171.88           C
ATOM    873  NH1 ARG A 113       7.005   2.235 -21.232  1.00171.88           N
ATOM    874  NH2 ARG A 113       4.847   3.024 -20.674  1.00171.88           N
ATOM    875  C   ARG A 113       4.047  -2.961 -25.253  1.00171.88           C
ATOM    876  O   ARG A 113       4.762  -3.504 -24.412  1.00171.88           O
ATOM    877  N   ALA A 114       3.932  -3.435 -26.507  1.00 82.53           N
ATOM    878  CA  ALA A 114       4.650  -4.604 -26.921  1.00 82.53           C
ATOM    879  CB  ALA A 114       4.400  -4.973 -28.393  1.00 82.53           C
ATOM    880  C   ALA A 114       6.077  -4.228 -26.781  1.00 82.53           C
ATOM    881  O   ALA A 114       6.927  -5.050 -26.436  1.00 82.53           O
ATOM    882  N   VAL A 115       6.350  -2.936 -27.052  1.00189.78           N
ATOM    883  CA  VAL A 115       7.661  -2.389 -26.910  1.00189.78           C
ATOM    884  CB  VAL A 115       7.713  -0.893 -27.025  1.00189.78           C
ATOM    885  CG1 VAL A 115       7.265  -0.495 -28.441  1.00189.78           C
ATOM    886  CG2 VAL A 115       6.856  -0.283 -25.904  1.00189.78           C
ATOM    887  C   VAL A 115       8.148  -2.772 -25.550  1.00189.78           C
ATOM    888  O   VAL A 115       7.376  -3.101 -24.649  1.00189.78           O
ATOM    889  N   SER A 116       9.478  -2.740 -25.405  1.00279.52           N
ATOM    890  CA  SER A 116      10.227  -3.238 -24.287  1.00279.52           C
ATOM    891  CB  SER A 116      11.741  -3.248 -24.549  1.00279.52           C
ATOM    892  OG  SER A 116      12.216  -1.919 -24.714  1.00279.52           O
ATOM    893  C   SER A 116      10.004  -2.472 -23.018  1.00279.52           C
ATOM    894  O   SER A 116      10.749  -2.662 -22.057  1.00279.52           O
ATOM    895  N   TYR A 117       9.016  -1.558 -22.976  1.00683.28           N
ATOM    896  CA  TYR A 117       8.746  -0.780 -21.793  1.00683.28           C
ATOM    897  CB  TYR A 117       8.871  -1.493 -20.436  1.00683.28           C
ATOM    898  CG  TYR A 117       8.123  -2.753 -20.185  1.00683.28           C
ATOM    899  CD1 TYR A 117       6.819  -2.773 -19.745  1.00683.28           C
ATOM    900  CD2 TYR A 117       8.790  -3.941 -20.347  1.00683.28           C
ATOM    901  CE1 TYR A 117       6.194  -3.974 -19.487  1.00683.28           C
ATOM    902  CE2 TYR A 117       8.166  -5.132 -20.089  1.00683.28           C
ATOM    903  CZ  TYR A 117       6.870  -5.157 -19.657  1.00683.28           C
ATOM    904  OH  TYR A 117       6.263  -6.401 -19.391  1.00683.28           O
ATOM    905  C   TYR A 117       9.923   0.142 -21.609  1.00683.28           C
ATOM    906  O   TYR A 117       9.968   0.865 -20.617  1.00683.28           O
ATOM    907  N   ARG A 118      10.867   0.168 -22.575  1.00391.21           N
ATOM    908  CA  ARG A 118      12.132   0.861 -22.526  1.00391.21           C
ATOM    909  CB  ARG A 118      12.039   2.394 -22.662  1.00391.21           C
ATOM    910  CG  ARG A 118      11.231   3.098 -21.571  1.00391.21           C
ATOM    911  CD  ARG A 118      11.166   4.617 -21.747  1.00391.21           C
ATOM    912  NE  ARG A 118      10.356   5.165 -20.624  1.00391.21           N
ATOM    913  CZ  ARG A 118      10.209   6.516 -20.486  1.00391.21           C
ATOM    914  NH1 ARG A 118      10.807   7.360 -21.376  1.00391.21           N
ATOM    915  NH2 ARG A 118       9.466   7.021 -19.459  1.00391.21           N
ATOM    916  C   ARG A 118      12.872   0.503 -21.264  1.00391.21           C
ATOM    917  O   ARG A 118      12.605   1.033 -20.185  1.00391.21           O
ATOM    918  N   ALA A 119      13.870  -0.402 -21.420  1.00295.33           N
ATOM    919  CA  ALA A 119      14.777  -0.876 -20.404  1.00295.33           C
ATOM    920  CB  ALA A 119      15.501   0.267 -19.672  1.00295.33           C
ATOM    921  C   ALA A 119      14.069  -1.690 -19.386  1.00295.33           C
ATOM    922  O   ALA A 119      14.629  -2.008 -18.339  1.00295.33           O
ATOM    923  N   GLN A 120      12.825  -2.083 -19.681  1.00397.49           N
ATOM    924  CA  GLN A 120      12.109  -2.920 -18.779  1.00397.49           C
ATOM    925  CB  GLN A 120      10.740  -2.375 -18.333  1.00397.49           C
ATOM    926  CG  GLN A 120      10.825  -1.353 -17.194  1.00397.49           C
ATOM    927  CD  GLN A 120      11.545  -0.103 -17.675  1.00397.49           C
ATOM    928  OE1 GLN A 120      10.944   0.784 -18.277  1.00397.49           O
ATOM    929  NE2 GLN A 120      12.871  -0.019 -17.387  1.00397.49           N
ATOM    930  C   GLN A 120      11.903  -4.201 -19.506  1.00397.49           C
ATOM    931  O   GLN A 120      12.143  -4.297 -20.703  1.00397.49           O
ATOM    932  N   GLN A 121      11.427  -5.235 -18.812  1.00210.61           N
ATOM    933  CA  GLN A 121      11.414  -6.516 -19.444  1.00210.61           C
ATOM    934  CB  GLN A 121      10.615  -6.602 -20.753  1.00210.61           C
ATOM    935  CG  GLN A 121      10.636  -7.995 -21.385  1.00210.61           C
ATOM    936  CD  GLN A 121       9.814  -7.944 -22.665  1.00210.61           C
ATOM    937  OE1 GLN A 121       9.690  -8.939 -23.377  1.00210.61           O
ATOM    938  NE2 GLN A 121       9.234  -6.752 -22.967  1.00210.61           N
ATOM    939  C   GLN A 121      12.827  -6.797 -19.801  1.00210.61           C
ATOM    940  O   GLN A 121      13.165  -7.012 -20.962  1.00210.61           O
ATOM    941  N   GLY A 122      13.685  -6.822 -18.773  1.00 48.54           N
ATOM    942  CA  GLY A 122      15.074  -7.089 -18.950  1.00 48.54           C
ATOM    943  C   GLY A 122      15.462  -7.772 -17.693  1.00 48.54           C
ATOM    944  O   GLY A 122      14.891  -7.509 -16.636  1.00 48.54           O
ATOM    945  N   ASP A 123      16.458  -8.664 -17.772  1.00 37.55           N
ATOM    946  CA  ASP A 123      16.837  -9.389 -16.602  1.00 37.55           C
ATOM    947  CB  ASP A 123      17.959 -10.407 -16.865  1.00 37.55           C
ATOM    948  CG  ASP A 123      17.382 -11.530 -17.716  1.00 37.55           C
ATOM    949  OD1 ASP A 123      16.140 -11.532 -17.928  1.00 37.55           O
ATOM    950  OD2 ASP A 123      18.174 -12.402 -18.162  1.00 37.55           O
ATOM    951  C   ASP A 123      17.341  -8.403 -15.605  1.00 37.55           C
ATOM    952  O   ASP A 123      17.081  -8.535 -14.410  1.00 37.55           O
ATOM    953  N   THR A 124      18.055  -7.367 -16.084  1.00121.33           N
ATOM    954  CA  THR A 124      18.671  -6.435 -15.187  1.00121.33           C
ATOM    955  CB  THR A 124      19.498  -5.392 -15.894  1.00121.33           C
ATOM    956  OG1 THR A 124      20.207  -4.608 -14.945  1.00121.33           O
ATOM    957  CG2 THR A 124      18.593  -4.498 -16.760  1.00121.33           C
ATOM    958  C   THR A 124      17.639  -5.755 -14.350  1.00121.33           C
ATOM    959  O   THR A 124      17.791  -5.660 -13.134  1.00121.33           O
ATOM    960  N   ARG A 125      16.552  -5.264 -14.965  1.00167.59           N
ATOM    961  CA  ARG A 125      15.561  -4.592 -14.183  1.00167.59           C
ATOM    962  CB  ARG A 125      14.455  -3.935 -15.020  1.00167.59           C
ATOM    963  CG  ARG A 125      14.912  -2.644 -15.694  1.00167.59           C
ATOM    964  CD  ARG A 125      14.843  -1.417 -14.783  1.00167.59           C
ATOM    965  NE  ARG A 125      15.936  -1.541 -13.779  1.00167.59           N
ATOM    966  CZ  ARG A 125      16.415  -0.425 -13.155  1.00167.59           C
ATOM    967  NH1 ARG A 125      15.897   0.801 -13.458  1.00167.59           N
ATOM    968  NH2 ARG A 125      17.414  -0.535 -12.231  1.00167.59           N
ATOM    969  C   ARG A 125      14.905  -5.566 -13.265  1.00167.59           C
ATOM    970  O   ARG A 125      14.639  -5.249 -12.107  1.00167.59           O
ATOM    971  N   ARG A 126      14.639  -6.790 -13.754  1.00231.79           N
ATOM    972  CA  ARG A 126      13.880  -7.719 -12.974  1.00231.79           C
ATOM    973  CB  ARG A 126      13.554  -9.036 -13.670  1.00231.79           C
ATOM    974  CG  ARG A 126      12.838  -9.911 -12.659  1.00231.79           C
ATOM    975  CD  ARG A 126      11.653  -9.156 -12.066  1.00231.79           C
ATOM    976  NE  ARG A 126      10.694  -9.012 -13.185  1.00231.79           N
ATOM    977  CZ  ARG A 126      10.008 -10.143 -13.483  1.00231.79           C
ATOM    978  NH1 ARG A 126      10.285 -11.234 -12.717  1.00231.79           N
ATOM    979  NH2 ARG A 126       9.072 -10.179 -14.476  1.00231.79           N
ATOM    980  C   ARG A 126      14.569  -8.110 -11.717  1.00231.79           C
ATOM    981  O   ARG A 126      13.938  -8.208 -10.665  1.00231.79           O
ATOM    982  N   ALA A 127      15.882  -8.363 -11.789  1.00 32.80           N
ATOM    983  CA  ALA A 127      16.571  -8.812 -10.621  1.00 32.80           C
ATOM    984  CB  ALA A 127      18.066  -9.070 -10.874  1.00 32.80           C
ATOM    985  C   ALA A 127      16.462  -7.746  -9.580  1.00 32.80           C
ATOM    986  O   ALA A 127      16.274  -8.037  -8.400  1.00 32.80           O
ATOM    987  N   VAL A 128      16.569  -6.473 -10.001  1.00 30.91           N
ATOM    988  CA  VAL A 128      16.533  -5.375  -9.080  1.00 30.91           C
ATOM    989  CB  VAL A 128      16.691  -4.045  -9.759  1.00 30.91           C
ATOM    990  CG1 VAL A 128      16.533  -2.934  -8.706  1.00 30.91           C
ATOM    991  CG2 VAL A 128      18.043  -4.024 -10.491  1.00 30.91           C
ATOM    992  C   VAL A 128      15.215  -5.358  -8.372  1.00 30.91           C
ATOM    993  O   VAL A 128      15.159  -5.179  -7.157  1.00 30.91           O
ATOM    994  N   ARG A 129      14.114  -5.557  -9.118  1.00 59.96           N
ATOM    995  CA  ARG A 129      12.797  -5.494  -8.552  1.00 59.96           C
ATOM    996  CB  ARG A 129      11.689  -5.678  -9.604  1.00 59.96           C
ATOM    997  CG  ARG A 129      11.639  -4.554 -10.641  1.00 59.96           C
ATOM    998  CD  ARG A 129      10.538  -4.733 -11.689  1.00 59.96           C
ATOM    999  NE  ARG A 129      10.612  -3.572 -12.621  1.00 59.96           N
ATOM   1000  CZ  ARG A 129       9.911  -3.591 -13.792  1.00 59.96           C
ATOM   1001  NH1 ARG A 129       9.137  -4.671 -14.107  1.00 59.96           N
ATOM   1002  NH2 ARG A 129       9.984  -2.531 -14.648  1.00 59.96           N
ATOM   1003  C   ARG A 129      12.635  -6.580  -7.536  1.00 59.96           C
ATOM   1004  O   ARG A 129      12.050  -6.364  -6.476  1.00 59.96           O
ATOM   1005  N   LYS A 130      13.155  -7.782  -7.837  1.00137.64           N
ATOM   1006  CA  LYS A 130      13.015  -8.909  -6.963  1.00137.64           C
ATOM   1007  CB  LYS A 130      13.724 -10.145  -7.536  1.00137.64           C
ATOM   1008  CG  LYS A 130      13.184 -10.556  -8.907  1.00137.64           C
ATOM   1009  CD  LYS A 130      11.743 -11.057  -8.867  1.00137.64           C
ATOM   1010  CE  LYS A 130      11.652 -12.574  -9.015  1.00137.64           C
ATOM   1011  NZ  LYS A 130      12.859 -13.207  -8.437  1.00137.64           N
ATOM   1012  C   LYS A 130      13.682  -8.581  -5.665  1.00137.64           C
ATOM   1013  O   LYS A 130      13.121  -8.802  -4.593  1.00137.64           O
ATOM   1014  N   MET A 131      14.900  -8.015  -5.742  1.00 97.00           N
ATOM   1015  CA  MET A 131      15.664  -7.711  -4.567  1.00 97.00           C
ATOM   1016  CB  MET A 131      17.050  -7.131  -4.893  1.00 97.00           C
ATOM   1017  CG  MET A 131      17.979  -8.127  -5.589  1.00 97.00           C
ATOM   1018  SD  MET A 131      18.456  -9.549  -4.563  1.00 97.00           S
ATOM   1019  CE  MET A 131      19.530  -8.589  -3.458  1.00 97.00           C
ATOM   1020  C   MET A 131      14.936  -6.690  -3.752  1.00 97.00           C
ATOM   1021  O   MET A 131      14.858  -6.800  -2.529  1.00 97.00           O
ATOM   1022  N   ALA A 132      14.367  -5.670  -4.418  1.00 25.43           N
ATOM   1023  CA  ALA A 132      13.692  -4.617  -3.718  1.00 25.43           C
ATOM   1024  CB  ALA A 132      13.133  -3.535  -4.656  1.00 25.43           C
ATOM   1025  C   ALA A 132      12.536  -5.212  -2.985  1.00 25.43           C
ATOM   1026  O   ALA A 132      12.262  -4.846  -1.842  1.00 25.43           O
ATOM   1027  N   LEU A 133      11.833  -6.167  -3.622  1.00149.04           N
ATOM   1028  CA  LEU A 133      10.683  -6.734  -2.987  1.00149.04           C
ATOM   1029  CB  LEU A 133      10.005  -7.850  -3.805  1.00149.04           C
ATOM   1030  CG  LEU A 133       9.300  -7.365  -5.080  1.00149.04           C
ATOM   1031  CD1 LEU A 133       8.654  -8.545  -5.826  1.00149.04           C
ATOM   1032  CD2 LEU A 133       8.306  -6.234  -4.768  1.00149.04           C
ATOM   1033  C   LEU A 133      11.119  -7.361  -1.713  1.00149.04           C
ATOM   1034  O   LEU A 133      10.508  -7.120  -0.680  1.00149.04           O
ATOM   1035  N   VAL A 134      12.211  -8.146  -1.744  1.00 35.63           N
ATOM   1036  CA  VAL A 134      12.677  -8.840  -0.577  1.00 35.63           C
ATOM   1037  CB  VAL A 134      13.888  -9.683  -0.848  1.00 35.63           C
ATOM   1038  CG1 VAL A 134      14.368 -10.293   0.480  1.00 35.63           C
ATOM   1039  CG2 VAL A 134      13.532 -10.723  -1.923  1.00 35.63           C
ATOM   1040  C   VAL A 134      13.062  -7.837   0.469  1.00 35.63           C
ATOM   1041  O   VAL A 134      12.825  -8.047   1.657  1.00 35.63           O
ATOM   1042  N   TRP A 135      13.678  -6.718   0.046  1.00101.26           N
ATOM   1043  CA  TRP A 135      14.139  -5.699   0.947  1.00101.26           C
ATOM   1044  CB  TRP A 135      14.781  -4.534   0.168  1.00101.26           C
ATOM   1045  CG  TRP A 135      15.313  -3.380   0.985  1.00101.26           C
ATOM   1046  CD2 TRP A 135      14.540  -2.216   1.314  1.00101.26           C
ATOM   1047  CD1 TRP A 135      16.554  -3.183   1.516  1.00101.26           C
ATOM   1048  NE1 TRP A 135      16.606  -1.964   2.149  1.00101.26           N
ATOM   1049  CE2 TRP A 135      15.371  -1.358   2.034  1.00101.26           C
ATOM   1050  CE3 TRP A 135      13.245  -1.886   1.035  1.00101.26           C
ATOM   1051  CZ2 TRP A 135      14.917  -0.153   2.489  1.00101.26           C
ATOM   1052  CZ3 TRP A 135      12.788  -0.672   1.497  1.00101.26           C
ATOM   1053  CH2 TRP A 135      13.609   0.178   2.210  1.00101.26           C
ATOM   1054  C   TRP A 135      12.978  -5.154   1.719  1.00101.26           C
ATOM   1055  O   TRP A 135      13.013  -5.096   2.948  1.00101.26           O
ATOM   1056  N   VAL A 136      11.899  -4.764   1.016  1.00 94.14           N
ATOM   1057  CA  VAL A 136      10.769  -4.171   1.671  1.00 94.14           C
ATOM   1058  CB  VAL A 136       9.710  -3.690   0.715  1.00 94.14           C
ATOM   1059  CG1 VAL A 136       9.063  -4.894   0.013  1.00 94.14           C
ATOM   1060  CG2 VAL A 136       8.717  -2.819   1.499  1.00 94.14           C
ATOM   1061  C   VAL A 136      10.140  -5.167   2.599  1.00 94.14           C
ATOM   1062  O   VAL A 136       9.731  -4.822   3.705  1.00 94.14           O
ATOM   1063  N   LEU A 137      10.055  -6.438   2.166  1.00105.06           N
ATOM   1064  CA  LEU A 137       9.429  -7.496   2.919  1.00105.06           C
ATOM   1065  CB  LEU A 137       9.619  -8.842   2.224  1.00105.06           C
ATOM   1066  CG  LEU A 137       9.069  -8.863   0.802  1.00105.06           C
ATOM   1067  CD1 LEU A 137       9.660 -10.039   0.024  1.00105.06           C
ATOM   1068  CD2 LEU A 137       7.539  -8.776   0.768  1.00105.06           C
ATOM   1069  C   LEU A 137      10.179  -7.667   4.196  1.00105.06           C
ATOM   1070  O   LEU A 137       9.589  -7.811   5.265  1.00105.06           O
ATOM   1071  N   ALA A 138      11.520  -7.679   4.099  1.00 36.86           N
ATOM   1072  CA  ALA A 138      12.340  -7.920   5.246  1.00 36.86           C
ATOM   1073  CB  ALA A 138      13.840  -7.969   4.909  1.00 36.86           C
ATOM   1074  C   ALA A 138      12.140  -6.822   6.236  1.00 36.86           C
ATOM   1075  O   ALA A 138      12.014  -7.074   7.432  1.00 36.86           O
ATOM   1076  N   PHE A 139      12.093  -5.564   5.769  1.00106.51           N
ATOM   1077  CA  PHE A 139      11.975  -4.489   6.707  1.00106.51           C
ATOM   1078  CB  PHE A 139      12.080  -3.100   6.060  1.00106.51           C
ATOM   1079  CG  PHE A 139      13.531  -2.867   5.824  1.00106.51           C
ATOM   1080  CD1 PHE A 139      14.296  -2.265   6.797  1.00106.51           C
ATOM   1081  CD2 PHE A 139      14.130  -3.259   4.652  1.00106.51           C
ATOM   1082  CE1 PHE A 139      15.638  -2.046   6.601  1.00106.51           C
ATOM   1083  CE2 PHE A 139      15.473  -3.043   4.452  1.00106.51           C
ATOM   1084  CZ  PHE A 139      16.229  -2.435   5.425  1.00106.51           C
ATOM   1085  C   PHE A 139      10.688  -4.566   7.463  1.00106.51           C
ATOM   1086  O   PHE A 139      10.694  -4.506   8.691  1.00106.51           O
ATOM   1087  N   LEU A 140       9.543  -4.715   6.769  1.00160.75           N
ATOM   1088  CA  LEU A 140       8.320  -4.705   7.519  1.00160.75           C
ATOM   1089  CB  LEU A 140       7.021  -4.506   6.725  1.00160.75           C
ATOM   1090  CG  LEU A 140       6.537  -5.691   5.890  1.00160.75           C
ATOM   1091  CD1 LEU A 140       5.148  -5.365   5.337  1.00160.75           C
ATOM   1092  CD2 LEU A 140       7.533  -6.065   4.783  1.00160.75           C
ATOM   1093  C   LEU A 140       8.202  -5.931   8.357  1.00160.75           C
ATOM   1094  O   LEU A 140       7.541  -5.915   9.390  1.00160.75           O
ATOM   1095  N   LEU A 141       8.739  -7.058   7.868  1.00193.73           N
ATOM   1096  CA  LEU A 141       8.712  -8.300   8.585  1.00193.73           C
ATOM   1097  CB  LEU A 141       9.337  -9.396   7.719  1.00193.73           C
ATOM   1098  CG  LEU A 141       9.391 -10.849   8.233  1.00193.73           C
ATOM   1099  CD1 LEU A 141      10.737 -11.411   7.756  1.00193.73           C
ATOM   1100  CD2 LEU A 141       9.043 -11.102   9.720  1.00193.73           C
ATOM   1101  C   LEU A 141       9.612  -8.282   9.795  1.00193.73           C
ATOM   1102  O   LEU A 141       9.145  -8.486  10.915  1.00193.73           O
ATOM   1103  N   TYR A 142      10.939  -8.111   9.578  1.00172.63           N
ATOM   1104  CA  TYR A 142      11.869  -8.306  10.661  1.00172.63           C
ATOM   1105  CB  TYR A 142      13.346  -8.179  10.229  1.00172.63           C
ATOM   1106  CG  TYR A 142      13.730  -9.364   9.409  1.00172.63           C
ATOM   1107  CD1 TYR A 142      13.392  -9.450   8.078  1.00172.63           C
ATOM   1108  CD2 TYR A 142      14.452 -10.388   9.977  1.00172.63           C
ATOM   1109  CE1 TYR A 142      13.754 -10.548   7.334  1.00172.63           C
ATOM   1110  CE2 TYR A 142      14.817 -11.490   9.239  1.00172.63           C
ATOM   1111  CZ  TYR A 142      14.465 -11.571   7.914  1.00172.63           C
ATOM   1112  OH  TYR A 142      14.836 -12.698   7.150  1.00172.63           O
ATOM   1113  C   TYR A 142      11.647  -7.267  11.692  1.00172.63           C
ATOM   1114  O   TYR A 142      11.341  -7.601  12.836  1.00172.63           O
ATOM   1115  N   GLY A 143      11.847  -5.998  11.269  1.00132.53           N
ATOM   1116  CA  GLY A 143      11.575  -4.749  11.928  1.00132.53           C
ATOM   1117  C   GLY A 143      10.941  -4.957  13.255  1.00132.53           C
ATOM   1118  O   GLY A 143      11.558  -5.172  14.297  1.00132.53           O
ATOM   1119  N   PRO A 144       9.649  -4.880  13.138  1.00208.28           N
ATOM   1120  CA  PRO A 144       8.738  -4.969  14.238  1.00208.28           C
ATOM   1121  CD  PRO A 144       8.990  -5.052  11.853  1.00208.28           C
ATOM   1122  CB  PRO A 144       7.343  -4.896  13.617  1.00208.28           C
ATOM   1123  CG  PRO A 144       7.548  -5.457  12.198  1.00208.28           C
ATOM   1124  C   PRO A 144       8.904  -6.198  15.082  1.00208.28           C
ATOM   1125  O   PRO A 144       8.717  -6.095  16.292  1.00208.28           O
ATOM   1126  N   ALA A 145       9.201  -7.369  14.486  1.00 63.35           N
ATOM   1127  CA  ALA A 145       9.317  -8.572  15.263  1.00 63.35           C
ATOM   1128  CB  ALA A 145       9.509  -9.824  14.390  1.00 63.35           C
ATOM   1129  C   ALA A 145      10.496  -8.483  16.181  1.00 63.35           C
ATOM   1130  O   ALA A 145      10.394  -8.795  17.367  1.00 63.35           O
ATOM   1131  N   ILE A 146      11.653  -8.048  15.645  1.00104.90           N
ATOM   1132  CA  ILE A 146      12.854  -7.952  16.422  1.00104.90           C
ATOM   1133  CB  ILE A 146      14.076  -7.637  15.605  1.00104.90           C
ATOM   1134  CG2 ILE A 146      15.190  -7.218  16.579  1.00104.90           C
ATOM   1135  CG1 ILE A 146      14.464  -8.832  14.715  1.00104.90           C
ATOM   1136  CD1 ILE A 146      13.449  -9.164  13.625  1.00104.90           C
ATOM   1137  C   ILE A 146      12.718  -6.887  17.466  1.00104.90           C
ATOM   1138  O   ILE A 146      13.109  -7.096  18.614  1.00104.90           O
ATOM   1139  N   LEU A 147      12.154  -5.715  17.109  1.00163.36           N
ATOM   1140  CA  LEU A 147      12.116  -4.645  18.067  1.00163.36           C
ATOM   1141  CB  LEU A 147      12.077  -3.253  17.411  1.00163.36           C
ATOM   1142  CG  LEU A 147      13.371  -2.890  16.659  1.00163.36           C
ATOM   1143  CD1 LEU A 147      14.557  -2.757  17.627  1.00163.36           C
ATOM   1144  CD2 LEU A 147      13.648  -3.868  15.508  1.00163.36           C
ATOM   1145  C   LEU A 147      10.900  -4.761  18.936  1.00163.36           C
ATOM   1146  O   LEU A 147      10.530  -3.812  19.626  1.00163.36           O
ATOM   1147  N   SER A 148      10.260  -5.941  18.945  1.00211.55           N
ATOM   1148  CA  SER A 148       9.156  -6.203  19.824  1.00211.55           C
ATOM   1149  CB  SER A 148       9.580  -6.264  21.305  1.00211.55           C
ATOM   1150  OG  SER A 148       8.479  -6.620  22.128  1.00211.55           O
ATOM   1151  C   SER A 148       8.084  -5.165  19.664  1.00211.55           C
ATOM   1152  O   SER A 148       7.343  -4.881  20.605  1.00211.55           O
ATOM   1153  N   TRP A 149       7.943  -4.583  18.459  1.00139.60           N
ATOM   1154  CA  TRP A 149       6.901  -3.619  18.242  1.00139.60           C
ATOM   1155  CB  TRP A 149       6.950  -2.986  16.842  1.00139.60           C
ATOM   1156  CG  TRP A 149       8.150  -2.091  16.650  1.00139.60           C
ATOM   1157  CD2 TRP A 149       8.446  -1.368  15.445  1.00139.60           C
ATOM   1158  CD1 TRP A 149       9.146  -1.794  17.533  1.00139.60           C
ATOM   1159  NE1 TRP A 149      10.047  -0.934  16.954  1.00139.60           N
ATOM   1160  CE2 TRP A 149       9.629  -0.663  15.668  1.00139.60           C
ATOM   1161  CE3 TRP A 149       7.788  -1.299  14.251  1.00139.60           C
ATOM   1162  CZ2 TRP A 149      10.173   0.126  14.696  1.00139.60           C
ATOM   1163  CZ3 TRP A 149       8.340  -0.502  13.272  1.00139.60           C
ATOM   1164  CH2 TRP A 149       9.509   0.196  13.491  1.00139.60           C
ATOM   1165  C   TRP A 149       5.624  -4.368  18.389  1.00139.60           C
ATOM   1166  O   TRP A 149       4.638  -3.872  18.933  1.00139.60           O
ATOM   1167  N   GLU A 150       5.636  -5.616  17.901  1.00314.87           N
ATOM   1168  CA  GLU A 150       4.532  -6.512  18.020  1.00314.87           C
ATOM   1169  CB  GLU A 150       4.799  -7.849  17.307  1.00314.87           C
ATOM   1170  CG  GLU A 150       6.049  -8.591  17.792  1.00314.87           C
ATOM   1171  CD  GLU A 150       5.694  -9.409  19.026  1.00314.87           C
ATOM   1172  OE1 GLU A 150       4.530  -9.886  19.105  1.00314.87           O
ATOM   1173  OE2 GLU A 150       6.580  -9.565  19.908  1.00314.87           O
ATOM   1174  C   GLU A 150       4.428  -6.790  19.483  1.00314.87           C
ATOM   1175  O   GLU A 150       5.247  -6.323  20.269  1.00314.87           O
ATOM   1176  N   TYR A 151       3.358  -7.463  19.928  1.00213.79           N
ATOM   1177  CA  TYR A 151       3.344  -7.768  21.327  1.00213.79           C
ATOM   1178  CB  TYR A 151       2.506  -6.772  22.150  1.00213.79           C
ATOM   1179  CG  TYR A 151       2.589  -7.148  23.590  1.00213.79           C
ATOM   1180  CD1 TYR A 151       3.680  -6.775  24.342  1.00213.79           C
ATOM   1181  CD2 TYR A 151       1.578  -7.859  24.192  1.00213.79           C
ATOM   1182  CE1 TYR A 151       3.766  -7.112  25.673  1.00213.79           C
ATOM   1183  CE2 TYR A 151       1.659  -8.198  25.523  1.00213.79           C
ATOM   1184  CZ  TYR A 151       2.753  -7.826  26.265  1.00213.79           C
ATOM   1185  OH  TYR A 151       2.834  -8.175  27.629  1.00213.79           O
ATOM   1186  C   TYR A 151       2.737  -9.126  21.485  1.00213.79           C
ATOM   1187  O   TYR A 151       1.796  -9.471  20.778  1.00213.79           O
ATOM   1188  N   LEU A 152       3.277  -9.963  22.393  1.00 93.43           N
ATOM   1189  CA  LEU A 152       2.629 -11.221  22.627  1.00 93.43           C
ATOM   1190  CB  LEU A 152       3.498 -12.455  22.325  1.00 93.43           C
ATOM   1191  CG  LEU A 152       3.816 -12.600  20.826  1.00 93.43           C
ATOM   1192  CD1 LEU A 152       4.585 -13.897  20.532  1.00 93.43           C
ATOM   1193  CD2 LEU A 152       2.542 -12.459  19.978  1.00 93.43           C
ATOM   1194  C   LEU A 152       2.217 -11.222  24.066  1.00 93.43           C
ATOM   1195  O   LEU A 152       2.865 -10.604  24.908  1.00 93.43           O
ATOM   1196  N   SER A 153       1.091 -11.890  24.379  1.00109.42           N
ATOM   1197  CA  SER A 153       0.594 -11.899  25.724  1.00109.42           C
ATOM   1198  CB  SER A 153      -0.929 -12.081  25.831  1.00109.42           C
ATOM   1199  OG  SER A 153      -1.329 -13.318  25.264  1.00109.42           O
ATOM   1200  C   SER A 153       1.246 -13.005  26.480  1.00109.42           C
ATOM   1201  O   SER A 153       2.229 -13.587  26.029  1.00109.42           O
ATOM   1202  N   GLY A 154       0.717 -13.296  27.684  1.00 77.41           N
ATOM   1203  CA  GLY A 154       1.262 -14.342  28.497  1.00 77.41           C
ATOM   1204  C   GLY A 154       2.117 -13.701  29.537  1.00 77.41           C
ATOM   1205  O   GLY A 154       2.425 -12.513  29.459  1.00 77.41           O
ATOM   1206  N   GLY A 155       2.521 -14.487  30.553  1.00 95.43           N
ATOM   1207  CA  GLY A 155       3.337 -13.932  31.587  1.00 95.43           C
ATOM   1208  C   GLY A 155       4.585 -13.466  30.926  1.00 95.43           C
ATOM   1209  O   GLY A 155       5.085 -12.378  31.207  1.00 95.43           O
ATOM   1210  N   SER A 156       5.126 -14.300  30.021  1.00154.42           N
ATOM   1211  CA  SER A 156       6.285 -13.896  29.291  1.00154.42           C
ATOM   1212  CB  SER A 156       7.103 -15.069  28.726  1.00154.42           C
ATOM   1213  OG  SER A 156       7.638 -15.843  29.790  1.00154.42           O
ATOM   1214  C   SER A 156       5.779 -13.097  28.142  1.00154.42           C
ATOM   1215  O   SER A 156       4.606 -13.185  27.783  1.00154.42           O
ATOM   1216  N   SER A 157       6.652 -12.271  27.541  1.00296.99           N
ATOM   1217  CA  SER A 157       6.206 -11.492  26.436  1.00296.99           C
ATOM   1218  CB  SER A 157       7.299 -10.573  25.864  1.00296.99           C
ATOM   1219  OG  SER A 157       6.784  -9.826  24.772  1.00296.99           O
ATOM   1220  C   SER A 157       5.811 -12.441  25.359  1.00296.99           C
ATOM   1221  O   SER A 157       4.768 -12.265  24.738  1.00296.99           O
ATOM   1222  N   ILE A 158       6.617 -13.494  25.113  1.00353.92           N
ATOM   1223  CA  ILE A 158       6.262 -14.336  24.008  1.00353.92           C
ATOM   1224  CB  ILE A 158       7.250 -14.185  22.879  1.00353.92           C
ATOM   1225  CG2 ILE A 158       6.931 -15.189  21.764  1.00353.92           C
ATOM   1226  CG1 ILE A 158       7.241 -12.726  22.390  1.00353.92           C
ATOM   1227  CD1 ILE A 158       8.370 -12.388  21.419  1.00353.92           C
ATOM   1228  C   ILE A 158       6.165 -15.788  24.401  1.00353.92           C
ATOM   1229  O   ILE A 158       7.121 -16.453  24.796  1.00353.92           O
ATOM   1230  N   PRO A 159       4.973 -16.291  24.271  1.00240.27           N
ATOM   1231  CA  PRO A 159       4.756 -17.710  24.429  1.00240.27           C
ATOM   1232  CD  PRO A 159       3.863 -15.537  24.817  1.00240.27           C
ATOM   1233  CB  PRO A 159       3.304 -17.892  24.858  1.00240.27           C
ATOM   1234  CG  PRO A 159       2.676 -16.498  24.732  1.00240.27           C
ATOM   1235  C   PRO A 159       5.198 -18.347  23.122  1.00240.27           C
ATOM   1236  O   PRO A 159       5.865 -17.622  22.401  1.00240.27           O
ATOM   1237  N   GLU A 160       4.919 -19.663  22.841  1.00470.11           N
ATOM   1238  CA  GLU A 160       5.329 -20.603  21.774  1.00470.11           C
ATOM   1239  CB  GLU A 160       5.202 -21.980  22.419  1.00470.11           C
ATOM   1240  CG  GLU A 160       3.808 -22.276  22.973  1.00470.11           C
ATOM   1241  CD  GLU A 160       3.731 -21.712  24.386  1.00470.11           C
ATOM   1242  OE1 GLU A 160       4.790 -21.271  24.908  1.00470.11           O
ATOM   1243  OE2 GLU A 160       2.611 -21.719  24.964  1.00470.11           O
ATOM   1244  C   GLU A 160       4.855 -20.673  20.304  1.00470.11           C
ATOM   1245  O   GLU A 160       5.702 -20.667  19.412  1.00470.11           O
ATOM   1246  N   GLY A 161       3.528 -20.804  20.023  1.00450.45           N
ATOM   1247  CA  GLY A 161       2.777 -20.668  18.770  1.00450.45           C
ATOM   1248  C   GLY A 161       1.727 -19.891  19.408  1.00450.45           C
ATOM   1249  O   GLY A 161       0.851 -19.263  18.823  1.00450.45           O
ATOM   1250  N   HIS A 162       1.910 -19.999  20.734  1.00353.34           N
ATOM   1251  CA  HIS A 162       1.428 -19.211  21.791  1.00353.34           C
ATOM   1252  ND1 HIS A 162       0.033 -20.591  24.800  1.00353.34           N
ATOM   1253  CG  HIS A 162       0.753 -19.590  24.185  1.00353.34           C
ATOM   1254  CB  HIS A 162       1.784 -19.855  23.124  1.00353.34           C
ATOM   1255  NE2 HIS A 162      -0.700 -18.673  25.651  1.00353.34           N
ATOM   1256  CD2 HIS A 162       0.289 -18.427  24.716  1.00353.34           C
ATOM   1257  CE1 HIS A 162      -0.820 -19.988  25.667  1.00353.34           C
ATOM   1258  C   HIS A 162       2.321 -18.045  21.568  1.00353.34           C
ATOM   1259  O   HIS A 162       2.081 -16.934  22.018  1.00353.34           O
ATOM   1260  N   CYS A 163       3.476 -18.360  20.943  1.00408.96           N
ATOM   1261  CA  CYS A 163       4.268 -17.436  20.216  1.00408.96           C
ATOM   1262  CB  CYS A 163       5.320 -17.968  19.245  1.00408.96           C
ATOM   1263  SG  CYS A 163       6.969 -18.216  19.907  1.00408.96           S
ATOM   1264  C   CYS A 163       3.210 -17.091  19.288  1.00408.96           C
ATOM   1265  O   CYS A 163       3.020 -17.770  18.274  1.00408.96           O
ATOM   1266  N   TYR A 164       2.513 -16.014  19.649  1.00284.08           N
ATOM   1267  CA  TYR A 164       1.268 -15.825  19.043  1.00284.08           C
ATOM   1268  CB  TYR A 164       0.372 -14.760  19.686  1.00284.08           C
ATOM   1269  CG  TYR A 164       0.184 -15.029  21.138  1.00284.08           C
ATOM   1270  CD1 TYR A 164      -0.722 -15.961  21.591  1.00284.08           C
ATOM   1271  CD2 TYR A 164       0.938 -14.332  22.052  1.00284.08           C
ATOM   1272  CE1 TYR A 164      -0.872 -16.185  22.940  1.00284.08           C
ATOM   1273  CE2 TYR A 164       0.791 -14.551  23.398  1.00284.08           C
ATOM   1274  CZ  TYR A 164      -0.116 -15.480  23.846  1.00284.08           C
ATOM   1275  OH  TYR A 164      -0.266 -15.707  25.231  1.00284.08           O
ATOM   1276  C   TYR A 164       1.558 -15.214  17.747  1.00284.08           C
ATOM   1277  O   TYR A 164       2.130 -14.129  17.678  1.00284.08           O
ATOM   1278  N   ALA A 165       1.213 -15.928  16.677  1.00214.29           N
ATOM   1279  CA  ALA A 165       1.193 -15.244  15.440  1.00214.29           C
ATOM   1280  CB  ALA A 165       0.857 -16.158  14.247  1.00214.29           C
ATOM   1281  C   ALA A 165       0.038 -14.341  15.651  1.00214.29           C
ATOM   1282  O   ALA A 165      -0.032 -13.221  15.150  1.00214.29           O
ATOM   1283  N   GLU A 166      -0.914 -14.856  16.451  1.00346.24           N
ATOM   1284  CA  GLU A 166      -2.134 -14.166  16.690  1.00346.24           C
ATOM   1285  CB  GLU A 166      -3.106 -14.843  17.680  1.00346.24           C
ATOM   1286  CG  GLU A 166      -2.621 -14.848  19.135  1.00346.24           C
ATOM   1287  CD  GLU A 166      -3.749 -15.369  20.016  1.00346.24           C
ATOM   1288  OE1 GLU A 166      -4.931 -15.047  19.717  1.00346.24           O
ATOM   1289  OE2 GLU A 166      -3.445 -16.094  21.001  1.00346.24           O
ATOM   1290  C   GLU A 166      -1.821 -12.823  17.200  1.00346.24           C
ATOM   1291  O   GLU A 166      -0.808 -12.594  17.863  1.00346.24           O
ATOM   1292  N   PHE A 167      -2.697 -11.875  16.847  1.00165.59           N
ATOM   1293  CA  PHE A 167      -2.367 -10.558  17.228  1.00165.59           C
ATOM   1294  CB  PHE A 167      -2.981  -9.490  16.314  1.00165.59           C
ATOM   1295  CG  PHE A 167      -2.277  -9.670  15.015  1.00165.59           C
ATOM   1296  CD1 PHE A 167      -2.662 -10.678  14.162  1.00165.59           C
ATOM   1297  CD2 PHE A 167      -1.232  -8.851  14.654  1.00165.59           C
ATOM   1298  CE1 PHE A 167      -2.021 -10.864  12.960  1.00165.59           C
ATOM   1299  CE2 PHE A 167      -0.588  -9.033  13.453  1.00165.59           C
ATOM   1300  CZ  PHE A 167      -0.982 -10.039  12.604  1.00165.59           C
ATOM   1301  C   PHE A 167      -2.788 -10.331  18.627  1.00165.59           C
ATOM   1302  O   PHE A 167      -3.803  -9.696  18.906  1.00165.59           O
ATOM   1303  N   PHE A 168      -1.973 -10.880  19.551  1.00132.89           N
ATOM   1304  CA  PHE A 168      -2.046 -10.464  20.911  1.00132.89           C
ATOM   1305  CB  PHE A 168      -1.212 -11.270  21.914  1.00132.89           C
ATOM   1306  CG  PHE A 168      -1.575 -10.642  23.214  1.00132.89           C
ATOM   1307  CD1 PHE A 168      -2.794 -10.917  23.791  1.00132.89           C
ATOM   1308  CD2 PHE A 168      -0.716  -9.777  23.850  1.00132.89           C
ATOM   1309  CE1 PHE A 168      -3.154 -10.341  24.986  1.00132.89           C
ATOM   1310  CE2 PHE A 168      -1.073  -9.200  25.046  1.00132.89           C
ATOM   1311  CZ  PHE A 168      -2.291  -9.478  25.617  1.00132.89           C
ATOM   1312  C   PHE A 168      -1.430  -9.124  20.759  1.00132.89           C
ATOM   1313  O   PHE A 168      -1.700  -8.179  21.498  1.00132.89           O
ATOM   1314  N   TYR A 169      -0.557  -9.071  19.725  1.00182.54           N
ATOM   1315  CA  TYR A 169       0.093  -7.935  19.144  1.00182.54           C
ATOM   1316  CB  TYR A 169       0.232  -8.052  17.617  1.00182.54           C
ATOM   1317  CG  TYR A 169       1.162  -9.147  17.244  1.00182.54           C
ATOM   1318  CD1 TYR A 169       0.960 -10.434  17.680  1.00182.54           C
ATOM   1319  CD2 TYR A 169       2.210  -8.892  16.393  1.00182.54           C
ATOM   1320  CE1 TYR A 169       1.825 -11.435  17.306  1.00182.54           C
ATOM   1321  CE2 TYR A 169       3.078  -9.888  16.017  1.00182.54           C
ATOM   1322  CZ  TYR A 169       2.889 -11.167  16.479  1.00182.54           C
ATOM   1323  OH  TYR A 169       3.775 -12.197  16.097  1.00182.54           O
ATOM   1324  C   TYR A 169      -0.821  -6.768  19.321  1.00182.54           C
ATOM   1325  O   TYR A 169      -2.044  -6.913  19.322  1.00182.54           O
ATOM   1326  N   ASN A 170      -0.230  -5.570  19.472  1.00167.99           N
ATOM   1327  CA  ASN A 170      -1.001  -4.381  19.664  1.00167.99           C
ATOM   1328  CB  ASN A 170      -0.174  -3.092  19.586  1.00167.99           C
ATOM   1329  CG  ASN A 170       0.814  -3.082  20.736  1.00167.99           C
ATOM   1330  OD1 ASN A 170       2.023  -3.040  20.517  1.00167.99           O
ATOM   1331  ND2 ASN A 170       0.292  -3.119  21.990  1.00167.99           N
ATOM   1332  C   ASN A 170      -1.998  -4.306  18.559  1.00167.99           C
ATOM   1333  O   ASN A 170      -1.768  -4.810  17.462  1.00167.99           O
ATOM   1334  N   TRP A 171      -3.163  -3.705  18.853  1.00104.42           N
ATOM   1335  CA  TRP A 171      -4.213  -3.628  17.887  1.00104.42           C
ATOM   1336  CB  TRP A 171      -5.460  -2.895  18.413  1.00104.42           C
ATOM   1337  CG  TRP A 171      -6.184  -3.602  19.536  1.00104.42           C
ATOM   1338  CD2 TRP A 171      -5.950  -3.351  20.931  1.00104.42           C
ATOM   1339  CD1 TRP A 171      -7.166  -4.546  19.473  1.00104.42           C
ATOM   1340  NE1 TRP A 171      -7.557  -4.903  20.742  1.00104.42           N
ATOM   1341  CE2 TRP A 171      -6.817  -4.174  21.649  1.00104.42           C
ATOM   1342  CE3 TRP A 171      -5.086  -2.503  21.562  1.00104.42           C
ATOM   1343  CZ2 TRP A 171      -6.833  -4.161  23.015  1.00104.42           C
ATOM   1344  CZ3 TRP A 171      -5.102  -2.494  22.939  1.00104.42           C
ATOM   1345  CH2 TRP A 171      -5.959  -3.307  23.651  1.00104.42           C
ATOM   1346  C   TRP A 171      -3.705  -2.841  16.728  1.00104.42           C
ATOM   1347  O   TRP A 171      -3.894  -3.228  15.576  1.00104.42           O
ATOM   1348  N   TYR A 172      -3.024  -1.714  17.007  1.00171.75           N
ATOM   1349  CA  TYR A 172      -2.567  -0.877  15.939  1.00171.75           C
ATOM   1350  CB  TYR A 172      -1.930   0.451  16.393  1.00171.75           C
ATOM   1351  CG  TYR A 172      -0.686   0.185  17.164  1.00171.75           C
ATOM   1352  CD1 TYR A 172      -0.730   0.009  18.527  1.00171.75           C
ATOM   1353  CD2 TYR A 172       0.529   0.118  16.520  1.00171.75           C
ATOM   1354  CE1 TYR A 172       0.422  -0.230  19.237  1.00171.75           C
ATOM   1355  CE2 TYR A 172       1.684  -0.123  17.225  1.00171.75           C
ATOM   1356  CZ  TYR A 172       1.630  -0.298  18.587  1.00171.75           C
ATOM   1357  OH  TYR A 172       2.812  -0.545  19.316  1.00171.75           O
ATOM   1358  C   TYR A 172      -1.574  -1.631  15.123  1.00171.75           C
ATOM   1359  O   TYR A 172      -1.580  -1.549  13.897  1.00171.75           O
ATOM   1360  N   PHE A 173      -0.693  -2.401  15.783  1.00 99.41           N
ATOM   1361  CA  PHE A 173       0.298  -3.126  15.056  1.00 99.41           C
ATOM   1362  CB  PHE A 173       1.203  -3.963  15.976  1.00 99.41           C
ATOM   1363  CG  PHE A 173       2.087  -4.791  15.110  1.00 99.41           C
ATOM   1364  CD1 PHE A 173       3.226  -4.262  14.550  1.00 99.41           C
ATOM   1365  CD2 PHE A 173       1.771  -6.107  14.861  1.00 99.41           C
ATOM   1366  CE1 PHE A 173       4.034  -5.036  13.751  1.00 99.41           C
ATOM   1367  CE2 PHE A 173       2.575  -6.886  14.064  1.00 99.41           C
ATOM   1368  CZ  PHE A 173       3.710  -6.349  13.507  1.00 99.41           C
ATOM   1369  C   PHE A 173      -0.398  -4.083  14.106  1.00 99.41           C
ATOM   1370  O   PHE A 173      -0.052  -4.164  12.926  1.00 99.41           O
ATOM   1371  N   LEU A 174      -1.429  -4.811  14.587  1.00169.37           N
ATOM   1372  CA  LEU A 174      -2.095  -5.816  13.797  1.00169.37           C
ATOM   1373  CB  LEU A 174      -3.197  -6.560  14.580  1.00169.37           C
ATOM   1374  CG  LEU A 174      -4.124  -7.445  13.716  1.00169.37           C
ATOM   1375  CD1 LEU A 174      -5.251  -6.629  13.060  1.00169.37           C
ATOM   1376  CD2 LEU A 174      -3.319  -8.227  12.667  1.00169.37           C
ATOM   1377  C   LEU A 174      -2.710  -5.233  12.570  1.00169.37           C
ATOM   1378  O   LEU A 174      -2.601  -5.804  11.485  1.00169.37           O
ATOM   1379  N   ILE A 175      -3.412  -4.102  12.707  1.00 61.65           N
ATOM   1380  CA  ILE A 175      -4.049  -3.520  11.567  1.00 61.65           C
ATOM   1381  CB  ILE A 175      -4.996  -2.417  11.935  1.00 61.65           C
ATOM   1382  CG2 ILE A 175      -5.475  -1.746  10.636  1.00 61.65           C
ATOM   1383  CG1 ILE A 175      -6.140  -2.968  12.802  1.00 61.65           C
ATOM   1384  CD1 ILE A 175      -6.990  -1.881  13.456  1.00 61.65           C
ATOM   1385  C   ILE A 175      -3.039  -2.952  10.615  1.00 61.65           C
ATOM   1386  O   ILE A 175      -3.160  -3.132   9.406  1.00 61.65           O
ATOM   1387  N   THR A 176      -2.014  -2.248  11.138  1.00 45.81           N
ATOM   1388  CA  THR A 176      -1.067  -1.563  10.297  1.00 45.81           C
ATOM   1389  CB  THR A 176      -0.010  -0.846  11.084  1.00 45.81           C
ATOM   1390  OG1 THR A 176      -0.606   0.108  11.951  1.00 45.81           O
ATOM   1391  CG2 THR A 176       0.946  -0.149  10.101  1.00 45.81           C
ATOM   1392  C   THR A 176      -0.361  -2.553   9.421  1.00 45.81           C
ATOM   1393  O   THR A 176      -0.247  -2.354   8.213  1.00 45.81           O
ATOM   1394  N   ALA A 177       0.125  -3.660  10.011  1.00 60.68           N
ATOM   1395  CA  ALA A 177       0.848  -4.646   9.263  1.00 60.68           C
ATOM   1396  CB  ALA A 177       1.377  -5.790  10.146  1.00 60.68           C
ATOM   1397  C   ALA A 177      -0.070  -5.251   8.243  1.00 60.68           C
ATOM   1398  O   ALA A 177       0.344  -5.566   7.128  1.00 60.68           O
ATOM   1399  N   SER A 178      -1.349  -5.439   8.620  1.00128.91           N
ATOM   1400  CA  SER A 178      -2.334  -6.057   7.779  1.00128.91           C
ATOM   1401  CB  SER A 178      -3.711  -6.144   8.458  1.00128.91           C
ATOM   1402  OG  SER A 178      -4.643  -6.760   7.586  1.00128.91           O
ATOM   1403  C   SER A 178      -2.491  -5.285   6.512  1.00128.91           C
ATOM   1404  O   SER A 178      -2.434  -5.848   5.418  1.00128.91           O
ATOM   1405  N   THR A 179      -2.707  -3.966   6.632  1.00116.57           N
ATOM   1406  CA  THR A 179      -2.927  -3.162   5.470  1.00116.57           C
ATOM   1407  CB  THR A 179      -3.303  -1.751   5.814  1.00116.57           C
ATOM   1408  OG1 THR A 179      -2.246  -1.121   6.522  1.00116.57           O
ATOM   1409  CG2 THR A 179      -4.577  -1.778   6.676  1.00116.57           C
ATOM   1410  C   THR A 179      -1.694  -3.092   4.622  1.00116.57           C
ATOM   1411  O   THR A 179      -1.745  -3.335   3.417  1.00116.57           O
ATOM   1412  N   LEU A 180      -0.540  -2.773   5.237  1.00108.11           N
ATOM   1413  CA  LEU A 180       0.651  -2.565   4.465  1.00108.11           C
ATOM   1414  CB  LEU A 180       1.825  -2.063   5.334  1.00108.11           C
ATOM   1415  CG  LEU A 180       3.138  -1.756   4.579  1.00108.11           C
ATOM   1416  CD1 LEU A 180       3.852  -3.026   4.088  1.00108.11           C
ATOM   1417  CD2 LEU A 180       2.900  -0.735   3.455  1.00108.11           C
ATOM   1418  C   LEU A 180       1.045  -3.859   3.814  1.00108.11           C
ATOM   1419  O   LEU A 180       1.378  -3.882   2.630  1.00108.11           O
ATOM   1420  N   GLU A 181       1.065  -4.982   4.561  1.00209.97           N
ATOM   1421  CA  GLU A 181       1.491  -6.159   3.871  1.00209.97           C
ATOM   1422  CB  GLU A 181       1.980  -7.303   4.763  1.00209.97           C
ATOM   1423  CG  GLU A 181       2.551  -8.423   3.893  1.00209.97           C
ATOM   1424  CD  GLU A 181       3.527  -7.794   2.903  1.00209.97           C
ATOM   1425  OE1 GLU A 181       4.092  -6.717   3.218  1.00209.97           O
ATOM   1426  OE2 GLU A 181       3.718  -8.378   1.806  1.00209.97           O
ATOM   1427  C   GLU A 181       0.466  -6.703   2.906  1.00209.97           C
ATOM   1428  O   GLU A 181       0.833  -7.052   1.788  1.00209.97           O
ATOM   1429  N   PHE A 182      -0.798  -6.923   3.348  1.00155.25           N
ATOM   1430  CA  PHE A 182      -1.857  -7.488   2.523  1.00155.25           C
ATOM   1431  CB  PHE A 182      -2.768  -8.377   3.391  1.00155.25           C
ATOM   1432  CG  PHE A 182      -3.658  -9.202   2.527  1.00155.25           C
ATOM   1433  CD1 PHE A 182      -3.160 -10.312   1.884  1.00155.25           C
ATOM   1434  CD2 PHE A 182      -4.990  -8.890   2.382  1.00155.25           C
ATOM   1435  CE1 PHE A 182      -3.972 -11.088   1.092  1.00155.25           C
ATOM   1436  CE2 PHE A 182      -5.808  -9.663   1.592  1.00155.25           C
ATOM   1437  CZ  PHE A 182      -5.299 -10.763   0.943  1.00155.25           C
ATOM   1438  C   PHE A 182      -2.746  -6.623   1.696  1.00155.25           C
ATOM   1439  O   PHE A 182      -2.797  -6.785   0.479  1.00155.25           O
ATOM   1440  N   PHE A 183      -3.459  -5.676   2.347  1.00108.46           N
ATOM   1441  CA  PHE A 183      -4.520  -4.951   1.689  1.00108.46           C
ATOM   1442  CB  PHE A 183      -5.371  -4.093   2.644  1.00108.46           C
ATOM   1443  CG  PHE A 183      -6.249  -5.041   3.397  1.00108.46           C
ATOM   1444  CD1 PHE A 183      -7.372  -5.567   2.797  1.00108.46           C
ATOM   1445  CD2 PHE A 183      -5.969  -5.405   4.694  1.00108.46           C
ATOM   1446  CE1 PHE A 183      -8.194  -6.440   3.471  1.00108.46           C
ATOM   1447  CE2 PHE A 183      -6.790  -6.278   5.373  1.00108.46           C
ATOM   1448  CZ  PHE A 183      -7.906  -6.800   4.764  1.00108.46           C
ATOM   1449  C   PHE A 183      -3.983  -4.115   0.591  1.00108.46           C
ATOM   1450  O   PHE A 183      -4.525  -4.127  -0.510  1.00108.46           O
ATOM   1451  N   THR A 184      -2.895  -3.371   0.833  1.00145.06           N
ATOM   1452  CA  THR A 184      -2.479  -2.538  -0.246  1.00145.06           C
ATOM   1453  CB  THR A 184      -1.552  -1.397   0.132  1.00145.06           C
ATOM   1454  OG1 THR A 184      -1.220  -0.645  -1.025  1.00145.06           O
ATOM   1455  CG2 THR A 184      -0.295  -1.856   0.882  1.00145.06           C
ATOM   1456  C   THR A 184      -1.998  -3.332  -1.435  1.00145.06           C
ATOM   1457  O   THR A 184      -2.381  -2.976  -2.548  1.00145.06           O
ATOM   1458  N   PRO A 185      -1.213  -4.377  -1.331  1.00174.67           N
ATOM   1459  CA  PRO A 185      -0.783  -5.076  -2.514  1.00174.67           C
ATOM   1460  CD  PRO A 185      -0.364  -4.661  -0.187  1.00174.67           C
ATOM   1461  CB  PRO A 185       0.326  -6.028  -2.065  1.00174.67           C
ATOM   1462  CG  PRO A 185       0.849  -5.406  -0.760  1.00174.67           C
ATOM   1463  C   PRO A 185      -1.906  -5.809  -3.176  1.00174.67           C
ATOM   1464  O   PRO A 185      -1.868  -5.978  -4.393  1.00174.67           O
ATOM   1465  N   PHE A 186      -2.880  -6.299  -2.385  1.00 76.85           N
ATOM   1466  CA  PHE A 186      -3.986  -7.066  -2.891  1.00 76.85           C
ATOM   1467  CB  PHE A 186      -4.824  -7.678  -1.753  1.00 76.85           C
ATOM   1468  CG  PHE A 186      -5.956  -8.457  -2.334  1.00 76.85           C
ATOM   1469  CD1 PHE A 186      -5.772  -9.747  -2.783  1.00 76.85           C
ATOM   1470  CD2 PHE A 186      -7.210  -7.899  -2.413  1.00 76.85           C
ATOM   1471  CE1 PHE A 186      -6.821 -10.462  -3.312  1.00 76.85           C
ATOM   1472  CE2 PHE A 186      -8.262  -8.608  -2.941  1.00 76.85           C
ATOM   1473  CZ  PHE A 186      -8.069  -9.891  -3.392  1.00 76.85           C
ATOM   1474  C   PHE A 186      -4.890  -6.214  -3.713  1.00 76.85           C
ATOM   1475  O   PHE A 186      -5.266  -6.592  -4.820  1.00 76.85           O
ATOM   1476  N   LEU A 187      -5.262  -5.030  -3.198  1.00 87.40           N
ATOM   1477  CA  LEU A 187      -6.173  -4.205  -3.931  1.00 87.40           C
ATOM   1478  CB  LEU A 187      -6.626  -2.940  -3.178  1.00 87.40           C
ATOM   1479  CG  LEU A 187      -7.705  -3.200  -2.105  1.00 87.40           C
ATOM   1480  CD1 LEU A 187      -7.220  -4.146  -0.998  1.00 87.40           C
ATOM   1481  CD2 LEU A 187      -8.258  -1.877  -1.553  1.00 87.40           C
ATOM   1482  C   LEU A 187      -5.529  -3.793  -5.209  1.00 87.40           C
ATOM   1483  O   LEU A 187      -6.177  -3.761  -6.253  1.00 87.40           O
ATOM   1484  N   SER A 188      -4.227  -3.466  -5.159  1.00 69.98           N
ATOM   1485  CA  SER A 188      -3.547  -3.038  -6.342  1.00 69.98           C
ATOM   1486  CB  SER A 188      -2.089  -2.634  -6.080  1.00 69.98           C
ATOM   1487  OG  SER A 188      -1.484  -2.225  -7.297  1.00 69.98           O
ATOM   1488  C   SER A 188      -3.528  -4.158  -7.337  1.00 69.98           C
ATOM   1489  O   SER A 188      -3.838  -3.949  -8.508  1.00 69.98           O
ATOM   1490  N   VAL A 189      -3.192  -5.386  -6.893  1.00 99.76           N
ATOM   1491  CA  VAL A 189      -3.069  -6.467  -7.828  1.00 99.76           C
ATOM   1492  CB  VAL A 189      -2.635  -7.775  -7.219  1.00 99.76           C
ATOM   1493  CG1 VAL A 189      -1.271  -7.559  -6.557  1.00 99.76           C
ATOM   1494  CG2 VAL A 189      -3.710  -8.317  -6.267  1.00 99.76           C
ATOM   1495  C   VAL A 189      -4.388  -6.692  -8.495  1.00 99.76           C
ATOM   1496  O   VAL A 189      -4.449  -6.875  -9.709  1.00 99.76           O
ATOM   1497  N   THR A 190      -5.487  -6.677  -7.720  1.00102.55           N
ATOM   1498  CA  THR A 190      -6.776  -6.935  -8.289  1.00102.55           C
ATOM   1499  CB  THR A 190      -7.867  -6.953  -7.258  1.00102.55           C
ATOM   1500  OG1 THR A 190      -7.974  -5.680  -6.636  1.00102.55           O
ATOM   1501  CG2 THR A 190      -7.536  -8.028  -6.209  1.00102.55           C
ATOM   1502  C   THR A 190      -7.109  -5.864  -9.279  1.00102.55           C
ATOM   1503  O   THR A 190      -7.532  -6.153 -10.396  1.00102.55           O
ATOM   1504  N   PHE A 191      -6.896  -4.588  -8.913  1.00 37.03           N
ATOM   1505  CA  PHE A 191      -7.290  -3.523  -9.789  1.00 37.03           C
ATOM   1506  CB  PHE A 191      -7.014  -2.131  -9.195  1.00 37.03           C
ATOM   1507  CG  PHE A 191      -7.503  -1.121 -10.175  1.00 37.03           C
ATOM   1508  CD1 PHE A 191      -8.839  -0.795 -10.224  1.00 37.03           C
ATOM   1509  CD2 PHE A 191      -6.633  -0.496 -11.039  1.00 37.03           C
ATOM   1510  CE1 PHE A 191      -9.301   0.136 -11.124  1.00 37.03           C
ATOM   1511  CE2 PHE A 191      -7.090   0.436 -11.941  1.00 37.03           C
ATOM   1512  CZ  PHE A 191      -8.426   0.753 -11.985  1.00 37.03           C
ATOM   1513  C   PHE A 191      -6.524  -3.628 -11.070  1.00 37.03           C
ATOM   1514  O   PHE A 191      -7.103  -3.558 -12.152  1.00 37.03           O
ATOM   1515  N   PHE A 192      -5.194  -3.810 -10.976  1.00 91.34           N
ATOM   1516  CA  PHE A 192      -4.370  -3.875 -12.150  1.00 91.34           C
ATOM   1517  CB  PHE A 192      -2.863  -3.937 -11.842  1.00 91.34           C
ATOM   1518  CG  PHE A 192      -2.419  -2.574 -11.434  1.00 91.34           C
ATOM   1519  CD1 PHE A 192      -2.630  -2.115 -10.154  1.00 91.34           C
ATOM   1520  CD2 PHE A 192      -1.782  -1.756 -12.338  1.00 91.34           C
ATOM   1521  CE1 PHE A 192      -2.216  -0.857  -9.785  1.00 91.34           C
ATOM   1522  CE2 PHE A 192      -1.365  -0.497 -11.975  1.00 91.34           C
ATOM   1523  CZ  PHE A 192      -1.583  -0.045 -10.696  1.00 91.34           C
ATOM   1524  C   PHE A 192      -4.709  -5.079 -12.972  1.00 91.34           C
ATOM   1525  O   PHE A 192      -4.855  -4.979 -14.187  1.00 91.34           O
ATOM   1526  N   ASN A 193      -4.871  -6.250 -12.332  1.00 54.48           N
ATOM   1527  CA  ASN A 193      -5.101  -7.476 -13.044  1.00 54.48           C
ATOM   1528  CB  ASN A 193      -5.220  -8.697 -12.114  1.00 54.48           C
ATOM   1529  CG  ASN A 193      -3.843  -8.993 -11.538  1.00 54.48           C
ATOM   1530  OD1 ASN A 193      -2.832  -8.864 -12.227  1.00 54.48           O
ATOM   1531  ND2 ASN A 193      -3.798  -9.402 -10.242  1.00 54.48           N
ATOM   1532  C   ASN A 193      -6.378  -7.390 -13.818  1.00 54.48           C
ATOM   1533  O   ASN A 193      -6.474  -7.939 -14.913  1.00 54.48           O
ATOM   1534  N   LEU A 194      -7.408  -6.726 -13.265  1.00 88.35           N
ATOM   1535  CA  LEU A 194      -8.638  -6.610 -13.994  1.00 88.35           C
ATOM   1536  CB  LEU A 194      -9.777  -5.924 -13.215  1.00 88.35           C
ATOM   1537  CG  LEU A 194     -10.560  -6.871 -12.281  1.00 88.35           C
ATOM   1538  CD1 LEU A 194     -11.440  -7.831 -13.097  1.00 88.35           C
ATOM   1539  CD2 LEU A 194      -9.644  -7.629 -11.311  1.00 88.35           C
ATOM   1540  C   LEU A 194      -8.389  -5.844 -15.254  1.00 88.35           C
ATOM   1541  O   LEU A 194      -8.974  -6.155 -16.290  1.00 88.35           O
ATOM   1542  N   SER A 195      -7.524  -4.812 -15.208  1.00 40.35           N
ATOM   1543  CA  SER A 195      -7.270  -4.043 -16.393  1.00 40.35           C
ATOM   1544  CB  SER A 195      -6.404  -2.789 -16.163  1.00 40.35           C
ATOM   1545  OG  SER A 195      -5.042  -3.141 -15.976  1.00 40.35           O
ATOM   1546  C   SER A 195      -6.572  -4.902 -17.407  1.00 40.35           C
ATOM   1547  O   SER A 195      -6.793  -4.739 -18.606  1.00 40.35           O
ATOM   1548  N   ILE A 196      -5.712  -5.847 -16.965  1.00126.82           N
ATOM   1549  CA  ILE A 196      -5.028  -6.680 -17.919  1.00126.82           C
ATOM   1550  CB  ILE A 196      -4.075  -7.711 -17.360  1.00126.82           C
ATOM   1551  CG2 ILE A 196      -3.762  -8.689 -18.505  1.00126.82           C
ATOM   1552  CG1 ILE A 196      -2.807  -7.100 -16.736  1.00126.82           C
ATOM   1553  CD1 ILE A 196      -2.967  -6.623 -15.298  1.00126.82           C
ATOM   1554  C   ILE A 196      -6.050  -7.471 -18.670  1.00126.82           C
ATOM   1555  O   ILE A 196      -5.935  -7.651 -19.881  1.00126.82           O
ATOM   1556  N   TYR A 197      -7.072  -7.979 -17.957  1.00 70.11           N
ATOM   1557  CA  TYR A 197      -8.088  -8.792 -18.560  1.00 70.11           C
ATOM   1558  CB  TYR A 197      -9.108  -9.336 -17.544  1.00 70.11           C
ATOM   1559  CG  TYR A 197     -10.073 -10.186 -18.298  1.00 70.11           C
ATOM   1560  CD1 TYR A 197      -9.728 -11.468 -18.660  1.00 70.11           C
ATOM   1561  CD2 TYR A 197     -11.318  -9.711 -18.637  1.00 70.11           C
ATOM   1562  CE1 TYR A 197     -10.609 -12.263 -19.355  1.00 70.11           C
ATOM   1563  CE2 TYR A 197     -12.204 -10.501 -19.332  1.00 70.11           C
ATOM   1564  CZ  TYR A 197     -11.850 -11.778 -19.692  1.00 70.11           C
ATOM   1565  OH  TYR A 197     -12.757 -12.590 -20.405  1.00 70.11           O
ATOM   1566  C   TYR A 197      -8.831  -7.972 -19.570  1.00 70.11           C
ATOM   1567  O   TYR A 197      -9.166  -8.455 -20.650  1.00 70.11           O
ATOM   1568  N   LEU A 198      -9.118  -6.699 -19.253  1.00146.78           N
ATOM   1569  CA  LEU A 198      -9.860  -5.898 -20.182  1.00146.78           C
ATOM   1570  CB  LEU A 198     -10.126  -4.474 -19.664  1.00146.78           C
ATOM   1571  CG  LEU A 198     -10.924  -3.604 -20.652  1.00146.78           C
ATOM   1572  CD1 LEU A 198     -12.332  -4.172 -20.889  1.00146.78           C
ATOM   1573  CD2 LEU A 198     -10.941  -2.131 -20.210  1.00146.78           C
ATOM   1574  C   LEU A 198      -9.066  -5.777 -21.444  1.00146.78           C
ATOM   1575  O   LEU A 198      -9.608  -5.890 -22.542  1.00146.78           O
ATOM   1576  N   ASN A 199      -7.745  -5.561 -21.315  1.00 81.92           N
ATOM   1577  CA  ASN A 199      -6.912  -5.371 -22.467  1.00 81.92           C
ATOM   1578  CB  ASN A 199      -5.448  -5.080 -22.098  1.00 81.92           C
ATOM   1579  CG  ASN A 199      -5.396  -3.713 -21.431  1.00 81.92           C
ATOM   1580  OD1 ASN A 199      -5.932  -2.736 -21.950  1.00 81.92           O
ATOM   1581  ND2 ASN A 199      -4.738  -3.642 -20.243  1.00 81.92           N
ATOM   1582  C   ASN A 199      -6.928  -6.608 -23.307  1.00 81.92           C
ATOM   1583  O   ASN A 199      -7.101  -6.520 -24.521  1.00 81.92           O
ATOM   1584  N   ILE A 200      -6.794  -7.794 -22.675  1.00206.29           N
ATOM   1585  CA  ILE A 200      -6.712  -9.034 -23.394  1.00206.29           C
ATOM   1586  CB  ILE A 200      -6.489 -10.240 -22.509  1.00206.29           C
ATOM   1587  CG2 ILE A 200      -7.791 -10.545 -21.756  1.00206.29           C
ATOM   1588  CG1 ILE A 200      -5.975 -11.445 -23.316  1.00206.29           C
ATOM   1589  CD1 ILE A 200      -6.985 -12.011 -24.311  1.00206.29           C
ATOM   1590  C   ILE A 200      -7.979  -9.200 -24.158  1.00206.29           C
ATOM   1591  O   ILE A 200      -7.971  -9.654 -25.299  1.00206.29           O
ATOM   1592  N   GLN A 201      -9.115  -8.814 -23.557  1.00 86.57           N
ATOM   1593  CA  GLN A 201     -10.350  -8.967 -24.257  1.00 86.57           C
ATOM   1594  CB  GLN A 201     -11.561  -8.447 -23.463  1.00 86.57           C
ATOM   1595  CG  GLN A 201     -12.889  -8.607 -24.207  1.00 86.57           C
ATOM   1596  CD  GLN A 201     -13.996  -8.054 -23.320  1.00 86.57           C
ATOM   1597  OE1 GLN A 201     -15.169  -8.066 -23.689  1.00 86.57           O
ATOM   1598  NE2 GLN A 201     -13.614  -7.558 -22.113  1.00 86.57           N
ATOM   1599  C   GLN A 201     -10.264  -8.169 -25.517  1.00 86.57           C
ATOM   1600  O   GLN A 201     -10.670  -8.645 -26.575  1.00 86.57           O
ATOM   1601  N   ARG A 202      -9.713  -6.939 -25.462  1.00281.27           N
ATOM   1602  CA  ARG A 202      -9.705  -6.203 -26.691  1.00281.27           C
ATOM   1603  CB  ARG A 202     -10.359  -4.814 -26.574  1.00281.27           C
ATOM   1604  CG  ARG A 202     -10.548  -4.101 -27.916  1.00281.27           C
ATOM   1605  CD  ARG A 202      -9.311  -3.346 -28.405  1.00281.27           C
ATOM   1606  NE  ARG A 202      -9.022  -2.271 -27.415  1.00281.27           N
ATOM   1607  CZ  ARG A 202      -7.862  -1.556 -27.502  1.00281.27           C
ATOM   1608  NH1 ARG A 202      -6.971  -1.820 -28.501  1.00281.27           N
ATOM   1609  NH2 ARG A 202      -7.594  -0.578 -26.589  1.00281.27           N
ATOM   1610  C   ARG A 202      -8.307  -5.989 -27.182  1.00281.27           C
ATOM   1611  O   ARG A 202      -7.684  -4.967 -26.905  1.00281.27           O
ATOM   1612  N   ARG A 203      -7.779  -6.956 -27.952  1.00344.32           N
ATOM   1613  CA  ARG A 203      -6.527  -6.754 -28.624  1.00344.32           C
ATOM   1614  CB  ARG A 203      -5.300  -7.596 -28.212  1.00344.32           C
ATOM   1615  CG  ARG A 203      -4.624  -7.283 -26.884  1.00344.32           C
ATOM   1616  CD  ARG A 203      -5.205  -8.068 -25.721  1.00344.32           C
ATOM   1617  NE  ARG A 203      -4.649  -9.449 -25.755  1.00344.32           N
ATOM   1618  CZ  ARG A 203      -5.249 -10.424 -26.500  1.00344.32           C
ATOM   1619  NH1 ARG A 203      -6.302 -10.126 -27.315  1.00344.32           N
ATOM   1620  NH2 ARG A 203      -4.794 -11.708 -26.424  1.00344.32           N
ATOM   1621  C   ARG A 203      -6.764  -7.263 -29.997  1.00344.32           C
ATOM   1622  O   ARG A 203      -7.844  -7.755 -30.317  1.00344.32           O
ATOM   1623  N   THR A 204      -5.743  -7.135 -30.856  1.00155.05           N
ATOM   1624  CA  THR A 204      -5.856  -7.692 -32.165  1.00155.05           C
ATOM   1625  CB  THR A 204      -4.902  -7.067 -33.145  1.00155.05           C
ATOM   1626  OG1 THR A 204      -5.114  -5.664 -33.194  1.00155.05           O
ATOM   1627  CG2 THR A 204      -5.133  -7.668 -34.543  1.00155.05           C
ATOM   1628  C   THR A 204      -5.503  -9.139 -31.988  1.00155.05           C
ATOM   1629  O   THR A 204      -5.063  -9.540 -30.912  1.00155.05           O
ATOM   1630  N   ARG A 205      -5.700  -9.975 -33.025  1.00232.06           N
ATOM   1631  CA  ARG A 205      -5.404 -11.372 -32.880  1.00232.06           C
ATOM   1632  CB  ARG A 205      -5.845 -12.244 -34.068  1.00232.06           C
ATOM   1633  CG  ARG A 205      -7.359 -12.423 -34.169  1.00232.06           C
ATOM   1634  CD  ARG A 205      -7.881 -13.627 -33.381  1.00232.06           C
ATOM   1635  NE  ARG A 205      -7.320 -14.854 -34.014  1.00232.06           N
ATOM   1636  CZ  ARG A 205      -6.100 -15.331 -33.630  1.00232.06           C
ATOM   1637  NH1 ARG A 205      -5.395 -14.696 -32.648  1.00232.06           N
ATOM   1638  NH2 ARG A 205      -5.585 -16.446 -34.226  1.00232.06           N
ATOM   1639  C   ARG A 205      -3.929 -11.522 -32.734  1.00232.06           C
ATOM   1640  O   ARG A 205      -3.185 -10.567 -32.951  1.00232.06           O
ATOM   1641  N   LEU A 206      -3.508 -12.725 -32.278  1.00207.51           N
ATOM   1642  CA  LEU A 206      -2.147 -13.139 -32.064  1.00207.51           C
ATOM   1643  CB  LEU A 206      -1.041 -12.219 -32.624  1.00207.51           C
ATOM   1644  CG  LEU A 206      -0.812 -12.354 -34.147  1.00207.51           C
ATOM   1645  CD1 LEU A 206      -0.218 -13.730 -34.487  1.00207.51           C
ATOM   1646  CD2 LEU A 206      -2.074 -12.048 -34.968  1.00207.51           C
ATOM   1647  C   LEU A 206      -1.944 -13.307 -30.599  1.00207.51           C
ATOM   1648  O   LEU A 206      -1.625 -14.397 -30.126  1.00207.51           O
ATOM   1649  N   ARG A 207      -2.154 -12.222 -29.835  1.00199.27           N
ATOM   1650  CA  ARG A 207      -1.973 -12.274 -28.417  1.00199.27           C
ATOM   1651  CB  ARG A 207      -2.320 -10.947 -27.721  1.00199.27           C
ATOM   1652  CG  ARG A 207      -1.402  -9.785 -28.107  1.00199.27           C
ATOM   1653  CD  ARG A 207      -1.737  -8.481 -27.380  1.00199.27           C
ATOM   1654  NE  ARG A 207      -0.775  -7.443 -27.846  1.00199.27           N
ATOM   1655  CZ  ARG A 207      -1.051  -6.712 -28.965  1.00199.27           C
ATOM   1656  NH1 ARG A 207      -2.209  -6.932 -29.654  1.00199.27           N
ATOM   1657  NH2 ARG A 207      -0.173  -5.760 -29.393  1.00199.27           N
ATOM   1658  C   ARG A 207      -2.927 -13.299 -27.904  1.00199.27           C
ATOM   1659  O   ARG A 207      -2.639 -14.020 -26.954  1.00199.27           O
ATOM   1660  N   LEU A 208      -4.123 -13.388 -28.500  1.00108.00           N
ATOM   1661  CA  LEU A 208      -5.022 -14.388 -28.007  1.00108.00           C
ATOM   1662  CB  LEU A 208      -6.361 -14.404 -28.766  1.00108.00           C
ATOM   1663  CG  LEU A 208      -7.188 -13.117 -28.610  1.00108.00           C
ATOM   1664  CD1 LEU A 208      -8.509 -13.205 -29.391  1.00108.00           C
ATOM   1665  CD2 LEU A 208      -7.402 -12.768 -27.130  1.00108.00           C
ATOM   1666  C   LEU A 208      -4.379 -15.701 -28.251  1.00108.00           C
ATOM   1667  O   LEU A 208      -4.322 -16.546 -27.357  1.00108.00           O
ATOM   1668  N   ASP A 209      -3.829 -15.860 -29.471  1.00185.36           N
ATOM   1669  CA  ASP A 209      -3.243 -17.098 -29.876  1.00185.36           C
ATOM   1670  CB  ASP A 209      -2.522 -17.025 -31.234  1.00185.36           C
ATOM   1671  CG  ASP A 209      -2.080 -18.429 -31.626  1.00185.36           C
ATOM   1672  OD1 ASP A 209      -2.319 -19.375 -30.829  1.00185.36           O
ATOM   1673  OD2 ASP A 209      -1.501 -18.574 -32.735  1.00185.36           O
ATOM   1674  C   ASP A 209      -2.244 -17.479 -28.847  1.00185.36           C
ATOM   1675  O   ASP A 209      -1.227 -16.813 -28.656  1.00185.36           O
ATOM   1676  N   GLY A 210      -2.545 -18.580 -28.140  1.00 88.11           N
ATOM   1677  CA  GLY A 210      -1.655 -19.051 -27.134  1.00 88.11           C
ATOM   1678  C   GLY A 210      -1.960 -18.393 -25.829  1.00 88.11           C
ATOM   1679  O   GLY A 210      -3.034 -17.841 -25.597  1.00 88.11           O
ATOM   1680  N   GLY A 211      -0.957 -18.476 -24.944  1.00119.66           N
ATOM   1681  CA  GLY A 211      -0.927 -18.050 -23.585  1.00119.66           C
ATOM   1682  C   GLY A 211      -1.242 -19.299 -22.856  1.00119.66           C
ATOM   1683  O   GLY A 211      -1.995 -20.070 -23.443  1.00119.66           O
ATOM   1684  N   ARG A 212      -0.636 -19.535 -21.645  1.00318.45           N
ATOM   1685  CA  ARG A 212      -0.965 -20.645 -20.783  1.00318.45           C
ATOM   1686  CB  ARG A 212      -1.271 -21.903 -21.613  1.00318.45           C
ATOM   1687  CG  ARG A 212      -2.773 -22.150 -21.881  1.00318.45           C
ATOM   1688  CD  ARG A 212      -3.105 -23.627 -22.133  1.00318.45           C
ATOM   1689  NE  ARG A 212      -4.582 -23.791 -22.227  1.00318.45           N
ATOM   1690  CZ  ARG A 212      -5.124 -24.978 -22.630  1.00318.45           C
ATOM   1691  NH1 ARG A 212      -4.313 -26.027 -22.952  1.00318.45           N
ATOM   1692  NH2 ARG A 212      -6.479 -25.115 -22.711  1.00318.45           N
ATOM   1693  C   ARG A 212       0.038 -20.862 -19.616  1.00318.45           C
ATOM   1694  O   ARG A 212       0.815 -19.969 -19.281  1.00318.45           O
ATOM   1695  N   GLU A 213       0.003 -22.084 -18.977  1.00204.95           N
ATOM   1696  CA  GLU A 213       0.649 -22.827 -17.874  1.00204.95           C
ATOM   1697  CB  GLU A 213      -0.380 -23.345 -16.849  1.00204.95           C
ATOM   1698  CG  GLU A 213      -0.815 -22.291 -15.832  1.00204.95           C
ATOM   1699  CD  GLU A 213      -2.222 -22.610 -15.344  1.00204.95           C
ATOM   1700  OE1 GLU A 213      -3.083 -22.931 -16.207  1.00204.95           O
ATOM   1701  OE2 GLU A 213      -2.460 -22.526 -14.110  1.00204.95           O
ATOM   1702  C   GLU A 213       1.472 -24.078 -18.309  1.00204.95           C
ATOM   1703  O   GLU A 213       2.689 -23.943 -18.399  1.00204.95           O
ATOM   1704  N   ALA A 214       0.849 -25.331 -18.386  1.00119.50           N
ATOM   1705  CA  ALA A 214       1.226 -26.696 -18.850  1.00119.50           C
ATOM   1706  CB  ALA A 214       0.181 -27.766 -18.615  1.00119.50           C
ATOM   1707  C   ALA A 214       1.383 -26.973 -20.333  1.00119.50           C
ATOM   1708  O   ALA A 214       2.479 -27.312 -20.768  1.00119.50           O
ATOM   1709  N   GLY A 215       0.331 -26.777 -21.176  1.00147.46           N
ATOM   1710  CA  GLY A 215       0.421 -26.881 -22.616  1.00147.46           C
ATOM   1711  C   GLY A 215      -0.462 -25.838 -23.295  1.00147.46           C
ATOM   1712  O   GLY A 215      -1.665 -25.774 -23.052  1.00147.46           O
ATOM   1713  N   LEU A 216       0.154 -25.003 -24.175  1.00295.73           N
ATOM   1714  CA  LEU A 216      -0.357 -23.962 -25.043  1.00295.73           C
ATOM   1715  CB  LEU A 216      -1.682 -23.279 -24.680  1.00295.73           C
ATOM   1716  CG  LEU A 216      -2.901 -24.157 -25.024  1.00295.73           C
ATOM   1717  CD1 LEU A 216      -4.199 -23.334 -25.022  1.00295.73           C
ATOM   1718  CD2 LEU A 216      -2.685 -24.920 -26.340  1.00295.73           C
ATOM   1719  C   LEU A 216       0.703 -22.915 -25.274  1.00295.73           C
ATOM   1720  O   LEU A 216       1.833 -23.057 -24.809  1.00295.73           O
ATOM   1721  N   SER A 217       0.363 -21.832 -26.020  1.00256.15           N
ATOM   1722  CA  SER A 217       1.335 -20.841 -26.403  1.00256.15           C
ATOM   1723  CB  SER A 217       1.018 -20.130 -27.730  1.00256.15           C
ATOM   1724  OG  SER A 217       1.050 -21.061 -28.802  1.00256.15           O
ATOM   1725  C   SER A 217       1.445 -19.812 -25.348  1.00256.15           C
ATOM   1726  O   SER A 217       1.033 -20.014 -24.207  1.00256.15           O
ATOM   1727  N   ARG A 218       2.007 -18.647 -25.713  1.00379.13           N
ATOM   1728  CA  ARG A 218       2.131 -17.600 -24.753  1.00379.13           C
ATOM   1729  CB  ARG A 218       3.513 -16.923 -24.763  1.00379.13           C
ATOM   1730  CG  ARG A 218       3.733 -15.917 -23.629  1.00379.13           C
ATOM   1731  CD  ARG A 218       3.312 -14.487 -23.976  1.00379.13           C
ATOM   1732  NE  ARG A 218       3.627 -13.629 -22.798  1.00379.13           N
ATOM   1733  CZ  ARG A 218       2.712 -13.459 -21.801  1.00379.13           C
ATOM   1734  NH1 ARG A 218       1.500 -14.082 -21.870  1.00379.13           N
ATOM   1735  NH2 ARG A 218       3.009 -12.663 -20.733  1.00379.13           N
ATOM   1736  C   ARG A 218       1.114 -16.570 -25.086  1.00379.13           C
ATOM   1737  O   ARG A 218       0.537 -16.595 -26.168  1.00379.13           O
ATOM   1738  N   ASP A 219       0.779 -15.736 -24.085  1.00355.11           N
ATOM   1739  CA  ASP A 219      -0.059 -14.581 -24.226  1.00355.11           C
ATOM   1740  CB  ASP A 219      -0.254 -14.046 -25.653  1.00355.11           C
ATOM   1741  CG  ASP A 219      -0.741 -12.601 -25.570  1.00355.11           C
ATOM   1742  OD1 ASP A 219      -1.708 -12.327 -24.811  1.00355.11           O
ATOM   1743  OD2 ASP A 219      -0.132 -11.746 -26.267  1.00355.11           O
ATOM   1744  C   ASP A 219      -1.360 -14.696 -23.482  1.00355.11           C
ATOM   1745  O   ASP A 219      -1.362 -14.718 -22.253  1.00355.11           O
ATOM   1746  N   LYS A 220      -2.514 -14.755 -24.185  1.00286.67           N
ATOM   1747  CA  LYS A 220      -3.740 -14.595 -23.446  1.00286.67           C
ATOM   1748  CB  LYS A 220      -5.025 -14.410 -24.284  1.00286.67           C
ATOM   1749  CG  LYS A 220      -6.071 -15.523 -24.176  1.00286.67           C
ATOM   1750  CD  LYS A 220      -5.812 -16.794 -24.977  1.00286.67           C
ATOM   1751  CE  LYS A 220      -6.760 -16.901 -26.174  1.00286.67           C
ATOM   1752  NZ  LYS A 220      -8.138 -16.559 -25.757  1.00286.67           N
ATOM   1753  C   LYS A 220      -3.961 -15.693 -22.461  1.00286.67           C
ATOM   1754  O   LYS A 220      -4.364 -15.438 -21.328  1.00286.67           O
ATOM   1755  N   LYS A 221      -3.726 -16.960 -22.823  1.00166.94           N
ATOM   1756  CA  LYS A 221      -4.001 -17.879 -21.767  1.00166.94           C
ATOM   1757  CB  LYS A 221      -4.272 -19.336 -22.145  1.00166.94           C
ATOM   1758  CG  LYS A 221      -4.883 -20.070 -20.953  1.00166.94           C
ATOM   1759  CD  LYS A 221      -5.677 -21.312 -21.330  1.00166.94           C
ATOM   1760  CE  LYS A 221      -6.281 -22.040 -20.128  1.00166.94           C
ATOM   1761  NZ  LYS A 221      -7.032 -23.231 -20.585  1.00166.94           N
ATOM   1762  C   LYS A 221      -2.958 -17.771 -20.702  1.00166.94           C
ATOM   1763  O   LYS A 221      -3.176 -18.204 -19.573  1.00166.94           O
ATOM   1764  N   VAL A 222      -1.777 -17.218 -21.041  1.00 81.96           N
ATOM   1765  CA  VAL A 222      -0.709 -17.122 -20.088  1.00 81.96           C
ATOM   1766  CB  VAL A 222       0.544 -16.473 -20.607  1.00 81.96           C
ATOM   1767  CG1 VAL A 222       1.470 -16.209 -19.408  1.00 81.96           C
ATOM   1768  CG2 VAL A 222       1.196 -17.383 -21.660  1.00 81.96           C
ATOM   1769  C   VAL A 222      -1.239 -16.233 -19.038  1.00 81.96           C
ATOM   1770  O   VAL A 222      -0.960 -16.391 -17.852  1.00 81.96           O
ATOM   1771  N   ALA A 223      -2.029 -15.252 -19.491  1.00 90.13           N
ATOM   1772  CA  ALA A 223      -2.646 -14.319 -18.608  1.00 90.13           C
ATOM   1773  CB  ALA A 223      -3.488 -13.263 -19.347  1.00 90.13           C
ATOM   1774  C   ALA A 223      -3.567 -15.082 -17.712  1.00 90.13           C
ATOM   1775  O   ALA A 223      -3.678 -14.773 -16.528  1.00 90.13           O
ATOM   1776  N   LYS A 224      -4.263 -16.099 -18.260  1.00149.37           N
ATOM   1777  CA  LYS A 224      -5.191 -16.875 -17.482  1.00149.37           C
ATOM   1778  CB  LYS A 224      -5.900 -17.962 -18.310  1.00149.37           C
ATOM   1779  CG  LYS A 224      -6.709 -18.963 -17.478  1.00149.37           C
ATOM   1780  CD  LYS A 224      -7.919 -18.370 -16.754  1.00149.37           C
ATOM   1781  CE  LYS A 224      -8.756 -19.423 -16.024  1.00149.37           C
ATOM   1782  NZ  LYS A 224      -7.926 -20.127 -15.020  1.00149.37           N
ATOM   1783  C   LYS A 224      -4.460 -17.569 -16.381  1.00149.37           C
ATOM   1784  O   LYS A 224      -4.919 -17.600 -15.241  1.00149.37           O
ATOM   1785  N   SER A 225      -3.288 -18.140 -16.701  1.00 81.31           N
ATOM   1786  CA  SER A 225      -2.517 -18.879 -15.747  1.00 81.31           C
ATOM   1787  CB  SER A 225      -1.263 -19.445 -16.414  1.00 81.31           C
ATOM   1788  OG  SER A 225      -1.665 -20.251 -17.511  1.00 81.31           O
ATOM   1789  C   SER A 225      -2.101 -17.969 -14.630  1.00 81.31           C
ATOM   1790  O   SER A 225      -2.181 -18.328 -13.457  1.00 81.31           O
ATOM   1791  N   LEU A 226      -1.654 -16.747 -14.963  1.00 86.21           N
ATOM   1792  CA  LEU A 226      -1.226 -15.810 -13.963  1.00 86.21           C
ATOM   1793  CB  LEU A 226      -0.747 -14.475 -14.564  1.00 86.21           C
ATOM   1794  CG  LEU A 226       0.579 -14.560 -15.338  1.00 86.21           C
ATOM   1795  CD1 LEU A 226       0.981 -13.191 -15.905  1.00 86.21           C
ATOM   1796  CD2 LEU A 226       1.686 -15.153 -14.459  1.00 86.21           C
ATOM   1797  C   LEU A 226      -2.394 -15.476 -13.097  1.00 86.21           C
ATOM   1798  O   LEU A 226      -2.263 -15.327 -11.884  1.00 86.21           O
ATOM   1799  N   ALA A 227      -3.573 -15.327 -13.720  1.00 56.70           N
ATOM   1800  CA  ALA A 227      -4.768 -14.975 -13.018  1.00 56.70           C
ATOM   1801  CB  ALA A 227      -5.949 -14.743 -13.970  1.00 56.70           C
ATOM   1802  C   ALA A 227      -5.128 -16.059 -12.047  1.00 56.70           C
ATOM   1803  O   ALA A 227      -5.594 -15.773 -10.946  1.00 56.70           O
ATOM   1804  N   ILE A 228      -4.936 -17.337 -12.431  1.00102.26           N
ATOM   1805  CA  ILE A 228      -5.315 -18.420 -11.568  1.00102.26           C
ATOM   1806  CB  ILE A 228      -5.236 -19.771 -12.230  1.00102.26           C
ATOM   1807  CG2 ILE A 228      -3.771 -20.227 -12.295  1.00102.26           C
ATOM   1808  CG1 ILE A 228      -6.132 -20.770 -11.487  1.00102.26           C
ATOM   1809  CD1 ILE A 228      -6.393 -22.043 -12.289  1.00102.26           C
ATOM   1810  C   ILE A 228      -4.463 -18.401 -10.334  1.00102.26           C
ATOM   1811  O   ILE A 228      -4.959 -18.606  -9.227  1.00102.26           O
ATOM   1812  N   ILE A 229      -3.149 -18.145 -10.486  1.00 69.99           N
ATOM   1813  CA  ILE A 229      -2.262 -18.130  -9.357  1.00 69.99           C
ATOM   1814  CB  ILE A 229      -0.829 -17.915  -9.741  1.00 69.99           C
ATOM   1815  CG2 ILE A 229      -0.009 -17.716  -8.456  1.00 69.99           C
ATOM   1816  CG1 ILE A 229      -0.342 -19.086 -10.607  1.00 69.99           C
ATOM   1817  CD1 ILE A 229       1.038 -18.859 -11.213  1.00 69.99           C
ATOM   1818  C   ILE A 229      -2.663 -17.028  -8.424  1.00 69.99           C
ATOM   1819  O   ILE A 229      -2.661 -17.198  -7.207  1.00 69.99           O
ATOM   1820  N   VAL A 230      -2.998 -15.851  -8.972  1.00 74.03           N
ATOM   1821  CA  VAL A 230      -3.341 -14.724  -8.160  1.00 74.03           C
ATOM   1822  CB  VAL A 230      -3.463 -13.487  -8.985  1.00 74.03           C
ATOM   1823  CG1 VAL A 230      -3.821 -12.335  -8.043  1.00 74.03           C
ATOM   1824  CG2 VAL A 230      -2.158 -13.303  -9.785  1.00 74.03           C
ATOM   1825  C   VAL A 230      -4.630 -14.976  -7.441  1.00 74.03           C
ATOM   1826  O   VAL A 230      -4.782 -14.614  -6.273  1.00 74.03           O
ATOM   1827  N   SER A 231      -5.607 -15.602  -8.128  1.00 38.12           N
ATOM   1828  CA  SER A 231      -6.904 -15.855  -7.563  1.00 38.12           C
ATOM   1829  CB  SER A 231      -7.876 -16.476  -8.581  1.00 38.12           C
ATOM   1830  OG  SER A 231      -8.113 -15.566  -9.646  1.00 38.12           O
ATOM   1831  C   SER A 231      -6.788 -16.811  -6.414  1.00 38.12           C
ATOM   1832  O   SER A 231      -7.464 -16.646  -5.399  1.00 38.12           O
ATOM   1833  N   ILE A 232      -5.925 -17.838  -6.541  1.00 86.01           N
ATOM   1834  CA  ILE A 232      -5.790 -18.837  -5.516  1.00 86.01           C
ATOM   1835  CB  ILE A 232      -4.907 -19.993  -5.904  1.00 86.01           C
ATOM   1836  CG2 ILE A 232      -3.452 -19.510  -5.975  1.00 86.01           C
ATOM   1837  CG1 ILE A 232      -5.107 -21.163  -4.928  1.00 86.01           C
ATOM   1838  CD1 ILE A 232      -4.459 -22.464  -5.402  1.00 86.01           C
ATOM   1839  C   ILE A 232      -5.240 -18.217  -4.263  1.00 86.01           C
ATOM   1840  O   ILE A 232      -5.672 -18.545  -3.159  1.00 86.01           O
ATOM   1841  N   PHE A 233      -4.264 -17.302  -4.410  1.00 88.29           N
ATOM   1842  CA  PHE A 233      -3.604 -16.614  -3.329  1.00 88.29           C
ATOM   1843  CB  PHE A 233      -2.619 -15.599  -3.944  1.00 88.29           C
ATOM   1844  CG  PHE A 233      -1.834 -14.854  -2.925  1.00 88.29           C
ATOM   1845  CD1 PHE A 233      -0.676 -15.390  -2.414  1.00 88.29           C
ATOM   1846  CD2 PHE A 233      -2.238 -13.608  -2.505  1.00 88.29           C
ATOM   1847  CE1 PHE A 233       0.060 -14.699  -1.481  1.00 88.29           C
ATOM   1848  CE2 PHE A 233      -1.505 -12.913  -1.572  1.00 88.29           C
ATOM   1849  CZ  PHE A 233      -0.355 -13.459  -1.058  1.00 88.29           C
ATOM   1850  C   PHE A 233      -4.675 -15.871  -2.585  1.00 88.29           C
ATOM   1851  O   PHE A 233      -4.743 -15.914  -1.359  1.00 88.29           O
ATOM   1852  N   GLY A 234      -5.570 -15.179  -3.311  1.00 36.04           N
ATOM   1853  CA  GLY A 234      -6.582 -14.408  -2.647  1.00 36.04           C
ATOM   1854  C   GLY A 234      -7.486 -15.299  -1.858  1.00 36.04           C
ATOM   1855  O   GLY A 234      -7.797 -15.016  -0.703  1.00 36.04           O
ATOM   1856  N   LEU A 235      -7.924 -16.415  -2.461  1.00 53.90           N
ATOM   1857  CA  LEU A 235      -8.861 -17.279  -1.811  1.00 53.90           C
ATOM   1858  CB  LEU A 235      -9.341 -18.411  -2.731  1.00 53.90           C
ATOM   1859  CG  LEU A 235     -10.124 -17.911  -3.961  1.00 53.90           C
ATOM   1860  CD1 LEU A 235     -10.579 -19.082  -4.846  1.00 53.90           C
ATOM   1861  CD2 LEU A 235     -11.286 -16.992  -3.556  1.00 53.90           C
ATOM   1862  C   LEU A 235      -8.246 -17.890  -0.589  1.00 53.90           C
ATOM   1863  O   LEU A 235      -8.903 -18.018   0.441  1.00 53.90           O
ATOM   1864  N   CYS A 236      -6.972 -18.314  -0.674  1.00112.37           N
ATOM   1865  CA  CYS A 236      -6.346 -18.981   0.434  1.00112.37           C
ATOM   1866  CB  CYS A 236      -5.021 -19.670   0.049  1.00112.37           C
ATOM   1867  SG  CYS A 236      -3.834 -18.562  -0.760  1.00112.37           S
ATOM   1868  C   CYS A 236      -6.111 -18.090   1.622  1.00112.37           C
ATOM   1869  O   CYS A 236      -6.285 -18.527   2.758  1.00112.37           O
ATOM   1870  N   TRP A 237      -5.610 -16.862   1.389  1.00149.90           N
ATOM   1871  CA  TRP A 237      -5.269 -15.893   2.400  1.00149.90           C
ATOM   1872  CB  TRP A 237      -4.205 -14.910   1.879  1.00149.90           C
ATOM   1873  CG  TRP A 237      -2.919 -15.586   1.452  1.00149.90           C
ATOM   1874  CD2 TRP A 237      -1.878 -15.996   2.346  1.00149.90           C
ATOM   1875  CD1 TRP A 237      -2.510 -15.954   0.206  1.00149.90           C
ATOM   1876  NE1 TRP A 237      -1.286 -16.567   0.267  1.00149.90           N
ATOM   1877  CE2 TRP A 237      -0.882 -16.602   1.580  1.00149.90           C
ATOM   1878  CE3 TRP A 237      -1.754 -15.869   3.690  1.00149.90           C
ATOM   1879  CZ2 TRP A 237       0.256 -17.093   2.150  1.00149.90           C
ATOM   1880  CZ3 TRP A 237      -0.613 -16.389   4.266  1.00149.90           C
ATOM   1881  CH2 TRP A 237       0.376 -16.985   3.516  1.00149.90           C
ATOM   1882  C   TRP A 237      -6.415 -15.061   2.929  1.00149.90           C
ATOM   1883  O   TRP A 237      -6.435 -14.716   4.110  1.00149.90           O
ATOM   1884  N   ALA A 238      -7.394 -14.707   2.068  1.00 73.06           N
ATOM   1885  CA  ALA A 238      -8.403 -13.719   2.380  1.00 73.06           C
ATOM   1886  CB  ALA A 238      -9.435 -13.554   1.251  1.00 73.06           C
ATOM   1887  C   ALA A 238      -9.161 -14.061   3.619  1.00 73.06           C
ATOM   1888  O   ALA A 238      -9.384 -13.186   4.456  1.00 73.06           O
ATOM   1889  N   PRO A 239      -9.561 -15.279   3.804  1.00112.49           N
ATOM   1890  CA  PRO A 239     -10.344 -15.587   4.961  1.00112.49           C
ATOM   1891  CD  PRO A 239      -9.795 -16.207   2.710  1.00112.49           C
ATOM   1892  CB  PRO A 239     -10.776 -17.040   4.781  1.00112.49           C
ATOM   1893  CG  PRO A 239     -10.826 -17.214   3.249  1.00112.49           C
ATOM   1894  C   PRO A 239      -9.610 -15.305   6.226  1.00112.49           C
ATOM   1895  O   PRO A 239     -10.212 -14.810   7.177  1.00112.49           O
ATOM   1896  N   TYR A 240      -8.300 -15.589   6.246  1.00121.82           N
ATOM   1897  CA  TYR A 240      -7.487 -15.406   7.407  1.00121.82           C
ATOM   1898  CB  TYR A 240      -6.041 -15.883   7.130  1.00121.82           C
ATOM   1899  CG  TYR A 240      -5.120 -15.538   8.256  1.00121.82           C
ATOM   1900  CD1 TYR A 240      -5.103 -16.287   9.408  1.00121.82           C
ATOM   1901  CD2 TYR A 240      -4.250 -14.477   8.148  1.00121.82           C
ATOM   1902  CE1 TYR A 240      -4.250 -15.971  10.440  1.00121.82           C
ATOM   1903  CE2 TYR A 240      -3.397 -14.158   9.177  1.00121.82           C
ATOM   1904  CZ  TYR A 240      -3.395 -14.902  10.329  1.00121.82           C
ATOM   1905  OH  TYR A 240      -2.517 -14.571  11.384  1.00121.82           O
ATOM   1906  C   TYR A 240      -7.438 -13.944   7.735  1.00121.82           C
ATOM   1907  O   TYR A 240      -7.537 -13.564   8.900  1.00121.82           O
ATOM   1908  N   THR A 241      -7.280 -13.087   6.705  1.00161.10           N
ATOM   1909  CA  THR A 241      -7.135 -11.666   6.882  1.00161.10           C
ATOM   1910  CB  THR A 241      -6.786 -10.944   5.611  1.00161.10           C
ATOM   1911  OG1 THR A 241      -7.830 -11.094   4.659  1.00161.10           O
ATOM   1912  CG2 THR A 241      -5.469 -11.507   5.053  1.00161.10           C
ATOM   1913  C   THR A 241      -8.343 -11.013   7.409  1.00161.10           C
ATOM   1914  O   THR A 241      -8.241 -10.106   8.233  1.00161.10           O
ATOM   1915  N   LEU A 242      -9.515 -11.404   6.905  1.00167.91           N
ATOM   1916  CA  LEU A 242     -10.663 -10.725   7.394  1.00167.91           C
ATOM   1917  CB  LEU A 242     -11.951 -11.009   6.616  1.00167.91           C
ATOM   1918  CG  LEU A 242     -13.128 -10.188   7.167  1.00167.91           C
ATOM   1919  CD1 LEU A 242     -12.828  -8.680   7.126  1.00167.91           C
ATOM   1920  CD2 LEU A 242     -14.423 -10.532   6.429  1.00167.91           C
ATOM   1921  C   LEU A 242     -10.864 -11.091   8.830  1.00167.91           C
ATOM   1922  O   LEU A 242     -11.247 -10.253   9.644  1.00167.91           O
ATOM   1923  N   LEU A 243     -10.580 -12.360   9.181  1.00127.04           N
ATOM   1924  CA  LEU A 243     -10.777 -12.855  10.513  1.00127.04           C
ATOM   1925  CB  LEU A 243     -10.356 -14.329  10.667  1.00127.04           C
ATOM   1926  CG  LEU A 243     -11.170 -15.304   9.798  1.00127.04           C
ATOM   1927  CD1 LEU A 243     -10.694 -16.755   9.994  1.00127.04           C
ATOM   1928  CD2 LEU A 243     -12.682 -15.144  10.039  1.00127.04           C
ATOM   1929  C   LEU A 243      -9.905 -12.066  11.433  1.00127.04           C
ATOM   1930  O   LEU A 243     -10.259 -11.816  12.582  1.00127.04           O
ATOM   1931  N   MET A 244      -8.707 -11.686  10.966  1.00120.31           N
ATOM   1932  CA  MET A 244      -7.817 -10.938  11.800  1.00120.31           C
ATOM   1933  CB  MET A 244      -6.447 -10.644  11.163  1.00120.31           C
ATOM   1934  CG  MET A 244      -5.581 -11.864  10.867  1.00120.31           C
ATOM   1935  SD  MET A 244      -3.839 -11.446  10.550  1.00120.31           S
ATOM   1936  CE  MET A 244      -4.164 -10.288   9.189  1.00120.31           C
ATOM   1937  C   MET A 244      -8.378  -9.595  12.111  1.00120.31           C
ATOM   1938  O   MET A 244      -8.197  -9.083  13.215  1.00120.31           O
ATOM   1939  N   ILE A 245      -9.028  -8.963  11.121  1.00 57.72           N
ATOM   1940  CA  ILE A 245      -9.558  -7.649  11.318  1.00 57.72           C
ATOM   1941  CB  ILE A 245     -10.141  -7.070  10.062  1.00 57.72           C
ATOM   1942  CG2 ILE A 245     -10.794  -5.727  10.417  1.00 57.72           C
ATOM   1943  CG1 ILE A 245      -9.053  -6.958   8.979  1.00 57.72           C
ATOM   1944  CD1 ILE A 245      -9.604  -6.670   7.585  1.00 57.72           C
ATOM   1945  C   ILE A 245     -10.638  -7.712  12.352  1.00 57.72           C
ATOM   1946  O   ILE A 245     -10.708  -6.860  13.237  1.00 57.72           O
ATOM   1947  N   ILE A 246     -11.502  -8.744  12.274  1.00149.87           N
ATOM   1948  CA  ILE A 246     -12.616  -8.864  13.175  1.00149.87           C
ATOM   1949  CB  ILE A 246     -13.544 -10.017  12.855  1.00149.87           C
ATOM   1950  CG2 ILE A 246     -12.865 -11.332  13.254  1.00149.87           C
ATOM   1951  CG1 ILE A 246     -14.911  -9.839  13.541  1.00149.87           C
ATOM   1952  CD1 ILE A 246     -14.871  -9.949  15.066  1.00149.87           C
ATOM   1953  C   ILE A 246     -12.096  -9.019  14.570  1.00149.87           C
ATOM   1954  O   ILE A 246     -12.633  -8.436  15.511  1.00149.87           O
ATOM   1955  N   ARG A 247     -11.011  -9.797  14.732  1.00155.33           N
ATOM   1956  CA  ARG A 247     -10.442 -10.066  16.020  1.00155.33           C
ATOM   1957  CB  ARG A 247      -9.192 -10.957  15.987  1.00155.33           C
ATOM   1958  CG  ARG A 247      -8.375 -10.786  17.269  1.00155.33           C
ATOM   1959  CD  ARG A 247      -7.069 -11.578  17.313  1.00155.33           C
ATOM   1960  NE  ARG A 247      -6.225 -10.964  18.379  1.00155.33           N
ATOM   1961  CZ  ARG A 247      -6.426 -11.268  19.694  1.00155.33           C
ATOM   1962  NH1 ARG A 247      -7.426 -12.124  20.056  1.00155.33           N
ATOM   1963  NH2 ARG A 247      -5.632 -10.703  20.650  1.00155.33           N
ATOM   1964  C   ARG A 247      -9.987  -8.810  16.676  1.00155.33           C
ATOM   1965  O   ARG A 247     -10.072  -8.702  17.894  1.00155.33           O
ATOM   1966  N   ALA A 248      -9.455  -7.837  15.918  1.00 47.20           N
ATOM   1967  CA  ALA A 248      -8.937  -6.685  16.594  1.00 47.20           C
ATOM   1968  CB  ALA A 248      -8.340  -5.646  15.628  1.00 47.20           C
ATOM   1969  C   ALA A 248     -10.043  -6.018  17.351  1.00 47.20           C
ATOM   1970  O   ALA A 248      -9.895  -5.711  18.533  1.00 47.20           O
ATOM   1971  N   ALA A 249     -11.198  -5.802  16.697  1.00 44.65           N
ATOM   1972  CA  ALA A 249     -12.284  -5.146  17.362  1.00 44.65           C
ATOM   1973  CB  ALA A 249     -13.451  -4.809  16.419  1.00 44.65           C
ATOM   1974  C   ALA A 249     -12.800  -6.019  18.462  1.00 44.65           C
ATOM   1975  O   ALA A 249     -13.071  -5.546  19.565  1.00 44.65           O
ATOM   1976  N   CYS A 250     -12.938  -7.333  18.194  1.00 68.17           N
ATOM   1977  CA  CYS A 250     -13.446  -8.216  19.202  1.00 68.17           C
ATOM   1978  CB  CYS A 250     -13.966  -9.578  18.702  1.00 68.17           C
ATOM   1979  SG  CYS A 250     -15.686  -9.537  18.123  1.00 68.17           S
ATOM   1980  C   CYS A 250     -12.367  -8.520  20.178  1.00 68.17           C
ATOM   1981  O   CYS A 250     -11.223  -8.096  20.049  1.00 68.17           O
ATOM   1982  N   HIS A 251     -12.775  -9.225  21.241  1.00139.18           N
ATOM   1983  CA  HIS A 251     -11.948  -9.662  22.321  1.00139.18           C
ATOM   1984  ND1 HIS A 251     -11.857  -9.185  25.683  1.00139.18           N
ATOM   1985  CG  HIS A 251     -11.981 -10.222  24.785  1.00139.18           C
ATOM   1986  CB  HIS A 251     -12.779 -10.131  23.523  1.00139.18           C
ATOM   1987  NE2 HIS A 251     -10.672 -10.879  26.500  1.00139.18           N
ATOM   1988  CD2 HIS A 251     -11.250 -11.249  25.299  1.00139.18           C
ATOM   1989  CE1 HIS A 251     -11.065  -9.632  26.690  1.00139.18           C
ATOM   1990  C   HIS A 251     -11.077 -10.798  21.883  1.00139.18           C
ATOM   1991  O   HIS A 251      -9.982 -10.996  22.409  1.00139.18           O
ATOM   1992  N   GLY A 252     -11.547 -11.577  20.893  1.00 47.86           N
ATOM   1993  CA  GLY A 252     -10.848 -12.755  20.478  1.00 47.86           C
ATOM   1994  C   GLY A 252     -11.786 -13.870  20.766  1.00 47.86           C
ATOM   1995  O   GLY A 252     -11.694 -14.951  20.194  1.00 47.86           O
ATOM   1996  N   ARG A 253     -12.745 -13.604  21.666  1.00157.59           N
ATOM   1997  CA  ARG A 253     -13.742 -14.574  21.983  1.00157.59           C
ATOM   1998  CB  ARG A 253     -14.724 -14.086  23.069  1.00157.59           C
ATOM   1999  CG  ARG A 253     -14.069 -13.959  24.447  1.00157.59           C
ATOM   2000  CD  ARG A 253     -13.153 -15.137  24.809  1.00157.59           C
ATOM   2001  NE  ARG A 253     -13.987 -16.269  25.299  1.00157.59           N
ATOM   2002  CZ  ARG A 253     -13.913 -16.627  26.615  1.00157.59           C
ATOM   2003  NH1 ARG A 253     -13.022 -15.993  27.432  1.00157.59           N
ATOM   2004  NH2 ARG A 253     -14.722 -17.609  27.112  1.00157.59           N
ATOM   2005  C   ARG A 253     -14.509 -14.840  20.720  1.00157.59           C
ATOM   2006  O   ARG A 253     -14.947 -15.963  20.470  1.00157.59           O
ATOM   2007  N   CYS A 254     -14.655 -13.802  19.881  1.00 53.92           N
ATOM   2008  CA  CYS A 254     -15.447 -13.875  18.684  1.00 53.92           C
ATOM   2009  CB  CYS A 254     -15.504 -12.544  17.923  1.00 53.92           C
ATOM   2010  SG  CYS A 254     -16.446 -11.284  18.827  1.00 53.92           S
ATOM   2011  C   CYS A 254     -14.918 -14.895  17.729  1.00 53.92           C
ATOM   2012  O   CYS A 254     -15.703 -15.558  17.053  1.00 53.92           O
ATOM   2013  N   ILE A 255     -13.585 -15.053  17.633  1.00126.69           N
ATOM   2014  CA  ILE A 255     -13.026 -15.952  16.664  1.00126.69           C
ATOM   2015  CB  ILE A 255     -11.867 -15.341  15.921  1.00126.69           C
ATOM   2016  CG2 ILE A 255     -12.400 -14.191  15.050  1.00126.69           C
ATOM   2017  CG1 ILE A 255     -10.778 -14.932  16.926  1.00126.69           C
ATOM   2018  CD1 ILE A 255      -9.520 -14.348  16.288  1.00126.69           C
ATOM   2019  C   ILE A 255     -12.568 -17.197  17.348  1.00126.69           C
ATOM   2020  O   ILE A 255     -11.787 -17.199  18.298  1.00126.69           O
ATOM   2021  N   PRO A 256     -13.122 -18.254  16.829  1.00161.09           N
ATOM   2022  CA  PRO A 256     -12.847 -19.572  17.328  1.00161.09           C
ATOM   2023  CD  PRO A 256     -14.454 -18.150  16.256  1.00161.09           C
ATOM   2024  CB  PRO A 256     -13.954 -20.473  16.757  1.00161.09           C
ATOM   2025  CG  PRO A 256     -15.126 -19.506  16.532  1.00161.09           C
ATOM   2026  C   PRO A 256     -11.468 -19.970  16.922  1.00161.09           C
ATOM   2027  O   PRO A 256     -10.959 -19.457  15.927  1.00161.09           O
ATOM   2028  N   ASP A 257     -10.845 -20.864  17.704  1.00 98.88           N
ATOM   2029  CA  ASP A 257      -9.535 -21.341  17.398  1.00 98.88           C
ATOM   2030  CB  ASP A 257      -8.784 -21.854  18.617  1.00 98.88           C
ATOM   2031  CG  ASP A 257      -8.492 -20.553  19.338  1.00 98.88           C
ATOM   2032  OD1 ASP A 257      -8.757 -19.484  18.727  1.00 98.88           O
ATOM   2033  OD2 ASP A 257      -8.012 -20.592  20.499  1.00 98.88           O
ATOM   2034  C   ASP A 257      -9.540 -22.314  16.246  1.00 98.88           C
ATOM   2035  O   ASP A 257      -8.515 -22.480  15.584  1.00 98.88           O
ATOM   2036  N   TYR A 258     -10.667 -23.029  15.996  1.00176.67           N
ATOM   2037  CA  TYR A 258     -10.731 -23.933  14.881  1.00176.67           C
ATOM   2038  CB  TYR A 258     -11.888 -24.918  14.986  1.00176.67           C
ATOM   2039  CG  TYR A 258     -11.836 -25.798  13.787  1.00176.67           C
ATOM   2040  CD1 TYR A 258     -10.870 -26.772  13.641  1.00176.67           C
ATOM   2041  CD2 TYR A 258     -12.740 -25.579  12.778  1.00176.67           C
ATOM   2042  CE1 TYR A 258     -10.853 -27.561  12.520  1.00176.67           C
ATOM   2043  CE2 TYR A 258     -12.729 -26.366  11.652  1.00176.67           C
ATOM   2044  CZ  TYR A 258     -11.789 -27.362  11.532  1.00176.67           C
ATOM   2045  OH  TYR A 258     -11.789 -28.169  10.372  1.00176.67           O
ATOM   2046  C   TYR A 258     -10.795 -23.267  13.519  1.00176.67           C
ATOM   2047  O   TYR A 258     -10.125 -23.728  12.597  1.00176.67           O
ATOM   2048  N   TRP A 259     -11.618 -22.206  13.306  1.00145.91           N
ATOM   2049  CA  TRP A 259     -11.660 -21.586  11.995  1.00145.91           C
ATOM   2050  CB  TRP A 259     -12.667 -20.403  11.818  1.00145.91           C
ATOM   2051  CG  TRP A 259     -14.152 -20.728  11.872  1.00145.91           C
ATOM   2052  CD2 TRP A 259     -15.115 -20.534  10.812  1.00145.91           C
ATOM   2053  CD1 TRP A 259     -14.865 -21.160  12.953  1.00145.91           C
ATOM   2054  NE1 TRP A 259     -16.192 -21.257  12.639  1.00145.91           N
ATOM   2055  CE2 TRP A 259     -16.370 -20.870  11.330  1.00145.91           C
ATOM   2056  CE3 TRP A 259     -14.979 -20.103   9.520  1.00145.91           C
ATOM   2057  CZ2 TRP A 259     -17.503 -20.778  10.570  1.00145.91           C
ATOM   2058  CZ3 TRP A 259     -16.125 -20.035   8.756  1.00145.91           C
ATOM   2059  CH2 TRP A 259     -17.364 -20.360   9.265  1.00145.91           C
ATOM   2060  C   TRP A 259     -10.316 -20.971  11.783  1.00145.91           C
ATOM   2061  O   TRP A 259      -9.694 -21.089  10.728  1.00145.91           O
ATOM   2062  N   TYR A 260      -9.838 -20.352  12.873  1.00145.70           N
ATOM   2063  CA  TYR A 260      -8.652 -19.549  12.936  1.00145.70           C
ATOM   2064  CB  TYR A 260      -8.505 -18.952  14.355  1.00145.70           C
ATOM   2065  CG  TYR A 260      -7.389 -17.962  14.441  1.00145.70           C
ATOM   2066  CD1 TYR A 260      -7.324 -16.914  13.554  1.00145.70           C
ATOM   2067  CD2 TYR A 260      -6.447 -18.030  15.447  1.00145.70           C
ATOM   2068  CE1 TYR A 260      -6.316 -15.978  13.639  1.00145.70           C
ATOM   2069  CE2 TYR A 260      -5.440 -17.089  15.540  1.00145.70           C
ATOM   2070  CZ  TYR A 260      -5.374 -16.062  14.628  1.00145.70           C
ATOM   2071  OH  TYR A 260      -4.352 -15.084  14.696  1.00145.70           O
ATOM   2072  C   TYR A 260      -7.457 -20.366  12.567  1.00145.70           C
ATOM   2073  O   TYR A 260      -6.639 -19.915  11.768  1.00145.70           O
ATOM   2074  N   GLU A 261      -7.324 -21.584  13.127  1.00137.71           N
ATOM   2075  CA  GLU A 261      -6.183 -22.414  12.855  1.00137.71           C
ATOM   2076  CB  GLU A 261      -6.149 -23.676  13.717  1.00137.71           C
ATOM   2077  CG  GLU A 261      -4.983 -24.569  13.332  1.00137.71           C
ATOM   2078  CD  GLU A 261      -4.950 -25.763  14.271  1.00137.71           C
ATOM   2079  OE1 GLU A 261      -5.888 -26.604  14.221  1.00137.71           O
ATOM   2080  OE2 GLU A 261      -3.970 -25.840  15.055  1.00137.71           O
ATOM   2081  C   GLU A 261      -6.174 -22.865  11.433  1.00137.71           C
ATOM   2082  O   GLU A 261      -5.143 -22.816  10.762  1.00137.71           O
ATOM   2083  N   THR A 262      -7.344 -23.309  10.946  1.00121.85           N
ATOM   2084  CA  THR A 262      -7.405 -23.855   9.629  1.00121.85           C
ATOM   2085  CB  THR A 262      -8.725 -24.459   9.275  1.00121.85           C
ATOM   2086  OG1 THR A 262      -8.559 -25.308   8.147  1.00121.85           O
ATOM   2087  CG2 THR A 262      -9.714 -23.332   8.911  1.00121.85           C
ATOM   2088  C   THR A 262      -7.112 -22.776   8.649  1.00121.85           C
ATOM   2089  O   THR A 262      -6.520 -23.027   7.603  1.00121.85           O
ATOM   2090  N   SER A 263      -7.528 -21.544   8.976  1.00119.13           N
ATOM   2091  CA  SER A 263      -7.376 -20.432   8.086  1.00119.13           C
ATOM   2092  CB  SER A 263      -7.930 -19.128   8.672  1.00119.13           C
ATOM   2093  OG  SER A 263      -7.896 -18.127   7.674  1.00119.13           O
ATOM   2094  C   SER A 263      -5.947 -20.264   7.771  1.00119.13           C
ATOM   2095  O   SER A 263      -5.601 -20.145   6.605  1.00119.13           O
ATOM   2096  N   PHE A 264      -5.103 -20.334   8.811  1.00170.18           N
ATOM   2097  CA  PHE A 264      -3.670 -20.204   8.831  1.00170.18           C
ATOM   2098  CB  PHE A 264      -3.254 -20.599  10.263  1.00170.18           C
ATOM   2099  CG  PHE A 264      -1.818 -20.496  10.655  1.00170.18           C
ATOM   2100  CD1 PHE A 264      -0.813 -21.165   9.994  1.00170.18           C
ATOM   2101  CD2 PHE A 264      -1.500 -19.780  11.788  1.00170.18           C
ATOM   2102  CE1 PHE A 264       0.491 -21.058  10.424  1.00170.18           C
ATOM   2103  CE2 PHE A 264      -0.203 -19.675  12.225  1.00170.18           C
ATOM   2104  CZ  PHE A 264       0.798 -20.311  11.536  1.00170.18           C
ATOM   2105  C   PHE A 264      -3.140 -21.250   7.885  1.00170.18           C
ATOM   2106  O   PHE A 264      -2.288 -20.965   7.046  1.00170.18           O
ATOM   2107  N   TRP A 265      -3.654 -22.494   8.003  1.00122.59           N
ATOM   2108  CA  TRP A 265      -3.255 -23.636   7.216  1.00122.59           C
ATOM   2109  CB  TRP A 265      -3.787 -24.984   7.743  1.00122.59           C
ATOM   2110  CG  TRP A 265      -2.994 -25.507   8.914  1.00122.59           C
ATOM   2111  CD2 TRP A 265      -1.779 -26.252   8.752  1.00122.59           C
ATOM   2112  CD1 TRP A 265      -3.195 -25.379  10.256  1.00122.59           C
ATOM   2113  NE1 TRP A 265      -2.173 -25.994  10.944  1.00122.59           N
ATOM   2114  CE2 TRP A 265      -1.295 -26.534  10.029  1.00122.59           C
ATOM   2115  CE3 TRP A 265      -1.119 -26.663   7.629  1.00122.59           C
ATOM   2116  CZ2 TRP A 265      -0.134 -27.233  10.199  1.00122.59           C
ATOM   2117  CZ3 TRP A 265       0.048 -27.371   7.802  1.00122.59           C
ATOM   2118  CH2 TRP A 265       0.527 -27.646   9.064  1.00122.59           C
ATOM   2119  C   TRP A 265      -3.653 -23.510   5.782  1.00122.59           C
ATOM   2120  O   TRP A 265      -2.954 -24.022   4.910  1.00122.59           O
ATOM   2121  N   LEU A 266      -4.803 -22.871   5.498  1.00 53.06           N
ATOM   2122  CA  LEU A 266      -5.237 -22.704   4.140  1.00 53.06           C
ATOM   2123  CB  LEU A 266      -6.579 -21.965   4.019  1.00 53.06           C
ATOM   2124  CG  LEU A 266      -7.044 -21.782   2.561  1.00 53.06           C
ATOM   2125  CD1 LEU A 266      -7.297 -23.132   1.873  1.00 53.06           C
ATOM   2126  CD2 LEU A 266      -8.245 -20.824   2.477  1.00 53.06           C
ATOM   2127  C   LEU A 266      -4.198 -21.883   3.450  1.00 53.06           C
ATOM   2128  O   LEU A 266      -3.873 -22.107   2.286  1.00 53.06           O
ATOM   2129  N   LEU A 267      -3.653 -20.908   4.190  1.00136.26           N
ATOM   2130  CA  LEU A 267      -2.607 -20.041   3.745  1.00136.26           C
ATOM   2131  CB  LEU A 267      -2.073 -19.221   4.939  1.00136.26           C
ATOM   2132  CG  LEU A 267      -2.817 -17.949   5.394  1.00136.26           C
ATOM   2133  CD1 LEU A 267      -4.331 -18.040   5.507  1.00136.26           C
ATOM   2134  CD2 LEU A 267      -2.148 -17.391   6.659  1.00136.26           C
ATOM   2135  C   LEU A 267      -1.434 -20.889   3.343  1.00136.26           C
ATOM   2136  O   LEU A 267      -0.856 -20.689   2.277  1.00136.26           O
ATOM   2137  N   TRP A 268      -1.049 -21.859   4.199  1.00110.67           N
ATOM   2138  CA  TRP A 268       0.095 -22.704   3.950  1.00110.67           C
ATOM   2139  CB  TRP A 268       0.538 -23.594   5.125  1.00110.67           C
ATOM   2140  CG  TRP A 268       1.211 -22.835   6.239  1.00110.67           C
ATOM   2141  CD2 TRP A 268       2.110 -21.739   6.013  1.00110.67           C
ATOM   2142  CD1 TRP A 268       1.096 -22.970   7.591  1.00110.67           C
ATOM   2143  NE1 TRP A 268       1.894 -22.045   8.223  1.00110.67           N
ATOM   2144  CE2 TRP A 268       2.515 -21.274   7.263  1.00110.67           C
ATOM   2145  CE3 TRP A 268       2.556 -21.165   4.858  1.00110.67           C
ATOM   2146  CZ2 TRP A 268       3.380 -20.223   7.378  1.00110.67           C
ATOM   2147  CZ3 TRP A 268       3.430 -20.107   4.976  1.00110.67           C
ATOM   2148  CH2 TRP A 268       3.833 -19.645   6.212  1.00110.67           C
ATOM   2149  C   TRP A 268      -0.108 -23.592   2.783  1.00110.67           C
ATOM   2150  O   TRP A 268       0.821 -23.833   2.016  1.00110.67           O
ATOM   2151  N   ALA A 269      -1.334 -24.096   2.617  1.00 61.32           N
ATOM   2152  CA  ALA A 269      -1.625 -25.021   1.568  1.00 61.32           C
ATOM   2153  CB  ALA A 269      -3.091 -25.488   1.560  1.00 61.32           C
ATOM   2154  C   ALA A 269      -1.339 -24.352   0.262  1.00 61.32           C
ATOM   2155  O   ALA A 269      -0.993 -25.010  -0.717  1.00 61.32           O
ATOM   2156  N   ASN A 270      -1.483 -23.016   0.224  1.00 88.29           N
ATOM   2157  CA  ASN A 270      -1.314 -22.233  -0.966  1.00 88.29           C
ATOM   2158  CB  ASN A 270      -1.449 -20.724  -0.706  1.00 88.29           C
ATOM   2159  CG  ASN A 270      -1.328 -19.990  -2.039  1.00 88.29           C
ATOM   2160  OD1 ASN A 270      -2.222 -20.050  -2.882  1.00 88.29           O
ATOM   2161  ND2 ASN A 270      -0.192 -19.269  -2.235  1.00 88.29           N
ATOM   2162  C   ASN A 270       0.051 -22.455  -1.549  1.00 88.29           C
ATOM   2163  O   ASN A 270       0.214 -22.409  -2.766  1.00 88.29           O
ATOM   2164  N   SER A 271       1.076 -22.686  -0.710  1.00 67.73           N
ATOM   2165  CA  SER A 271       2.422 -22.837  -1.201  1.00 67.73           C
ATOM   2166  CB  SER A 271       3.452 -23.007  -0.071  1.00 67.73           C
ATOM   2167  OG  SER A 271       3.534 -21.818   0.700  1.00 67.73           O
ATOM   2168  C   SER A 271       2.543 -24.036  -2.106  1.00 67.73           C
ATOM   2169  O   SER A 271       3.428 -24.082  -2.959  1.00 67.73           O
ATOM   2170  N   ALA A 272       1.723 -25.077  -1.873  1.00 76.77           N
ATOM   2171  CA  ALA A 272       1.681 -26.300  -2.638  1.00 76.77           C
ATOM   2172  CB  ALA A 272       0.926 -27.420  -1.902  1.00 76.77           C
ATOM   2173  C   ALA A 272       1.045 -26.153  -4.000  1.00 76.77           C
ATOM   2174  O   ALA A 272       1.405 -26.868  -4.933  1.00 76.77           O
ATOM   2175  N   VAL A 273       0.028 -25.278  -4.124  1.00134.51           N
ATOM   2176  CA  VAL A 273      -0.816 -25.167  -5.292  1.00134.51           C
ATOM   2177  CB  VAL A 273      -2.029 -24.321  -5.042  1.00134.51           C
ATOM   2178  CG1 VAL A 273      -2.849 -24.961  -3.910  1.00134.51           C
ATOM   2179  CG2 VAL A 273      -1.588 -22.874  -4.779  1.00134.51           C
ATOM   2180  C   VAL A 273      -0.161 -24.653  -6.552  1.00134.51           C
ATOM   2181  O   VAL A 273      -0.466 -25.143  -7.637  1.00134.51           O
ATOM   2182  N   ASN A 274       0.752 -23.668  -6.481  1.00 82.30           N
ATOM   2183  CA  ASN A 274       1.229 -23.042  -7.690  1.00 82.30           C
ATOM   2184  CB  ASN A 274       2.275 -21.946  -7.432  1.00 82.30           C
ATOM   2185  CG  ASN A 274       1.547 -20.753  -6.832  1.00 82.30           C
ATOM   2186  OD1 ASN A 274       0.322 -20.663  -6.896  1.00 82.30           O
ATOM   2187  ND2 ASN A 274       2.320 -19.802  -6.244  1.00 82.30           N
ATOM   2188  C   ASN A 274       1.837 -24.029  -8.631  1.00 82.30           C
ATOM   2189  O   ASN A 274       1.565 -23.978  -9.831  1.00 82.30           O
ATOM   2190  N   PRO A 275       2.644 -24.928  -8.158  1.00162.63           N
ATOM   2191  CA  PRO A 275       3.252 -25.863  -9.048  1.00162.63           C
ATOM   2192  CD  PRO A 275       3.429 -24.727  -6.955  1.00162.63           C
ATOM   2193  CB  PRO A 275       4.339 -26.568  -8.235  1.00162.63           C
ATOM   2194  CG  PRO A 275       4.147 -26.074  -6.787  1.00162.63           C
ATOM   2195  C   PRO A 275       2.241 -26.743  -9.699  1.00162.63           C
ATOM   2196  O   PRO A 275       2.538 -27.241 -10.774  1.00162.63           O
ATOM   2197  N   VAL A 276       1.073 -27.008  -9.086  1.00111.75           N
ATOM   2198  CA  VAL A 276       0.104 -27.801  -9.795  1.00111.75           C
ATOM   2199  CB  VAL A 276      -1.028 -28.317  -8.947  1.00111.75           C
ATOM   2200  CG1 VAL A 276      -2.004 -27.174  -8.628  1.00111.75           C
ATOM   2201  CG2 VAL A 276      -1.687 -29.489  -9.694  1.00111.75           C
ATOM   2202  C   VAL A 276      -0.484 -26.972 -10.900  1.00111.75           C
ATOM   2203  O   VAL A 276      -0.756 -27.467 -11.993  1.00111.75           O
ATOM   2204  N   LEU A 277      -0.689 -25.668 -10.626  1.00 69.87           N
ATOM   2205  CA  LEU A 277      -1.308 -24.763 -11.552  1.00 69.87           C
ATOM   2206  CB  LEU A 277      -1.486 -23.347 -10.982  1.00 69.87           C
ATOM   2207  CG  LEU A 277      -2.479 -23.279  -9.807  1.00 69.87           C
ATOM   2208  CD1 LEU A 277      -2.621 -21.843  -9.278  1.00 69.87           C
ATOM   2209  CD2 LEU A 277      -3.828 -23.911 -10.183  1.00 69.87           C
ATOM   2210  C   LEU A 277      -0.457 -24.645 -12.773  1.00 69.87           C
ATOM   2211  O   LEU A 277      -0.967 -24.566 -13.890  1.00 69.87           O
ATOM   2212  N   TYR A 278       0.875 -24.640 -12.596  1.00130.32           N
ATOM   2213  CA  TYR A 278       1.713 -24.448 -13.737  1.00130.32           C
ATOM   2214  CB  TYR A 278       3.218 -24.401 -13.415  1.00130.32           C
ATOM   2215  CG  TYR A 278       3.490 -23.220 -12.547  1.00130.32           C
ATOM   2216  CD1 TYR A 278       3.416 -21.943 -13.051  1.00130.32           C
ATOM   2217  CD2 TYR A 278       3.849 -23.392 -11.232  1.00130.32           C
ATOM   2218  CE1 TYR A 278       3.674 -20.857 -12.247  1.00130.32           C
ATOM   2219  CE2 TYR A 278       4.108 -22.311 -10.424  1.00130.32           C
ATOM   2220  CZ  TYR A 278       4.019 -21.038 -10.930  1.00130.32           C
ATOM   2221  OH  TYR A 278       4.284 -19.926 -10.103  1.00130.32           O
ATOM   2222  C   TYR A 278       1.460 -25.558 -14.710  1.00130.32           C
ATOM   2223  O   TYR A 278       1.356 -25.255 -15.879  1.00130.32           O
ATOM   2224  N   PRO A 279       1.366 -26.806 -14.366  1.00173.64           N
ATOM   2225  CA  PRO A 279       1.033 -27.814 -15.340  1.00173.64           C
ATOM   2226  CD  PRO A 279       2.428 -27.321 -13.540  1.00173.64           C
ATOM   2227  CB  PRO A 279       1.501 -29.160 -14.782  1.00173.64           C
ATOM   2228  CG  PRO A 279       2.118 -28.817 -13.420  1.00173.64           C
ATOM   2229  C   PRO A 279      -0.393 -27.814 -15.772  1.00173.64           C
ATOM   2230  O   PRO A 279      -0.829 -28.817 -16.333  1.00173.64           O
ATOM   2231  N   LEU A 280      -1.165 -26.760 -15.492  1.00147.78           N
ATOM   2232  CA  LEU A 280      -2.510 -26.748 -15.980  1.00147.78           C
ATOM   2233  CB  LEU A 280      -3.337 -25.559 -15.462  1.00147.78           C
ATOM   2234  CG  LEU A 280      -4.787 -25.542 -15.986  1.00147.78           C
ATOM   2235  CD1 LEU A 280      -5.578 -26.760 -15.483  1.00147.78           C
ATOM   2236  CD2 LEU A 280      -5.481 -24.206 -15.677  1.00147.78           C
ATOM   2237  C   LEU A 280      -2.524 -26.693 -17.471  1.00147.78           C
ATOM   2238  O   LEU A 280      -3.215 -27.496 -18.085  1.00147.78           O
ATOM   2239  N   CYS A 281      -1.789 -25.744 -18.093  1.00368.96           N
ATOM   2240  CA  CYS A 281      -1.695 -25.693 -19.537  1.00368.96           C
ATOM   2241  CB  CYS A 281      -3.031 -25.916 -20.278  1.00368.96           C
ATOM   2242  SG  CYS A 281      -4.416 -25.016 -19.508  1.00368.96           S
ATOM   2243  C   CYS A 281      -1.237 -24.350 -19.974  1.00368.96           C
ATOM   2244  O   CYS A 281      -2.014 -23.471 -19.622  1.00368.96           O
ATOM   2245  N   HIS A 282       0.008 -24.262 -20.629  1.00260.47           N
ATOM   2246  CA  HIS A 282       1.102 -23.527 -21.349  1.00260.47           C
ATOM   2247  ND1 HIS A 282       4.202 -22.497 -22.155  1.00260.47           N
ATOM   2248  CG  HIS A 282       3.042 -21.912 -21.700  1.00260.47           C
ATOM   2249  CB  HIS A 282       2.109 -22.546 -20.711  1.00260.47           C
ATOM   2250  NE2 HIS A 282       4.053 -20.517 -23.157  1.00260.47           N
ATOM   2251  CD2 HIS A 282       2.966 -20.704 -22.322  1.00260.47           C
ATOM   2252  CE1 HIS A 282       4.767 -21.620 -23.024  1.00260.47           C
ATOM   2253  C   HIS A 282       2.188 -24.524 -21.611  1.00260.47           C
ATOM   2254  O   HIS A 282       2.946 -24.830 -20.698  1.00260.47           O
ATOM   2255  N   TYR A 283       2.459 -24.915 -22.858  1.00135.42           N
ATOM   2256  CA  TYR A 283       3.212 -26.112 -23.145  1.00135.42           C
ATOM   2257  CB  TYR A 283       3.591 -26.305 -24.628  1.00135.42           C
ATOM   2258  CG  TYR A 283       2.392 -26.524 -25.485  1.00135.42           C
ATOM   2259  CD1 TYR A 283       1.734 -27.733 -25.466  1.00135.42           C
ATOM   2260  CD2 TYR A 283       1.925 -25.522 -26.304  1.00135.42           C
ATOM   2261  CE1 TYR A 283       0.628 -27.940 -26.256  1.00135.42           C
ATOM   2262  CE2 TYR A 283       0.819 -25.725 -27.095  1.00135.42           C
ATOM   2263  CZ  TYR A 283       0.169 -26.935 -27.072  1.00135.42           C
ATOM   2264  OH  TYR A 283      -0.966 -27.145 -27.883  1.00135.42           O
ATOM   2265  C   TYR A 283       4.522 -26.183 -22.436  1.00135.42           C
ATOM   2266  O   TYR A 283       4.907 -27.255 -21.973  1.00135.42           O
ATOM   2267  N   SER A 284       5.224 -25.051 -22.307  1.00 65.46           N
ATOM   2268  CA  SER A 284       6.558 -25.081 -21.786  1.00 65.46           C
ATOM   2269  CB  SER A 284       7.157 -23.674 -21.607  1.00 65.46           C
ATOM   2270  OG  SER A 284       7.273 -23.030 -22.867  1.00 65.46           O
ATOM   2271  C   SER A 284       6.635 -25.767 -20.452  1.00 65.46           C
ATOM   2272  O   SER A 284       7.484 -26.636 -20.267  1.00 65.46           O
ATOM   2273  N   PHE A 285       5.773 -25.408 -19.481  1.00163.79           N
ATOM   2274  CA  PHE A 285       5.884 -26.008 -18.179  1.00163.79           C
ATOM   2275  CB  PHE A 285       5.027 -25.344 -17.086  1.00163.79           C
ATOM   2276  CG  PHE A 285       5.735 -24.116 -16.624  1.00163.79           C
ATOM   2277  CD1 PHE A 285       6.715 -24.209 -15.663  1.00163.79           C
ATOM   2278  CD2 PHE A 285       5.439 -22.881 -17.145  1.00163.79           C
ATOM   2279  CE1 PHE A 285       7.383 -23.092 -15.221  1.00163.79           C
ATOM   2280  CE2 PHE A 285       6.103 -21.760 -16.705  1.00163.79           C
ATOM   2281  CZ  PHE A 285       7.077 -21.861 -15.741  1.00163.79           C
ATOM   2282  C   PHE A 285       5.564 -27.471 -18.170  1.00163.79           C
ATOM   2283  O   PHE A 285       6.279 -28.235 -17.524  1.00163.79           O
ATOM   2284  N   ARG A 286       4.497 -27.923 -18.866  1.00168.12           N
ATOM   2285  CA  ARG A 286       4.161 -29.316 -18.705  1.00168.12           C
ATOM   2286  CB  ARG A 286       2.915 -29.836 -19.453  1.00168.12           C
ATOM   2287  CG  ARG A 286       3.067 -29.955 -20.970  1.00168.12           C
ATOM   2288  CD  ARG A 286       1.865 -30.601 -21.663  1.00168.12           C
ATOM   2289  NE  ARG A 286       0.681 -29.725 -21.438  1.00168.12           N
ATOM   2290  CZ  ARG A 286      -0.350 -29.739 -22.333  1.00168.12           C
ATOM   2291  NH1 ARG A 286      -0.268 -30.515 -23.453  1.00168.12           N
ATOM   2292  NH2 ARG A 286      -1.464 -28.982 -22.107  1.00168.12           N
ATOM   2293  C   ARG A 286       5.290 -30.141 -19.230  1.00168.12           C
ATOM   2294  O   ARG A 286       5.664 -31.140 -18.621  1.00168.12           O
ATOM   2295  N   ARG A 287       5.858 -29.742 -20.385  1.00113.50           N
ATOM   2296  CA  ARG A 287       6.935 -30.476 -20.990  1.00113.50           C
ATOM   2297  CB  ARG A 287       7.412 -29.860 -22.319  1.00113.50           C
ATOM   2298  CG  ARG A 287       6.688 -30.368 -23.568  1.00113.50           C
ATOM   2299  CD  ARG A 287       5.165 -30.318 -23.488  1.00113.50           C
ATOM   2300  NE  ARG A 287       4.745 -31.505 -22.692  1.00113.50           N
ATOM   2301  CZ  ARG A 287       4.513 -32.696 -23.317  1.00113.50           C
ATOM   2302  NH1 ARG A 287       4.663 -32.797 -24.670  1.00113.50           N
ATOM   2303  NH2 ARG A 287       4.131 -33.786 -22.588  1.00113.50           N
ATOM   2304  C   ARG A 287       8.108 -30.477 -20.070  1.00113.50           C
ATOM   2305  O   ARG A 287       8.763 -31.502 -19.890  1.00113.50           O
ATOM   2306  N   ALA A 288       8.406 -29.320 -19.456  1.00 46.60           N
ATOM   2307  CA  ALA A 288       9.560 -29.227 -18.614  1.00 46.60           C
ATOM   2308  CB  ALA A 288       9.775 -27.813 -18.049  1.00 46.60           C
ATOM   2309  C   ALA A 288       9.407 -30.152 -17.452  1.00 46.60           C
ATOM   2310  O   ALA A 288      10.340 -30.868 -17.101  1.00 46.60           O
ATOM   2311  N   PHE A 289       8.219 -30.187 -16.825  1.00 87.17           N
ATOM   2312  CA  PHE A 289       8.077 -31.029 -15.674  1.00 87.17           C
ATOM   2313  CB  PHE A 289       6.736 -30.883 -14.935  1.00 87.17           C
ATOM   2314  CG  PHE A 289       6.727 -29.528 -14.314  1.00 87.17           C
ATOM   2315  CD1 PHE A 289       7.577 -29.229 -13.275  1.00 87.17           C
ATOM   2316  CD2 PHE A 289       5.855 -28.563 -14.756  1.00 87.17           C
ATOM   2317  CE1 PHE A 289       7.569 -27.981 -12.698  1.00 87.17           C
ATOM   2318  CE2 PHE A 289       5.843 -27.315 -14.182  1.00 87.17           C
ATOM   2319  CZ  PHE A 289       6.701 -27.019 -13.152  1.00 87.17           C
ATOM   2320  C   PHE A 289       8.234 -32.455 -16.080  1.00 87.17           C
ATOM   2321  O   PHE A 289       8.889 -33.232 -15.389  1.00 87.17           O
ATOM   2322  N   THR A 290       7.647 -32.843 -17.224  1.00113.44           N
ATOM   2323  CA  THR A 290       7.716 -34.215 -17.618  1.00113.44           C
ATOM   2324  CB  THR A 290       6.988 -34.500 -18.899  1.00113.44           C
ATOM   2325  OG1 THR A 290       7.585 -33.795 -19.977  1.00113.44           O
ATOM   2326  CG2 THR A 290       5.520 -34.069 -18.733  1.00113.44           C
ATOM   2327  C   THR A 290       9.148 -34.597 -17.804  1.00113.44           C
ATOM   2328  O   THR A 290       9.567 -35.652 -17.342  1.00113.44           O
ATOM   2329  N   LYS A 291       9.961 -33.753 -18.462  1.00106.82           N
ATOM   2330  CA  LYS A 291      11.326 -34.134 -18.699  1.00106.82           C
ATOM   2331  CB  LYS A 291      12.105 -33.100 -19.536  1.00106.82           C
ATOM   2332  CG  LYS A 291      12.259 -31.739 -18.855  1.00106.82           C
ATOM   2333  CD  LYS A 291      13.275 -30.821 -19.537  1.00106.82           C
ATOM   2334  CE  LYS A 291      14.730 -31.195 -19.251  1.00106.82           C
ATOM   2335  NZ  LYS A 291      15.639 -30.257 -19.947  1.00106.82           N
ATOM   2336  C   LYS A 291      12.047 -34.307 -17.394  1.00106.82           C
ATOM   2337  O   LYS A 291      12.787 -35.274 -17.219  1.00106.82           O
ATOM   2338  N   LEU A 292      11.830 -33.393 -16.426  1.00106.67           N
ATOM   2339  CA  LEU A 292      12.538 -33.464 -15.176  1.00106.67           C
ATOM   2340  CB  LEU A 292      12.111 -32.371 -14.173  1.00106.67           C
ATOM   2341  CG  LEU A 292      12.777 -30.994 -14.353  1.00106.67           C
ATOM   2342  CD1 LEU A 292      14.213 -31.023 -13.819  1.00106.67           C
ATOM   2343  CD2 LEU A 292      12.718 -30.495 -15.802  1.00106.67           C
ATOM   2344  C   LEU A 292      12.245 -34.760 -14.508  1.00106.67           C
ATOM   2345  O   LEU A 292      13.158 -35.469 -14.091  1.00106.67           O
ATOM   2346  N   LEU A 293      10.959 -35.120 -14.397  1.00 97.56           N
ATOM   2347  CA  LEU A 293      10.671 -36.368 -13.774  1.00 97.56           C
ATOM   2348  CB  LEU A 293       9.168 -36.630 -13.589  1.00 97.56           C
ATOM   2349  CG  LEU A 293       8.537 -35.735 -12.500  1.00 97.56           C
ATOM   2350  CD1 LEU A 293       8.646 -34.248 -12.854  1.00 97.56           C
ATOM   2351  CD2 LEU A 293       7.099 -36.164 -12.182  1.00 97.56           C
ATOM   2352  C   LEU A 293      11.267 -37.403 -14.644  1.00 97.56           C
ATOM   2353  O   LEU A 293      11.810 -38.398 -14.170  1.00 97.56           O
ATOM   2354  N   CYS A 294      11.210 -37.154 -15.962  1.00100.02           N
ATOM   2355  CA  CYS A 294      11.700 -38.075 -16.943  1.00100.02           C
ATOM   2356  CB  CYS A 294      13.228 -38.259 -16.893  1.00100.02           C
ATOM   2357  SG  CYS A 294      13.821 -39.437 -18.145  1.00100.02           S
ATOM   2358  C   CYS A 294      11.057 -39.355 -16.609  1.00100.02           C
ATOM   2359  O   CYS A 294      11.736 -40.356 -16.394  1.00100.02           O
ATOM   2360  N   PRO A 295       9.745 -39.264 -16.493  1.00204.83           N
ATOM   2361  CA  PRO A 295       8.959 -40.409 -16.159  1.00204.83           C
ATOM   2362  CD  PRO A 295       8.984 -38.397 -17.370  1.00204.83           C
ATOM   2363  CB  PRO A 295       7.494 -40.015 -16.363  1.00204.83           C
ATOM   2364  CG  PRO A 295       7.546 -38.558 -16.854  1.00204.83           C
ATOM   2365  C   PRO A 295       9.367 -41.363 -17.213  1.00204.83           C
ATOM   2366  O   PRO A 295       9.001 -41.178 -18.375  1.00204.83           O
ATOM   2367  N   GLN A 296      10.139 -42.381 -16.817  1.00325.25           N
ATOM   2368  CA  GLN A 296      10.616 -43.306 -17.783  1.00325.25           C
ATOM   2369  CB  GLN A 296      11.816 -42.795 -18.600  1.00325.25           C
ATOM   2370  CG  GLN A 296      12.313 -43.807 -19.637  1.00325.25           C
ATOM   2371  CD  GLN A 296      13.491 -43.190 -20.377  1.00325.25           C
ATOM   2372  OE1 GLN A 296      14.027 -43.782 -21.312  1.00325.25           O
ATOM   2373  NE2 GLN A 296      13.907 -41.968 -19.950  1.00325.25           N
ATOM   2374  C   GLN A 296      11.077 -44.494 -17.016  1.00325.25           C
ATOM   2375  O   GLN A 296      11.423 -44.383 -15.840  1.00325.25           O
ATOM   2376  N   LYS A 297      11.077 -45.675 -17.654  1.00277.24           N
ATOM   2377  CA  LYS A 297      11.554 -46.825 -16.951  1.00277.24           C
ATOM   2378  CB  LYS A 297      10.783 -48.115 -17.275  1.00277.24           C
ATOM   2379  CG  LYS A 297       9.334 -48.097 -16.783  1.00277.24           C
ATOM   2380  CD  LYS A 297       8.449 -47.091 -17.521  1.00277.24           C
ATOM   2381  CE  LYS A 297       8.085 -47.523 -18.943  1.00277.24           C
ATOM   2382  NZ  LYS A 297       9.298 -47.547 -19.790  1.00277.24           N
ATOM   2383  C   LYS A 297      12.965 -47.017 -17.388  1.00277.24           C
ATOM   2384  O   LYS A 297      13.235 -47.252 -18.564  1.00277.24           O
ATOM   2385  N   LEU A 298      13.911 -46.899 -16.439  1.00243.28           N
ATOM   2386  CA  LEU A 298      15.285 -47.056 -16.796  1.00243.28           C
ATOM   2387  CB  LEU A 298      16.159 -45.847 -16.422  1.00243.28           C
ATOM   2388  CG  LEU A 298      15.768 -44.555 -17.165  1.00243.28           C
ATOM   2389  CD1 LEU A 298      16.670 -43.380 -16.756  1.00243.28           C
ATOM   2390  CD2 LEU A 298      15.725 -44.776 -18.685  1.00243.28           C
ATOM   2391  C   LEU A 298      15.813 -48.229 -16.045  1.00243.28           C
ATOM   2392  O   LEU A 298      15.482 -48.436 -14.879  1.00243.28           O
ATOM   2393  N   LYS A 299      16.640 -49.047 -16.719  1.00297.11           N
ATOM   2394  CA  LYS A 299      17.225 -50.172 -16.060  1.00297.11           C
ATOM   2395  CB  LYS A 299      17.080 -51.492 -16.835  1.00297.11           C
ATOM   2396  CG  LYS A 299      17.635 -52.704 -16.084  1.00297.11           C
ATOM   2397  CD  LYS A 299      16.827 -53.072 -14.837  1.00297.11           C
ATOM   2398  CE  LYS A 299      17.037 -52.114 -13.663  1.00297.11           C
ATOM   2399  NZ  LYS A 299      18.400 -52.280 -13.110  1.00297.11           N
ATOM   2400  C   LYS A 299      18.681 -49.874 -15.955  1.00297.11           C
ATOM   2401  O   LYS A 299      19.260 -49.247 -16.840  1.00297.11           O
ATOM   2402  N   VAL A 300      19.314 -50.302 -14.848  1.00 68.81           N
ATOM   2403  CA  VAL A 300      20.710 -50.032 -14.703  1.00 68.81           C
ATOM   2404  CB  VAL A 300      21.093 -49.582 -13.324  1.00 68.81           C
ATOM   2405  CG1 VAL A 300      22.623 -49.433 -13.264  1.00 68.81           C
ATOM   2406  CG2 VAL A 300      20.326 -48.289 -13.001  1.00 68.81           C
ATOM   2407  C   VAL A 300      21.434 -51.307 -14.969  1.00 68.81           C
ATOM   2408  O   VAL A 300      21.068 -52.363 -14.455  1.00 68.81           O
ATOM   2409  N   GLN A 301      22.481 -51.235 -15.810  1.00227.59           N
ATOM   2410  CA  GLN A 301      23.242 -52.410 -16.105  1.00227.59           C
ATOM   2411  CB  GLN A 301      24.008 -52.334 -17.438  1.00227.59           C
ATOM   2412  CG  GLN A 301      25.088 -51.251 -17.465  1.00227.59           C
ATOM   2413  CD  GLN A 301      25.758 -51.291 -18.831  1.00227.59           C
ATOM   2414  OE1 GLN A 301      26.669 -50.515 -19.114  1.00227.59           O
ATOM   2415  NE2 GLN A 301      25.294 -52.224 -19.706  1.00227.59           N
ATOM   2416  C   GLN A 301      24.239 -52.566 -15.011  1.00227.59           C
ATOM   2417  O   GLN A 301      24.678 -51.593 -14.399  1.00227.59           O
ATOM   2418  N   PRO A 302      24.590 -53.792 -14.751  1.00 77.24           N
ATOM   2419  CA  PRO A 302      25.524 -54.098 -13.706  1.00 77.24           C
ATOM   2420  CD  PRO A 302      24.550 -54.830 -15.768  1.00 77.24           C
ATOM   2421  CB  PRO A 302      25.786 -55.596 -13.829  1.00 77.24           C
ATOM   2422  CG  PRO A 302      25.617 -55.850 -15.338  1.00 77.24           C
ATOM   2423  C   PRO A 302      26.767 -53.319 -13.976  1.00 77.24           C
ATOM   2424  O   PRO A 302      27.095 -53.104 -15.141  1.00 77.24           O
ATOM   2425  N   HIS A 303      27.460 -52.867 -12.915  1.00 74.38           N
ATOM   2426  CA  HIS A 303      28.658 -52.112 -13.117  1.00 74.38           C
ATOM   2427  ND1 HIS A 303      30.390 -49.353 -12.369  1.00 74.38           N
ATOM   2428  CG  HIS A 303      30.456 -50.688 -12.038  1.00 74.38           C
ATOM   2429  CB  HIS A 303      29.255 -51.558 -11.811  1.00 74.38           C
ATOM   2430  NE2 HIS A 303      32.549 -49.876 -12.266  1.00 74.38           N
ATOM   2431  CD2 HIS A 303      31.782 -50.991 -11.979  1.00 74.38           C
ATOM   2432  CE1 HIS A 303      31.669 -48.917 -12.493  1.00 74.38           C
ATOM   2433  C   HIS A 303      29.680 -53.057 -13.733  1.00 74.38           C
ATOM   2434  O   HIS A 303      29.345 -54.261 -13.902  1.00 74.38           O
ATOM   2435  OXT HIS A 303      30.808 -52.590 -14.045  1.00 74.38           O
TER    2436      HIS A 303
HETATM 2437  C01 5EH B 304       0.624 -17.886   8.599  0.50325.07           C
HETATM 2438  N02 5EH B 304       1.161 -16.915   9.566  0.50325.07           N
HETATM 2439  C03 5EH B 304       0.932 -17.389  10.947  0.50325.07           C
HETATM 2440  C04 5EH B 304       0.500 -15.606   9.356  0.50325.07           C
HETATM 2441  C05 5EH B 304       1.526 -14.550   8.950  0.50325.07           C
HETATM 2442  C06 5EH B 304       1.335 -14.217   7.485  0.50325.07           C
HETATM 2443  C07 5EH B 304       0.912 -13.019   7.048  0.50325.07           C
HETATM 2444  C08 5EH B 304       0.595 -11.878   7.967  0.50325.07           C
HETATM 2445  C09 5EH B 304      -0.498 -11.908   8.833  0.50325.07           C
HETATM 2446  C10 5EH B 304      -0.777 -10.800   9.632  0.50325.07           C
HETATM 2447  C11 5EH B 304       0.030  -9.663   9.554  0.50325.07           C
HETATM 2448  C12 5EH B 304       1.113  -9.631   8.667  0.50325.07           C
HETATM 2449  C13 5EH B 304       1.379 -10.741   7.870  0.50325.07           C
HETATM 2450  C14 5EH B 304       2.540 -10.746   6.904  0.50325.07           C
HETATM 2451  O15 5EH B 304       2.049 -10.684   5.565  0.50325.07           O
HETATM 2452  C16 5EH B 304       1.306 -11.657   4.933  0.50325.07           C
HETATM 2453  C17 5EH B 304       1.094 -11.486   3.562  0.50325.07           C
HETATM 2454  C18 5EH B 304       0.360 -12.413   2.826  0.50325.07           C
HETATM 2455  C19 5EH B 304      -0.191 -13.515   3.462  0.50325.07           C
HETATM 2456  C20 5EH B 304       0.001 -13.686   4.832  0.50325.07           C
HETATM 2457  C21 5EH B 304       0.752 -12.773   5.574  0.50325.07           C
END
