# Supplementary material for: Global Analysis of Small Molecule Binding to Related Protein Targets
Source: PLoS Comput Biol. 2012 Jan 12;8(1):e1002333. doi: 10.1371/journal.pcbi.1002333 (PMC3257267; doi:10.1371/journal.pcbi.1002333)
Supplement: Table S1 — Inter-assay variation of measured binding affinities. This tab-delimited table summarizes the data underlying the inter-assay analysis. The column ‘prefName’ provides the canonical name of the target, ‘tid’ the database identifier of the human ortholog, ‘Afnty1/2’ the pKi measured in each group of assays, ‘molregno’ the database identifier of the small molecule, ‘measured’ the number of measurements and ‘diff’ the difference in binding affinity. (TXT) [file pcbi.1002333.s012.txt]

prefName	tid	Afnty1	Afnty2	molregno	measured	diff
Dipeptidyl peptidase IX	20154	2.15490195999	5.67778070527	470595	2	-3.52287874528
Cyclooxygenase-2	126	6.30102999566	6.09151498112	57457	2	0.209515014540001
Methionine aminopeptidase 2	10702	7.30102999566	6.72124639905	351723	2	0.57978359661
C-C chemokine receptor type 2	11575	8.13076828027	7.92081875395	716828	2	0.209949526320001
Renin	11225	8	8.15490195999	553300	2	-0.154901959989999
C-X-C chemokine receptor type 3	12825	6.22914798836	6.2924298239	571038	2	-0.0632818355399998
Histamine H3 receptor	10280	9.27	8.36653154442	647412	2	0.903468455579999
Vanilloid receptor	10260	7.14874165128	6.79588001734	511684	2	0.35286163394
Melanin-concentrating hormone receptor 1	19905	7.69897000434	6.09474395125	328221	2	1.60422605309
Melanocortin receptor 4	10142	7.54211810327	8.39794000867	413352	2	-0.8558219054
Serotonin transporter	121	7.92081875395	8.04575749056	489207	2	-0.124938736610000
Poly [ADP-ribose] polymerase-1	11663	5.55284196866	7.85387196432	592587	2	-2.30102999566
Dopamine D2 receptor	72	5.95860731484	6.13667713988	556987	2	-0.178069825040000
Cannabinoid CB2 receptor	259	8.15490195999	7.95860731484	488282	2	0.196294645149999
Dopamine D3 receptor	130	7.69464863055	7.35556141053	407854	2	0.33908722002
Beta-secretase 1	12252	5.14266750357	5.06600683617	518748	2	0.0766606674000005
Bcl2-antagonist of cell death (BAD)	10032	6.35654732351	8.33724216832	366385	2	-1.98069484481
Histamine H3 receptor	10280	6.39254497679	7.06550154876	501021	2	-0.67295657197
Phospholipase D2	11966	6.34678748622	5.85387196432	684981	2	0.492915521900001
Poly [ADP-ribose] polymerase-1	11663	8.04575749056	5.55284196866	592629	2	2.4929155219
Cannabinoid CB1 receptor	87	6.39794000867	8.95860731484	499393	2	-2.56066730617
Neuropeptide Y receptor type 5	11336	8.7447274949	8.61978875829	493856	2	0.124938736610000
Pituitary adenylate cyclase-activating polypeptide type I receptor	101174	6.41005039867	7.66554624885	461287	2	-1.25549585018
Androgen Receptor	56	7.01322826573	7.46852108296	521473	2	-0.45529281723
Peroxisome proliferator-activated receptor alpha	163	8.04095860768	6.42945706012	621648	2	1.61150154756
Insulin-like growth factor I receptor	234	5.9523358054	7.24412514433	557665	2	-1.29178933893
Cannabinoid CB1 receptor	87	8.21467016499	8.76955107862	494322	2	-0.554880913629999
Neuropeptide Y receptor type 5	11336	8.22914798836	8.14266750357	492506	2	0.08648048479
Phenylethanolamine N-methyltransferase	10911	7.03151705145	7.39794000867	35403	2	-0.36642295722
Cannabinoid CB2 receptor	259	8.25181197299	8.69897000434	449455	2	-0.44715803135
Estrogen receptor beta	174	5.55478512394	4.91981019128	1029277	2	0.63497493266
11-beta-hydroxysteroid dehydrogenase 1	11489	6.25963731051	7.49485002168	365484	2	-1.23521271117
Kappa opioid receptor	137	6.35654732351	7.5376020021	501059	2	-1.18105467859
Retinoid X receptor alpha	275	5.95860731484	5.65757731918	398742	2	0.301029995660000
Androgen Receptor	56	6.7447274949	6.2410881076	426935	2	0.5036393873
Androgen Receptor	56	6.95860731484	6.67985371389	386696	2	0.27875360095
Epidermal growth factor receptor erbB1	9	5.92081875395	6.16115090926	342225	2	-0.24033215531
Vasopressin V2 receptor	112	6.79588001734	7.55284196866	171581	2	-0.75696195132
Norepinephrine transporter	100	5.69615622511	7.03621217265	518200	2	-1.34005594754
11-beta-hydroxysteroid dehydrogenase 1	11489	6.16115090926	5.41566877563	348826	2	0.74548213363
Serotonin 1b (5-HT1b) receptor	106	7.60205999133	9.36653154442	212760	2	-1.76447155309
Carbonic anhydrase IX	12952	7.40893539297	4.40893539297	884	2	3
Tyrosine-protein kinase ITK/TSK	10918	5.92081875395	6.58502665203	397328	2	-0.66420789808
Cannabinoid CB2 receptor	259	7.41453927049	6.61083391564	579255	2	0.80370535485
Vanilloid receptor	10260	6.23807216158	6.73518217699	417381	2	-0.497110015410001
Serotonin 1a (5-HT1a) receptor	51	8.07262963696	6.77598518863	341619	2	1.29664444833
Quinone reductase 1)	13055	4.61978875829	5.09691001301	401532	2	-0.477121254719999
Pregnane X receptor	11912	8.82390874094	8.09420411963	465968	2	0.72970462131
Prostanoid EP3 receptor	10329	5.77417400854	7.73518217699	457249	2	-1.96100816845
Progesterone receptor	36	4.95860731484	4.76955107862	467450	2	0.18905623622
Interleukin-8 receptor A	11574	6.62893213773	6.83564714422	364874	2	-0.206715006490001
Endothelin-converting enzyme 1	11192	7.21253952548	5.59687947882	323251	2	1.61566004666
Neurokinin 3 receptor	10982	9.09691001301	8.05	573575	2	1.04691001301000
Indoleamine 2,3-dioxygenase	100643	6.34678748622	4.60205999133	581655	2	1.74472749489
Peroxisome proliferator-activated receptor gamma	133	5.63827216398	5.60205999133	368612	2	0.03621217265
Carboxylesterase 2	11507	7.67778070527	7.58502665203	438309	2	0.0927540532400002
Prostanoid EP3 receptor	10329	7.84771165562	5.1453903619	583326	2	2.70232129372
Mu opioid receptor	129	8.66756154008	7.58004425151	509921	2	1.08751728857
Vascular endothelial growth factor receptor 2	10980	6.13076828027	6.35654732351	345400	2	-0.22577904324
Peroxisome proliferator-activated receptor gamma	133	6.28399665637	6.41566877563	621490	2	-0.13167211926
Cannabinoid CB2 receptor	259	8.33724216832	7.21467016499	441108	2	1.12257200333
Cathepsin S	11534	7.69897000434	5.46092390121	620740	2	2.23804610313
Serotonin 2c (5-HT2c) receptor	108	8.82390874094	8	596241	2	0.82390874094
Histone deacetylase 1	12697	5.69897000434	5	440005	2	0.69897000434
Inhibitor of apoptosis protein 3	20130	6.60205999133	7.06550154876	570462	2	-0.46344155743
11-beta-hydroxysteroid dehydrogenase 1	11489	7.01772876696	8.46852108296	457715	2	-1.450792316
LXR-alpha	11269	7.16115090926	6.69036983257	608597	2	0.47078107669
Purinergic receptor P2Y1	10544	8.72353819583	6.14146280243	597853	2	2.5820753934
C-X-C chemokine receptor type 3	12825	7.22914798836	8.69897000434	618605	2	-1.46982201598
C-C chemokine receptor type 5	10580	7.25181197299	6.50863830617	591516	2	0.74317366682
Alpha-1b adrenergic receptor	128	6.01502287358	8.14266750357	15191	2	-2.12764462999
Nociceptin receptor	138	8.08092190762	8	336950	2	0.0809219076200005
Peroxisome proliferator-activated receptor delta	12227	5.62708799703	7.01322826573	397301	2	-1.3861402687
Phospholipase D1	10845	7.2924298239	7.22914798836	684984	2	0.0632818355399998
Peroxisome proliferator-activated receptor gamma	133	7.76955107862	8.04575749056	520817	2	-0.276206411940000
Androgen Receptor	56	8.3767507096	8	377788	2	0.376750709600000
Serotonin 6 (5-HT6) receptor	10627	7.32790214206	8.43179827593	310907	2	-1.10389613387
Autotaxin	100594	5.14874165128	4.91721462968	575450	2	0.2315270216
11-beta-hydroxysteroid dehydrogenase 1	11489	8.52287874528	6.72124639905	408528	2	1.80163234623
Monoamine oxidase A	86	4.42078821977	4.42073100424	702200	2	5.72155300000432e-05
Melanocortin receptor 1	11869	5.61978875829	5.67778070527	340094	2	-0.0579919469799997
Peroxisome proliferator-activated receptor alpha	163	6.11690664142	6.8894102897	561389	2	-0.77250364828
Thymidylate synthase	28	6.58502665203	5.56863623584	692929	2	1.01639041619
Gonadotropin-releasing hormone receptor	118	8.82390874094	9.04575749056	515206	2	-0.221848749619999
Dipeptidyl peptidase IV	11140	6.21896306138	5.88605664769	438541	2	0.33290641369
Purinergic receptor P2Y1	10544	6.09691001301	6.69897000434	452540	2	-0.60205999133
Glucagon-like peptide receptor	11758	9.44369749923	5.52287874528	513286	2	3.92081875395
Phospholipase D1	10845	7.10237290871	6.26760624018	684982	2	0.83476666853
Serotonin 6 (5-HT6) receptor	10627	7.32790214206	8.58502665203	573206	2	-1.25712450997
Voltage-gated potassium channel subunit Kv1.5	10198	6.55284196866	6.55129368009	384997	2	0.00154828857000044
Carbonic anhydrase II	15	7.72124639905	6.73048705578	310999	2	0.99075934327
Kappa opioid receptor	137	8.23657200644	7.30102999566	158347	2	0.935542010779999
Melanocortin receptor 4	10142	7.92081875395	9.04575749056	470819	2	-1.12493873661
Serotonin transporter	121	5.67243673981	6.64781748189	518206	2	-0.97538074208
Adenosine A2a receptor	252	10.3187587626	8.38721614328	227480	2	1.93154261932
C-X-C chemokine receptor type 4	10473	6.95860731484	8	506865	2	-1.04139268516
Melanin-concentrating hormone receptor 1	19905	7.1739251973	7.60205999133	452153	2	-0.42813479403
Epoxide hydratase	11727	6.62893213773	6.61978875829	558597	2	0.00914337943999932
Beta-1 adrenergic receptor	50	6.60205999133	6.40893539297	677954	2	0.19312459836
None	103673	5.24010562597	5.81872822844	143686	2	-0.57862260247
Cytochrome P450 17A1	12949	7.13076828027	6.46852108296	184634	2	0.66224719731
Vasopressin V2 receptor	112	7.44369749923	8.09691001301	418059	2	-0.65321251378
Acetylcholinesterase	93	4.43179827593	2.6757175447	306429	2	1.75608073123
Renin	11225	9.08618614762	9.31875876262	590683	2	-0.232572615000000
Serotonin 1a (5-HT1a) receptor	51	8.69897000434	7.55284196866	590989	2	1.14612803568
Tyrosine-protein kinase ITK/TSK	10918	6.13667713988	5.14266750357	397346	2	0.99400963631
11-beta-hydroxysteroid dehydrogenase 1	11489	7.85387196432	8.22184874962	398573	2	-0.3679767853
Androgen Receptor	56	7.22184874962	7.92081875395	417348	2	-0.69897000433
C-C chemokine receptor type 2	11575	6.92811799269	7.2076083105	409191	2	-0.279490317810001
11-beta-hydroxysteroid dehydrogenase 1	11489	7.49485002168	7.79317412397	600958	2	-0.298324102290001
Estrogen receptor beta	174	8.04575749056	7.16115090926	413651	2	0.8846065813
Hexokinase type IV	20095	5.2924298239	6.24412514433	572985	2	-0.95169532043
Hexokinase type IV	20095	6.60205999133	6.12493873661	563591	2	0.47712125472
Geranylgeranyl pyrophosphate synthetase	10108	5.52287874528	4.22184874962	432882	2	1.30102999566
11-beta-hydroxysteroid dehydrogenase 1	11489	7.40893539297	7.65757731918	457396	2	-0.248641926209999
Mu opioid receptor	129	7.42021640338	6.42481215507	480428	2	0.99540424831
Peroxisome proliferator-activated receptor gamma	133	5.59176003469	6.62893213773	426948	2	-1.03717210304
Thymidine kinase, mitochondrial	100293	6.32790214206	6.5376020021	365193	2	-0.209699860040000
Serotonin transporter	121	5.85387196432	5.58502665203	511256	2	0.26884531229
Renin	11225	8.58502665203	9.31875876262	590627	2	-0.733732110589999
Prostaglandin E synthase	101277	6.95860731484	6.33724216832	613674	2	0.62136514652
Matrix metalloproteinase 12	11871	7.85387196432	7.92081875395	477077	2	-0.0669467896300002
Leukotriene A4 hydrolase	237	7.22184874962	7.0268721464	627410	2	0.194976603220001
Inhibitor of apoptosis protein 3	20130	4.75448733219	5.09691001301	745983	2	-0.342422680819999
Solute carrier family 2, facilitated glucose transporter member 2	102691	2.20690839982	3.03810452633	577819	2	-0.83119612651
Peroxisome proliferator-activated receptor alpha	163	8	7.85387196432	368455	2	0.146128035680000
Poly [ADP-ribose] polymerase-1	11663	8.09691001301	7.79588001734	415678	2	0.301029995670000
Melanocortin receptor 3	11003	7.10237290871	6.06048074738	683122	2	1.04189216133
Melanocortin receptor 4	10142	7.49485002168	7.2076083105	622173	2	0.287241711179999
Nociceptin receptor	138	6.97469413474	8.74714696902	489061	2	-1.77245283428
Poly [ADP-ribose] polymerase-1	11663	8.15490195999	7.7447274949	448042	2	0.410174465089999
Tyrosine-protein kinase ABL	8	5.13667713988	5.15304467498	60573	2	-0.0163675351000006
Insulin-like growth factor I receptor	234	6.19246497193	6.19586056766	413442	2	-0.00339559572999981
Serotonin 2a (5-HT2a) receptor	107	5.9829666607	6.19722627471	697	2	-0.214259614010000
Estrogen receptor alpha	19	7.95860731484	9.69897000434	615195	2	-1.7403626895
Peroxisome proliferator-activated receptor alpha	163	5.91009488856	6.07779372256	400251	2	-0.167698834000000
Androgen Receptor	56	7.48148606012	7.32790214206	377759	2	0.153583918060000
Estrogen receptor alpha	19	8.69897000434	6.56066730617	685462	2	2.13830269817
Peroxisome proliferator-activated receptor gamma	133	8.04575749056	8.69897000434	561513	2	-0.65321251378
C-X-C chemokine receptor type 3	12825	7.36653154442	8.39794000867	437846	2	-1.03140846425
Nociceptin receptor	138	7.2076083105	8.52287874528	480233	2	-1.31527043478
Peroxisome proliferator-activated receptor alpha	163	5.45754805262	5.90204892901	400248	2	-0.44450087639
Cholesteryl ester transfer protein	10517	7.05551732785	4.95860731484	427824	2	2.09691001301
Progesterone receptor	36	6.05551732785	6.34678748622	467575	2	-0.291270158370001
Interleukin-8 receptor B	10773	7.85387196432	6.92081875395	424726	2	0.93305321037
Methionine aminopeptidase 2	10702	5.72124639905	6.25181197299	352012	2	-0.53056557394
Urotensin II receptor	10927	6.82390874094	7.34678748622	580991	2	-0.52287874528
11-beta-hydroxysteroid dehydrogenase 1	11489	8.04575749056	6.73518217699	715581	2	1.31057531357
Dipeptidyl peptidase IV	11140	6.1739251973	6.58502665203	399087	2	-0.41110145473
Melanin-concentrating hormone receptor 1	19905	8.69897000434	7.60205999133	562320	2	1.09691001301
Serotonin 6 (5-HT6) receptor	10627	6.97061622231	8.14874165128	613326	2	-1.17812542897
Dopamine D2 receptor	72	7.45593195565	7.12493873661	307336	2	0.33099321904
C-C chemokine receptor type 1	10547	7.95860731484	8.22184874962	455741	2	-0.263241434779999
LXR-beta	20113	6.25103713874	5.642065153	592879	2	0.60897198574
Dopamine D2 receptor	72	5	4.76955107862	558713	2	0.23044892138
Prostanoid EP3 receptor	10329	8.79588001734	8.11918640772	622659	2	0.676693609619999
Farnesyl diphosphate synthase	71	8.96257350206	7.12378215941	83274	2	1.83879134265
Glucagon receptor	146	6.44490555142	7.82390874094	395009	2	-1.37900318952
Urotensin II receptor	10927	6.65757731918	7.79588001734	580996	2	-1.13830269816
C-C chemokine receptor type 2	11575	7.31875876262	7.28399665637	414695	2	0.0347621062499996
Dual specificity protein phosphatase 3	11160	4.8894102897	5.15864052955	1008276	2	-0.269230239850001
Nociceptin receptor	138	7.3767507096	7.32790214206	337276	2	0.0488485675399994
Prostanoid EP3 receptor	10329	7.85387196432	5.65600093094	583336	2	2.19787103338
Mu opioid receptor	129	5.06424089625	6.82102305271	474841	2	-1.75678215646
Caspase-3	10131	7.92081875395	8.22914798836	361177	2	-0.308329234409999
Deoxycytidine kinase	10087	7.76955107862	8.76955107862	611957	2	-1
11-beta-hydroxysteroid dehydrogenase 1	11489	8.52287874528	7.45593195565	365500	2	1.06694678963
Dopamine D2 receptor	72	6.39794000867	6.34678748622	349535	2	0.0511525224499998
Tyrosine-protein kinase SRC	10434	6.15490195999	7.43179827593	376599	2	-1.27689631594
Metastin receptor	100862	9.34678748622	9.14874165128	382402	2	0.198045834940000
LXR-beta	20113	7.24412514433	6.54515513999	397629	2	0.69897000434
Beta amyloid A4 protein	10656	7.52287874528	7.64589156085	374666	2	-0.12301281557
Hepatocyte growth factor receptor	11451	6.24412514433	7.85387196432	565730	2	-1.60974681999
Androgen Receptor	56	7.92081875395	8	389447	2	-0.0791812460500001
Vanilloid receptor	10260	7.60205999133	8.52287874528	417458	2	-0.92081875395
Nicotinic acid receptor 1	100579	5.49485002168	5.46852108296	492804	2	0.0263289387199999
Beta-3 adrenergic receptor	226	6.94692155652	7.22914798836	707149	2	-0.28222643184
Neuropeptide Y receptor type 2	10477	6.56863623584	6.61978875829	409802	2	-0.0511525224500007
Epoxide hydratase	11727	8.36653154442	8.2924298239	590877	2	0.0741017205200016
Renin	11225	9.39794000867	9.5376020021	330285	2	-0.139661993430000
Norepinephrine transporter	100	7.39794000867	7.58502665203	511255	2	-0.187086643360
Arachidonate 5-lipoxygenase	55	4.11577123037	3.95979337243	645447	2	0.15597785794
Liver glycogen phosphorylase	11442	6.92081875395	5.95860731484	448813	2	0.96221143911
Mu opioid receptor	129	7.95860731484	7.14874165128	474775	2	0.80986566356
Beta-secretase 1	12252	6.99404771311	6.60747891007	486411	2	0.386568803039999
Protein kinase C beta	11636	7.48148606012	7.31875876262	145394	2	0.1627272975
Melanin-concentrating hormone receptor 1	19905	7.30102999566	6.61978875829	309540	2	0.68124123737
Melanocortin receptor 1	11869	7.85387196432	7.88605664769	353425	2	-0.0321846833700006
11-beta-hydroxysteroid dehydrogenase 1	11489	8.12493873661	8.10790539731	426728	2	0.0170333392999993
Sodium/glucose cotransporter 2	20092	8.72124639905	7.92081875395	493634	2	0.800427645100001
Insulin-like growth factor I receptor	234	6.87942606879	6.28650945691	566535	2	0.59291661188
Prostanoid FP receptor	140	9	8.69897000434	55034	2	0.301029995660000
Melatonin receptor 1A	11084	9.10237290871	7.92081875395	628150	2	1.18155415476
Prostanoid EP3 receptor	10329	7.26841123481	8.1739251973	457806	2	-0.905513962489999
Adenosine A2a receptor	252	8.39794000867	7.30980391997	516535	2	1.0881360887
Melanocortin receptor 4	10142	7.35654732351	8.05060999336	417651	2	-0.69406266985
Prostanoid EP4 receptor	262	10	8.39794000867	414351	2	1.60205999133
Delta opioid receptor	136	8.79860287568	8.71896663275	360572	2	0.0796362429300004
Protein-tyrosine phosphatase 1B	13061	4.70996538864	5.14874165128	426727	2	-0.43877626264
Poly [ADP-ribose] polymerase-1	11663	6.97061622231	7.55284196866	318578	2	-0.58222574635
Adenosine A2a receptor	252	7.22184874962	7.79588001734	599300	2	-0.57403126772
Dopamine D4 receptor	90	7.92081875395	8.05551732785	557953	2	-0.134698573900000
Mu opioid receptor	129	5	7.18708664336	474843	2	-2.18708664336
Beta-1 adrenergic receptor	50	7.06550154876	6.49620931694	308174	2	0.56929223182
Transitional endoplasmic reticulum ATPase	103079	5.03329522334	4.95311480916	1011990	2	0.08018041418
Bile acid receptor FXR	11180	6.88605664769	6.95860731484	557553	2	-0.0725506671499998
Prostanoid EP4 receptor	262	8.00877392431	6.79588001734	434673	2	1.21289390697
Serotonin transporter	121	7.2076083105	7.20971483597	613820	2	-0.00210652546999945
Cholesteryl ester transfer protein	10517	4.14874165128	4.95860731484	428211	2	-0.80986566356
Muscarinic acetylcholine receptor M4	214	6.72124639905	6.30102999566	134881	2	0.42021640339
Vanilloid receptor	10260	6.56863623584	7.2924298239	382643	2	-0.72379358806
Coagulation factor III	11092	3	2.69897000434	100479	2	0.30102999566
Glucagon-like peptide receptor	11758	6.96940027803	6.42631630691	516463	2	0.54308397112
Nociceptin receptor	138	8.09691001301	7.65757731918	486132	2	0.43933269383
Receptor protein-tyrosine kinase erbB-2	188	6.82973828461	7.7447274949	511602	2	-0.91498921029
Deoxycytidine kinase	10087	6.85387196432	8	612093	2	-1.14612803568
Kinesin-like protein 1	100166	6.31875876262	5.76955107862	385624	2	0.549207684
Carbonic anhydrase I	10193	8.38721614328	6.22184874962	311178	2	2.16536739366
Estrogen receptor beta	174	4.0166186645	5.47290911329	971260	2	-1.45629044879
Cannabinoid CB2 receptor	259	8.20065945055	8.03151705145	426851	2	0.1691423991
C-C chemokine receptor type 1	10547	6.38721614328	6.44369749923	434409	2	-0.0564813559499999
Prostanoid EP3 receptor	10329	7.26680273489	5.81191562629	457251	2	1.4548871086
G protein-coupled receptor 44	20174	7.12493873661	7.34678748622	599155	2	-0.221848749610000
Acyl-CoA desaturase	101234	9	8.39794000867	712654	2	0.60205999133
Retinoid X receptor alpha	275	5.92081875395	6.04575749056	185658	2	-0.124938736610000
C-X-C chemokine receptor type 3	12825	6.39794000867	6.09691001301	434205	2	0.301029995660000
Carbonic anhydrase XII	12209	8.42021640338	8.45593195565	121564	2	-0.0357155522700001
Thymidine phosphorylase	11723	6.04095860768	6.38721614328	399283	2	-0.346257535599999
Peroxisome proliferator-activated receptor delta	12227	8.04575749056	7.38721614328	409897	2	0.65854134728
Androgen Receptor	56	9.30102999566	9.39794000867	396189	2	-0.0969100130099996
Androgen Receptor	56	5.85387196432	6.95860731484	627761	2	-1.10473535052
Cholesteryl ester transfer protein	10517	4.5376020021	6.18045606446	210243	2	-1.64285406236
Cannabinoid CB1 receptor	87	7.52578373592	8.52287874528	470846	2	-0.99709500936
Estrogen receptor beta	174	7.85387196432	7.61978875829	413658	2	0.234083206029999
G protein-coupled receptor 44	20174	7.08618614762	7.44369749923	428808	2	-0.357511351609999
Epoxide hydratase	11727	5.52287874528	8.30102999566	617882	2	-2.77815125038
Prostanoid EP3 receptor	10329	7.45593195565	7.80410034759	457046	2	-0.348168391940001
Cannabinoid CB1 receptor	87	7.66354026615	8	613026	2	-0.33645973385
11-beta-hydroxysteroid dehydrogenase 1	11489	7.39794000867	7.34678748622	366406	2	0.0511525224499998
Serine/threonine-protein kinase AKT	12666	6.65560772631	7.16115090926	435471	2	-0.505543182949999
Purinergic receptor P2Y12	176	7.85387196432	5.48148606012	568276	2	2.3723859042
G protein-coupled receptor 44	20174	7.24412514433	6.28399665637	599679	2	0.96012848796
Peroxisome proliferator-activated receptor gamma	133	7.49485002168	8.69897000434	520818	2	-1.20411998266
Cannabinoid CB2 receptor	259	7.44369749923	7.42021640338	449669	2	0.0234810958499994
Androgen Receptor	56	7.30980391997	6.07675598137	457069	2	1.2330479386
Delta opioid receptor	136	8.28399665637	8.7447274949	410308	2	-0.460730838529999
Melanocortin receptor 4	10142	7.24412514433	8.63827216398	353289	2	-1.39414701965
Dopamine D2 receptor	72	5.43179827593	5.45593195565	351132	2	-0.0241336797199994
Melanocortin receptor 1	11869	5.52753610339	5.91364016933	353294	2	-0.38610406594
Serotonin 1a (5-HT1a) receptor	51	6.90308998699	6.40450377817	398465	2	0.498586208820001
Beta-1 adrenergic receptor	50	5.59176003469	6.95860731484	707838	2	-1.36684728015
Inhibitor of apoptosis protein 3	20130	6.82390874094	6.36653154442	570341	2	0.457377196520000
Peroxisome proliferator-activated receptor gamma	133	5.65757731918	7.07572071394	501941	2	-1.41814339476
Norepinephrine transporter	100	7.08092190762	6.77469071827	572550	2	0.30623118935
G protein-coupled receptor 44	20174	6.65757731918	7.2924298239	428887	2	-0.63485250472
Carbonic anhydrase I	10193	11.920818754	5.92081875395	310020	2	6.00000000005
Serotonin 2c (5-HT2c) receptor	108	7.0268721464	8	477683	2	-0.9731278536
HERG	165	5.25484710492	5.25181197299	296798	2	0.00303513192999993
Poly [ADP-ribose] polymerase-1	11663	9	8.30102999566	494601	2	0.69897000434
Glucagon-like peptide receptor	11758	11.5528419687	8.58502665203	513291	2	2.96781531667
Insulin-like growth factor I receptor	234	6.93930215965	6.35654732351	408885	2	0.58275483614
Cholecystokinin A receptor	10472	6.97469413474	6.72124639905	489902	2	0.25344773569
Beta-2 adrenergic receptor	43	7.49485002168	9.52287874528	631064	2	-2.0280287236
Liver glycogen phosphorylase	11442	5.31220358862	7.01322826573	475148	2	-1.70102467711
Matrix metalloproteinase 13	11024	8.10679324694	7.24412514433	440490	2	0.86266810261
Peroxisome proliferator-activated receptor alpha	163	7.31875876262	6.62160209905	520532	2	0.69715666357
Dopamine D2 receptor	72	6.95860731484	6.65757731918	349966	2	0.301029995660000
G protein-coupled receptor 44	20174	9.31875876262	8.32790214206	598719	2	0.99085662056
Ghrelin receptor	11536	7.7447274949	6.40893539297	405942	2	1.33579210193
Epoxide hydratase	11727	9.52287874528	8.39794000867	566213	2	1.12493873661
Androgen Receptor	56	8.39794000867	8.45593195565	377752	2	-0.0579919469799997
Kappa opioid receptor	137	9.95860731484	9.50863830617	425873	2	0.449969008669999
Serotonin 2a (5-HT2a) receptor	107	7.44369749923	7.5376020021	338175	2	-0.09390450287
Melanocortin receptor 4	10142	8	7.95860731484	470815	2	0.0413926851599999
Norepinephrine transporter	100	5.33724216832	5.03621217265	329003	2	0.301029995670000
Dopamine D5 receptor	220	7.26760624018	7.41680122603	341495	2	-0.149194985849999
Estradiol 17-beta-dehydrogenase 1	11512	7.76955107862	7.72124639905	713688	2	0.0483046795700002
Protein kinase C alpha	11635	7.31875876262	6.81730009666	181957	2	0.50145866596
Steroid 5-alpha-reductase 1	79	6.26760624018	6.82390874094	33679	2	-0.55630250076
G protein-coupled receptor 44	20174	7.39794000867	7.63827216398	428657	2	-0.24033215531
LXR-beta	20113	7.00877392431	6.60205999133	387714	2	0.40671393298
Histone deacetylase 3	11208	6.25963731051	5.92081875395	399340	2	0.33881855656
C-C chemokine receptor type 2	11575	6.20065945055	6.37882371822	434625	2	-0.178164267670000
Androgen Receptor	56	7.2924298239	6.52287874528	627763	2	0.76955107862
11-beta-hydroxysteroid dehydrogenase 1	11489	7.14874165128	8.30102999566	365663	2	-1.15228834438
Estrogen receptor beta	174	4.50874058755	4.83259995037	753155	2	-0.323859362819999
Estrogen receptor beta	174	5.1053943196	7.43420529124	892592	2	-2.32881097164
Matrix metalloproteinase 13	11024	7.67366413907	8.57024772	440520	2	-0.89658358093
Carbonic anhydrase VII	11060	5.38933983691	3.14508697769	13633	2	2.24425285922
Neurokinin 1 receptor	250	7.88605664769	9.7447274949	619540	2	-1.85867084721
Neurokinin 1 receptor	250	9.88605664769	7.65757731918	520105	2	2.22847932851
Lysosomal alpha-glucosidase	10977	6	7	482662	2	-1
Cannabinoid CB1 receptor	87	6.82390874094	8.33724216832	498564	2	-1.51333342738
Thrombin	11	9.85387196432	8.30102999566	297150	2	1.55284196866
Thrombin	11	8.42021640338	6.82390874094	296881	2	1.59630766244
Serotonin 2c (5-HT2c) receptor	108	7.06550154876	6.59006687667	338169	2	0.47543467209
Peroxisome proliferator-activated receptor gamma	133	5.96738123915	7.63827216398	426672	2	-1.67089092483
Epoxide hydratase	11727	6.74232142513	7.44369749923	565734	2	-0.7013760741
Adenosine A3 receptor	280	6.83863199777	7.60730304674	472851	2	-0.76867104897
Dopamine D3 receptor	130	9.30715308072	8.58335949266	579828	2	0.723793588059999
Adenosine A2b receptor	278	8.64016451766	9.55129368009	500259	2	-0.911129162429999
Peroxisome proliferator-activated receptor gamma	133	5.98338445244	5.95860731484	621429	2	0.0247771376000001
Norepinephrine transporter	100	8.19382002602	8.13076828027	562666	2	0.0630517457499984
Thrombin	11	6.82390874094	6.58502665203	229903	2	0.238882088910001
NF-kappaB inhibitor alpha	12914	5.67778070527	5.85387196432	438096	2	-0.176091259050000
Melanocortin receptor 5	11006	6.44369749923	6.46852108296	404848	2	-0.0248235837299999
Monoamine oxidase B	104	6.69897000434	6.69036983257	702171	2	0.0086001717699995
Serine/threonine-protein kinase AKT2	10695	5.74208154969	6.62160209905	422441	2	-0.87952054936
Norepinephrine transporter	100	5.48999148706	5.67840156953	594381	2	-0.18841008247
Serotonin 2a (5-HT2a) receptor	107	6.56383735296	5.95663772198	592229	2	0.60719963098
Serotonin 1b (5-HT1b) receptor	106	7.90657831484	8.69897000434	330282	2	-0.7923916895
Kappa opioid receptor	137	7.58670023592	6.41228903498	360600	2	1.17441120094
Serotonin 2c (5-HT2c) receptor	108	6.80687540165	6.18045606446	596236	2	0.62641933719
Melanocortin receptor 4	10142	7.1739251973	8.11350927483	417653	2	-0.93958407753
Adenosine A1 receptor	114	7	7.16749108729	471459	2	-0.167491087290000
Mu opioid receptor	129	6.46852108296	7.69897000434	473730	2	-1.23044892138
Adenosine A2a receptor	252	6.7328282716	6.7447274949	230749	2	-0.0118992233000004
Beta-secretase 1	12252	8.52287874528	6.78251605579	436946	2	1.74036268949
Cannabinoid CB1 receptor	87	5.95860731484	6.28399665637	563965	2	-0.32538934153
Norepinephrine transporter	100	7.7447274949	7.72124639905	632476	2	0.0234810958500002
Cyclooxygenase-2	126	6.44369749923	6.92081875395	57495	2	-0.47712125472
Vanilloid receptor	10260	7.07572071394	6.28399665637	511620	2	0.79172405757
11-beta-hydroxysteroid dehydrogenase 1	11489	8.52287874528	7.7447274949	366408	2	0.77815125038
Epidermal growth factor receptor erbB1	9	5.61978875829	6.04575749056	342457	2	-0.425968732269999
Beta-secretase 1	12252	4.67633546439	5.72561120445	428507	2	-1.04927574006
C-C chemokine receptor type 2	11575	6.89962945488	7.3767507096	357785	2	-0.477121254719999
Androgen Receptor	56	7.52287874528	7.7447274949	426350	2	-0.221848749620000
Mu opioid receptor	129	6.44369749923	8.50863830617	429644	2	-2.06494080694
Parathyroid hormone receptor	160	8.14266750357	9.03621217265	506538	2	-0.89354466908
Peroxisome proliferator-activated receptor gamma	133	6.44490555142	6.95860731484	412992	2	-0.51370176342
Pituitary adenylate cyclase-activating polypeptide type I receptor	101174	6.22040350874	6.26921772433	461249	2	-0.0488142155900002
Beta-secretase 1	12252	6.49485002168	7.52287874528	710703	2	-1.0280287236
Liver glycogen phosphorylase	11442	8.39794000867	6.87614835903	518950	2	1.52179164964
C-X-C chemokine receptor type 4	10473	8.67778070527	8.05551732785	454524	2	0.62226337742
Dopamine transporter	155	6.90657831484	7	438163	2	-0.09342168516
Androgen Receptor	56	7.44369749923	7.23657200644	386702	2	0.207125492789999
Neurokinin 1 receptor	250	8.69897000434	9.69897000434	16524	2	-1
Alpha-1a adrenergic receptor	125	8.65757731918	8.7447274949	385087	2	-0.0871501757199997
Dopamine D3 receptor	130	8.67778070527	9	405255	2	-0.322219294730001
Delta opioid receptor	136	6.90308998699	7.642065153	579092	2	-0.73897516601
Mu opioid receptor	129	6.26360349772	6.19654288435	480298	2	0.0670606133699998
Melanocortin receptor 1	11869	5	5.81730009666	470804	2	-0.81730009666
Cannabinoid CB2 receptor	259	7.2076083105	7.60205999133	510411	2	-0.394451680830000
Androgen Receptor	56	6.22841251912	6.33441900898	386706	2	-0.106006489860000
Muscarinic acetylcholine receptor M1	61	4.82681373159	7.35654732351	158073	2	-2.52973359192
Renin	11225	6.55595520408	8.79588001734	480699	2	-2.23992481326
Matrix metalloproteinase 3	11109	6.50863830617	6.32790214206	4136	2	0.18073616411
Serotonin 2c (5-HT2c) receptor	108	6.1567672219	6.41793663709	477681	2	-0.261169415190000
Integrin alpha-4	10892	9.06048074738	8.2076083105	380274	2	0.85287243688
Progesterone receptor	36	9.2924298239	9.36653154442	431711	2	-0.0741017205200016
Cholecystokinin A receptor	10472	8.88605664769	9.39794000867	489903	2	-0.511883360980001
LXR-alpha	11269	5.84771165562	6.72584215074	592906	2	-0.87813049512
Cholecystokinin A receptor	10472	8.88605664769	8.95860731484	489828	2	-0.0725506671500007
Peroxisome proliferator-activated receptor gamma	133	7.48148606012	7.95860731484	520963	2	-0.47712125472
Heat shock protein HSP 90-beta	11748	5.33724216832	5.34678748622	335627	2	-0.0095453178999998
Epoxide hydratase	11727	7.39794000867	8.39794000867	633363	2	-1
Poly [ADP-ribose] polymerase-1	11663	7.88605664769	6.92081875395	494517	2	0.96523789374
Cannabinoid CB2 receptor	259	7.34678748622	7.19382002602	576262	2	0.152967460200000
Prostaglandin E synthase	101277	6.55284196866	8.15490195999	582703	2	-1.60205999133
Cannabinoid CB1 receptor	87	7.95860731484	7.60205999133	429814	2	0.35654732351
Histamine H3 receptor	10280	8.39794000867	8.22184874962	501767	2	0.176091259050001
Purinergic receptor P2Y12	176	6.2076083105	8.56863623584	579023	2	-2.36102792534
Metabotropic glutamate receptor 3	10167	8.32790214206	8.11918640772	4146	2	0.208715734339998
Beta-2 adrenergic receptor	43	7.85387196432	5.64781748189	706556	2	2.20605448243
Bile acid receptor FXR	11180	6.00877392431	6.35654732351	564598	2	-0.3477733992
Butyrylcholinesterase	10532	9.11350927483	8.78251605579	213210	2	0.33099321904
Dopamine D2 receptor	72	7.33724216832	7.25963731051	706932	2	0.0776048578100008
Histamine H3 receptor	10280	7.61978875829	8.69897000434	408880	2	-1.07918124605
Phospholipase A2 group IIA	10584	5.36653154442	4.06198090252	446373	2	1.3045506419
Arachidonate 5-lipoxygenase	55	6.52287874528	5.61978875829	500395	2	0.90308998699
Glucagon-like peptide receptor	11758	6.39361863489	5.92081875395	414052	2	0.47279988094
Arachidonate 5-lipoxygenase	55	4.32422165833	4.2076083105	645445	2	0.116613347830000
Melanocortin receptor 1	11869	5.63827216398	4.63078414259	470728	2	1.00748802139
Neurokinin 1 receptor	250	9.50863830617	8.49485002168	707635	2	1.01378828449000
Cannabinoid CB2 receptor	259	7.72124639905	7.31875876262	426813	2	0.40248763643
Caspase-3	10131	7.59176003469	7.89962945488	361210	2	-0.307869420190000
Glucagon receptor	146	7.92081875395	7.56863623584	366040	2	0.35218251811
C-X-C chemokine receptor type 3	12825	6.52287874528	7.15490195999	434163	2	-0.63202321471
Beta-1 adrenergic receptor	50	6.42365864979	6	630490	2	0.42365864979
Prostanoid EP4 receptor	262	9.69897000434	7.7447274949	417971	2	1.95424250944
Histamine H3 receptor	10280	6.85387196432	7.67778070527	707202	2	-0.82390874095
Cannabinoid CB1 receptor	87	7.24412514433	8.92081875395	614704	2	-1.67669360962
G protein-coupled receptor 44	20174	6.0746879085	6.19791074212	328300	2	-0.123222833620001
Melanin-concentrating hormone receptor 1	19905	7	7.04575749056	451687	2	-0.0457574905599998
Cannabinoid CB2 receptor	259	7.30980391997	7.7447274949	579555	2	-0.43492357493
Melatonin receptor 1B	11085	6.87289520164	7.86646109163	628151	2	-0.99356588999
Prostaglandin E synthase	101277	6.3767507096	9	442303	2	-2.6232492904
Muscarinic acetylcholine receptor M4	214	6.15490195999	6.52287874528	135813	2	-0.36797678529
Peroxisome proliferator-activated receptor alpha	163	5.95860731484	6.06198090252	368603	2	-0.103373587680000
Peroxisome proliferator-activated receptor alpha	163	7.04575749056	6.66756154008	368373	2	0.378195950479999
Somatostatin receptor 5	11265	7.00877392431	7.63827216398	616838	2	-0.62949823967
Insulin-like growth factor I receptor	234	6.73754891027	6.81815641206	413454	2	-0.0806075017899994
Alpha-1a adrenergic receptor	125	8.07058107429	7.95860731484	385117	2	0.111973759450001
Purinergic receptor P2Y12	176	7.65757731918	5.28399665637	578988	2	2.37358066281
Tyrosine-protein kinase TIE-2	12913	5.55284196866	6.13076828027	338477	2	-0.57792631161
Serotonin 1a (5-HT1a) receptor	51	6.53165266959	7.69897000434	567175	2	-1.16731733475
Renin	11225	7.56863623584	10	500769	2	-2.43136376416
Nicotinic acid receptor 1	100579	7.30102999566	8.39794000867	520117	2	-1.09691001301
Prostanoid EP4 receptor	262	8.3767507096	9.25963731051	434528	2	-0.88288660091
Peroxisome proliferator-activated receptor gamma	133	6.97469413474	6.85387196432	450438	2	0.120822170420000
Cannabinoid CB2 receptor	259	7.64975198167	7.85698519975	511980	2	-0.207233218080001
Dopamine transporter	155	6.18243463044	6.77989191196	572578	2	-0.59745728152
Macrophage colony stimulating factor receptor	12840	6.76955107862	7.72124639905	417796	2	-0.95169532043
Peroxisome proliferator-activated receptor gamma	133	5.94923368877	6.05898575629	621560	2	-0.109752067520001
TGF-beta receptor type I	13004	7.69897000434	5.51570016065	593896	2	2.18326984369
Histamine H3 receptor	10280	8.39794000867	8.23	408482	2	0.167940008670000
Voltage-gated T-type calcium channel alpha-1H subunit	4	6.8601209136	6.48412615629	683890	2	0.37599475731
Bile acid receptor FXR	11180	7.05060999336	7.10790539731	479567	2	-0.0572954039499995
11-beta-hydroxysteroid dehydrogenase 1	11489	7.79588001734	6.21253952548	426507	2	1.58334049186
Hematopoietic cell protein-tyrosine phosphatase 70Z-PEP	12388	5.06471396833	5.08178612342	795700	2	-0.0170721550899993
Serotonin 6 (5-HT6) receptor	10627	6.8696662315	8.36653154442	402673	2	-1.49686531292
Adenosine A3 receptor	280	8.28399665637	8.92081875395	573163	2	-0.63682209758
Cathepsin S	11534	7.07572071394	7.38721614328	682885	2	-0.31149542934
Tyrosine-protein kinase receptor FLT3	12670	7.3767507096	5.5376020021	349543	2	1.8391487075
Serotonin 2b (5-HT2b) receptor	227	7.7447274949	8.67778070527	338175	2	-0.933053210369999
C-C chemokine receptor type 2	11575	6.97061622231	6.64781748189	409208	2	0.322798740420001
Nociceptin receptor	138	10	9.16115090926	643898	2	0.83884909074
Histamine H3 receptor	10280	8.55284196866	9.3	710111	2	-0.747158031340001
Cannabinoid CB2 receptor	259	7.92081875395	8.46852108296	449101	2	-0.547702329010001
Thrombin	11	6.95860731484	5.72124639905	297139	2	1.23736091579
Matrix metalloproteinase 3	11109	6.32790214206	6.50863830617	18090	2	-0.18073616411
Kappa opioid receptor	137	6.25963731051	5.44490555142	429907	2	0.81473175909
Melanocortin receptor 5	11006	6.06550154876	6.48678239993	205268	2	-0.42128085117
Cannabinoid CB2 receptor	259	8.30102999566	8.04575749056	471871	2	0.255272505100001
Transient receptor potential cation channel subfamily A member 1	101412	4.84466396253	4.72815839346	631421	2	0.11650556907
Peroxisome proliferator-activated receptor gamma	133	6.64397414281	7.28399665637	413016	2	-0.64002251356
TGF-beta receptor type I	13004	7.95860731484	5.76955107862	593908	2	2.18905623622
Delta opioid receptor	136	9.3767507096	9.25181197299	572221	2	0.124938736610000
Hexokinase type IV	20095	6.46852108296	7.39794000867	573089	2	-0.92941892571
Prostanoid EP3 receptor	10329	8.35654732351	8.76955107862	474628	2	-0.413003755109999
Coagulation factor X	194	5.38080228421	5.38090666937	368213	2	-0.00010438516000022
Tyrosine-protein kinase SRC	10434	8.30102999566	6.30102999566	432517	2	2
Integrin alpha-4	10892	8.88605664769	7.09151498112	380287	2	1.79454166657
Serotonin 1a (5-HT1a) receptor	51	8.39794000867	7.72124639905	591197	2	0.67669360962
Mu opioid receptor	129	9.13667713988	9.58502665203	360713	2	-0.448349512150001
Androgen Receptor	56	8.40893539297	8.25181197299	377794	2	0.157123419980000
Phospholipase D2	11966	6.76955107862	6.65757731918	684906	2	0.111973759440001
Vanilloid receptor	10260	8	9	417486	2	-1
Peroxisome proliferator-activated receptor gamma	133	7.63827216398	7.0268721464	450587	2	0.61140001758
C-C chemokine receptor type 2	11575	7.3767507096	9.69897000434	478268	2	-2.32221929474
Norepinephrine transporter	100	7.03621217265	7.21467016499	447778	2	-0.178457992340000
Estrogen receptor alpha	19	5.7878123956	5.25414480483	404426	2	0.53366759077
G protein-coupled receptor 44	20174	6.24412514433	6.43179827593	599282	2	-0.187673131600000
Serotonin 6 (5-HT6) receptor	10627	6.08460016479	7.11918640772	581420	2	-1.03458624293
Hypoxia-inducible factor 1 alpha	100325	4.82390874094	5.45593195565	711237	2	-0.63202321471
Carbonic anhydrase I	10193	6.67778070527	5.48811663902	480545	2	1.18966406625
Melanin-concentrating hormone receptor 1	19905	7.45593195565	7.07058107429	690219	2	0.38535088136
Peroxisome proliferator-activated receptor alpha	163	5.97757162881	6.41566877563	400266	2	-0.438097146820001
11-beta-hydroxysteroid dehydrogenase 1	11489	6.30102999566	6.95860731484	408493	2	-0.65757731918
Serotonin 1a (5-HT1a) receptor	51	9.02181948306	10.2975694636	707893	2	-1.27574998054
Kappa opioid receptor	137	7.47495519296	6.68193666504	360629	2	0.79301852792
Histamine H3 receptor	10280	9.68	8.69897000434	438179	2	0.98102999566
Tyrosine-protein kinase receptor FLT3	12670	7.22184874962	7.15490195999	347586	2	0.0669467896300002
Cannabinoid CB2 receptor	259	6.82390874094	9.82390874094	221361	2	-3
Beta-2 adrenergic receptor	43	7.85387196432	6.92445303861	625590	2	0.92941892571
Cannabinoid CB1 receptor	87	8.1	7.3767507096	580000	2	0.7232492904
Glucagon receptor	146	6.30102999566	8.7447274949	395034	2	-2.44369749924
Beta-2 adrenergic receptor	43	6.282329497	7.40893539297	625588	2	-1.12660589597
Vascular endothelial growth factor receptor 2	10980	8.30102999566	8.69897000434	714130	2	-0.397940008679999
Adenosine A1 receptor	114	6.57511836337	6.56863623584	418969	2	0.00648212752999999
Caspase-3	10131	8.72124639905	8.42021640338	361298	2	0.301029995670001
Secreted frizzled-related protein 1	101219	6.45593195565	6.95860731484	494465	2	-0.50267535919
Nociceptin receptor	138	9.32790214206	8.79588001734	449982	2	0.532022124719999
Serine/threonine-protein kinase AKT	12666	5.99567862622	8.09691001301	469311	2	-2.10123138679
Prostanoid EP1 receptor	261	8.22184874962	6.55284196866	305607	2	1.66900678096
Dopamine D2 receptor	72	7.35654732351	7.24412514433	327307	2	0.112422179180000
Cathepsin S	11534	6.06550154876	7.56863623584	399001	2	-1.50313468708
Arachidonate 5-lipoxygenase	55	5.76955107862	5.55284196866	500620	2	0.21670910996
Peroxisome proliferator-activated receptor delta	12227	5.76955107862	7.95860731484	501658	2	-2.18905623622
Small conductance calcium-activated potassium channel protein 3	12500	5.65757731918	6.39794000867	490662	2	-0.74036268949
Serotonin 2a (5-HT2a) receptor	107	7.49485002168	7.50863830617	338610	2	-0.0137882844900004
Nociceptin receptor	138	7.95860731484	7.2757241304	611654	2	0.68288318444
Histamine H4 receptor	11290	9	8.52287874528	621978	2	0.47712125472
11-beta-hydroxysteroid dehydrogenase 1	11489	7.08092190762	8.39794000867	408510	2	-1.31701810105
Serotonin 2a (5-HT2a) receptor	107	5.73376830331	6.23284413392	477180	2	-0.49907583061
Inhibitor of apoptosis protein 3	20130	5.56863623584	5.18708664336	955489	2	0.38154959248
HERG	165	5.52287874528	5.50031291738	709510	2	0.0225658279000003
Metabotropic glutamate receptor 3	10167	7.03621217265	7.31875876262	366096	2	-0.28254658997
11-beta-hydroxysteroid dehydrogenase 1	11489	7.26760624018	7.95860731484	408336	2	-0.69100107466
Metabotropic glutamate receptor 3	10167	8.23657200644	8.33724216832	4347	2	-0.100670161880000
Androgen Receptor	56	8.49485002168	8.63827216398	364998	2	-0.143422142300000
Secreted frizzled-related protein 1	101219	7.30102999566	6.85387196432	598044	2	0.447158031340001
Serotonin transporter	121	9.24412514433	9.09691001301	317057	2	0.147215131320001
Insulin-like growth factor I receptor	234	6.97881070093	5.76447155309	408876	2	1.21433914784
Hexokinase type IV	20095	6.52287874528	5.7447274949	561938	2	0.77815125038
11-beta-hydroxysteroid dehydrogenase 1	11489	6.19382002602	7.76955107862	369067	2	-1.5757310526
Prostanoid EP3 receptor	10329	8.24412514433	8.3767507096	472906	2	-0.132625565269999
Serotonin 1d (5-HT1d) receptor	105	9.30102999566	8.25963731051	2214	2	1.04139268515000
G protein-coupled receptor 44	20174	6.25963731051	7.28399665637	598873	2	-1.02435934586
Thrombin	11	9.46852108296	7.42021640338	297175	2	2.04830467958
Glucagon receptor	146	6.92445303861	7.03151705145	461423	2	-0.107064012840000
Beta-2 adrenergic receptor	43	6.68824613894	7.95860731484	707029	2	-1.2703611759
Androgen Receptor	56	6.31695296176	6.98716277529	521551	2	-0.67020981353
Norepinephrine transporter	100	7.42021640338	7.7447274949	448524	2	-0.32451109152
Inhibitor of apoptosis protein 3	20130	4.73048705578	4.70996538864	838215	2	0.0205216671400006
Hexokinase type IV	20095	6.45593195565	6.3767507096	476525	2	0.0791812460500001
Peroxisome proliferator-activated receptor delta	12227	7.92081875395	5.88605664769	400269	2	2.03476210626
Neuropeptide Y receptor type 5	11336	7.34678748622	7.85387196432	488592	2	-0.507084478099999
Matrix metalloproteinase 13	11024	6.61261017366	7.19928292172	440072	2	-0.58667274806
Autotaxin	100594	6.04575749056	6.15490195999	575481	2	-0.109144469430000
Cannabinoid CB1 receptor	87	8.55284196866	8.79588001734	494324	2	-0.243038048680001
NAD-dependent deacetylase sirtuin 1	100448	4.31785492363	4.88605664769	332711	2	-0.568201724060001
Thrombin	11	8.67778070527	8.44369749923	168699	2	0.234083206039999
Angiotensin-converting enzyme	69	6.88107424717	7.2924298239	230659	2	-0.41135557673
Dual specificity protein phosphatase 3	11160	5.32975414693	5.45099673797	854867	2	-0.121242591040000
Melanin-concentrating hormone receptor 1	19905	7.15490195999	8.04575749056	327720	2	-0.89085553057
Peroxisome proliferator-activated receptor gamma	133	7.7447274949	7.76955107862	603166	2	-0.0248235837199999
Glucagon-like peptide receptor	11758	9.32790214206	6.67778070527	487896	2	2.65012143679
Adenosine A2b receptor	278	4.69036983257	7.3767507096	52938	2	-2.68638087703
Melanin-concentrating hormone receptor 1	19905	7.30980391997	7.95860731484	690157	2	-0.64880339487
Dopamine transporter	155	7.7447274949	6.82390874094	105064	2	0.92081875396
Excitatory amino acid transporter 2	12640	2.52287874528	3	468883	2	-0.47712125472
Glucagon-like peptide receptor	11758	8.44369749923	7.87289520164	516466	2	0.57080229759
Androgen Receptor	56	7.36653154442	8.09691001301	560757	2	-0.73037846859
DNA topoisomerase I	62	4.62342304294	3.92554928105	627650	2	0.69787376189
Dopamine D2 receptor	72	7.76955107862	7.52287874528	705154	2	0.246672333340000
Inhibitor of apoptosis protein 3	20130	6.72124639905	6.48148606012	570378	2	0.23976033893
Histamine H1 receptor	127	6.88272870434	7.39794000867	590722	2	-0.51521130433
Malonyl-CoA decarboxylase	100666	3.33254704711	6.33254704711	337867	2	-3
Cholesteryl ester transfer protein	10517	5.76955107862	7.39794000867	428482	2	-1.62838893005
Serotonin 1a (5-HT1a) receptor	51	6.69464863055	8.03151705145	353672	2	-1.3368684209
Serotonin 6 (5-HT6) receptor	10627	5.69143558644	8.60205999133	402676	2	-2.91062440489
Ghrelin receptor	11536	6.01322826573	8.39794000867	399853	2	-2.38471174294
Dopamine D2 receptor	72	5.22184874962	4.85387196432	349222	2	0.367976785300001
Carbonic anhydrase I	10193	5.46852108296	4.63827216398	941	2	0.83024891898
Hexokinase type IV	20095	6.22184874962	6.85387196432	457734	2	-0.632023214699999
Metabotropic glutamate receptor 5	11280	6.95860731484	4.39794000867	592494	2	2.56066730617
Matrix metalloproteinase 13	11024	9.82390874094	9.10790539731	440034	2	0.71600334363
Neprilysin	236	8	8.43179827593	376145	2	-0.431798275929999
Melanin-concentrating hormone receptor 1	19905	6.01322826573	7.06048074738	690535	2	-1.04725248165
Sphingosine 1-phosphate receptor Edg-1	11631	8.43179827593	8.63827216398	192827	2	-0.206473888050001
C-C chemokine receptor type 2	11575	8.85387196432	8.95860731484	500993	2	-0.104735350520000
Cannabinoid CB2 receptor	259	8.88605664769	8.79588001734	449874	2	0.0901766303499993
Serotonin 6 (5-HT6) receptor	10627	8.10237290871	7.95860731484	520148	2	0.143765593870000
Serotonin 2a (5-HT2a) receptor	107	6.07987667371	6.65364702555	592271	2	-0.573770351839999
C-C chemokine receptor type 5	10580	7.58502665203	6.83564714422	715315	2	0.74937950781
Coagulation factor III	11092	6.82390874094	6.69897000434	18670	2	0.124938736600001
Androgen Receptor	56	7.33724216832	6.93554201077	396175	2	0.401700157550001
Prostanoid EP3 receptor	10329	7.31247103879	8.85387196432	472838	2	-1.54140092553
Bradykinin B2 receptor	10034	7.44369749923	7.13667713988	564881	2	0.30702035935
C-C chemokine receptor type 5	10580	7.30102999566	8.60205999133	553072	2	-1.30102999567
Kappa opioid receptor	137	7.95860731484	9.44369749923	88792	2	-1.48509018439
Renin	11225	6.07058107429	7.11918640772	72537	2	-1.04860533343
Retinoid X receptor alpha	275	5.63827216398	5.35654732351	398725	2	0.28172484047
11-beta-hydroxysteroid dehydrogenase 1	11489	7.68402965454	8.92081875395	716037	2	-1.23678909941
Estradiol 17-beta-dehydrogenase 3	11488	8.30102999566	7.2076083105	342535	2	1.09342168516
Serotonin transporter	121	8.22184874962	8.22914798836	521768	2	-0.00729923873999994
Prostanoid EP4 receptor	262	5.79588001734	8.61978875829	435389	2	-2.82390874095
Serotonin 6 (5-HT6) receptor	10627	8.32790214206	7.32790214206	575749	2	1
Inhibitor of apoptosis protein 3	20130	5.16749108729	6.07058107429	906636	2	-0.903089987
Peroxisome proliferator-activated receptor delta	12227	7.55284196866	6.43179827593	500789	2	1.12104369273
Gastric inhibitory polypeptide receptor	100290	6.06098022355	6.33724216832	460167	2	-0.276261944770001
Dopamine D3 receptor	130	6.311580178	6.17979854051	407861	2	0.131781637490000
Inhibitor of apoptosis protein 3	20130	7.06550154876	7.15490195999	570405	2	-0.0894004112299998
Protein kinase C alpha	11635	7.11918640772	7.70996538864	461128	2	-0.59077898092
Kappa opioid receptor	137	6.47237009913	6.96257350206	496674	2	-0.49020340293
Melanin-concentrating hormone receptor 1	19905	6.83863199777	7.28399665637	451688	2	-0.4453646586
Cholesteryl ester transfer protein	10517	4.69897000434	6.42021640338	428342	2	-1.72124639904
Bcl2-antagonist of cell death (BAD)	10032	9	7	366713	2	2
Thymidine phosphorylase	11723	6.12493873661	6.3767507096	399262	2	-0.251811972990000
Serotonin 2c (5-HT2c) receptor	108	7.13076828027	7.40893539297	338482	2	-0.278167112700000
Sphingosine 1-phosphate receptor Edg-3	10950	9.82390874094	7.41827784005	619839	2	2.40563090089
Inhibitor of apoptosis protein 3	20130	5.52287874528	5.3767507096	837254	2	0.146128035680000
Thyroid hormone receptor beta-1	271	6.7447274949	5.39794000867	432980	2	1.34678748623
Carbonic anhydrase IX	12952	4.50863830617	7.50863830617	931	2	-3
Melanocortin receptor 3	11003	5.37882371822	5.50141379118	353295	2	-0.122590072960000
11-beta-hydroxysteroid dehydrogenase 1	11489	6.76955107862	7.46852108296	457528	2	-0.69897000434
Melanin-concentrating hormone receptor 1	19905	8.22184874962	7.95860731484	344042	2	0.263241434779999
Carbonyl reductase [NADPH] 1	101246	4.69897000434	5.52287874528	598236	2	-0.82390874094
Delta opioid receptor	136	7.72124639905	6.49485002168	410324	2	1.22639637737
Histamine H3 receptor	10280	8.52287874528	8.45	399929	2	0.0728787452800006
Cytochrome P450 19A1	65	7.82102305271	7.32148162096	494312	2	0.49954143175
Histamine H3 receptor	10280	7.43179827593	7.85	494955	2	-0.418201724069999
Kappa opioid receptor	137	6.97469413474	7.66756154008	360696	2	-0.69286740534
Kinesin-like protein 1	100166	4.76955107862	4.61978875829	385653	2	0.149762320330000
Norepinephrine transporter	100	5.98716277529	6.1505805862	592338	2	-0.163417810910000
Peroxisome proliferator-activated receptor alpha	163	6.20901152491	7.1739251973	127305	2	-0.96491367239
Serotonin 6 (5-HT6) receptor	10627	8.69897000434	7.7447274949	575682	2	0.95424250944
11-beta-hydroxysteroid dehydrogenase 1	11489	8	6.95860731484	364042	2	1.04139268516
Protein kinase C beta	11636	7.52287874528	7.30102999566	83168	2	0.221848749619999
Liver glycogen phosphorylase	11442	6.56383735296	8.30102999566	474874	2	-1.7371926427
11-beta-hydroxysteroid dehydrogenase 1	11489	8.20065945055	7.76955107862	401616	2	0.431108371930001
Androgen Receptor	56	8.18045606446	8.88605664769	426255	2	-0.70560058323
Cannabinoid CB2 receptor	259	8.11918640772	8.49485002168	449388	2	-0.375663613959999
Histamine H3 receptor	10280	7.5376020021	9.48	647458	2	-1.9423979979
Anandamide amidohydrolase	11291	6.72584215074	6.53610701101	555392	2	0.189735139730000
Peroxisome proliferator-activated receptor alpha	163	5.6565914062	5.14545106419	400258	2	0.511140342009999
Secreted frizzled-related protein 1	101219	6.63827216398	7.22184874962	598012	2	-0.58357658564
Norepinephrine transporter	100	5.50849823376	4.91721462968	518493	2	0.59128360408
C-C chemokine receptor type 2	11575	6.1197582241	7.13076828027	434527	2	-1.01101005617
G protein-coupled receptor 44	20174	6.30102999566	7	598947	2	-0.69897000434
Hypoxia-inducible factor 1 alpha	100325	4.52287874528	5.69897000434	711236	2	-1.17609125906
Serotonin 6 (5-HT6) receptor	10627	7.17522353752	7.79588001734	583548	2	-0.62065647982
Neuropeptide Y receptor type 2	10477	9.39794000867	9.52287874528	409799	2	-0.124938736610000
Mu opioid receptor	129	6.37571790416	6.81530856918	480292	2	-0.43959066502
Peroxisome proliferator-activated receptor gamma	133	6.53017798402	6.61978875829	412983	2	-0.0896107742700005
Monoamine oxidase B	104	5.62525165399	5.62470226178	414422	2	0.000549392209999944
Melanocortin receptor 4	10142	6.7447274949	6.82390874094	683185	2	-0.0791812460400001
Beta-3 adrenergic receptor	226	7.25963731051	6.82681373159	706202	2	0.43282357892
Adenosine A3 receptor	280	8.95860731484	9.23657200644	402813	2	-0.277964691599999
TGF-beta receptor type I	13004	6.12784372725	7.03151705145	561353	2	-0.9036733242
Estradiol 17-beta-dehydrogenase 3	11488	10.6989700043	9.30102999566	342478	2	1.39794000864
Kappa opioid receptor	137	8.42021640338	8.72124639905	439007	2	-0.301029995670001
Nicotinic acid receptor 1	100579	6.09691001301	5.33724216832	420063	2	0.759667844690
Lysosomal alpha-glucosidase	10977	6.45593195565	6	445681	2	0.45593195565
Calcitonin gene-related peptide type 1 receptor	19904	10.8927900304	10.4621809049	501085	2	0.4306091255
Calpain 1	12955	7.39794000867	6.61978875829	326117	2	0.77815125038
Insulin-like growth factor I receptor	234	6.39040559077	7.40893539297	561237	2	-1.0185298022
Histamine H3 receptor	10280	7.95860731484	8.69897000434	501983	2	-0.7403626895
Peroxisome proliferator-activated receptor gamma	133	8	8.52287874528	450376	2	-0.52287874528
Neurotensin receptor 1	12910	8.09312646528	8.20690839982	476846	2	-0.113781934540000
Nitric oxide synthase, inducible	12425	5	5.00086945871	143549	2	-0.000869458710000437
Caspase-3	10131	6.5376020021	6.12493873661	318288	2	0.41266326549
Estradiol 17-beta-dehydrogenase 3	11488	7.7447274949	8.39794000867	342161	2	-0.65321251377
LXR-alpha	11269	6.02227639471	8.45593195565	608591	2	-2.43365556094
Renin	11225	8.69897000434	8.15490195999	562814	2	0.54406804435
Retinoid X receptor alpha	275	5.65757731918	5.14874165128	398613	2	0.5088356679
Apoptosis regulator Bcl-X	100217	5.46852108296	5.43179827593	596459	2	0.0367228070299994
Cathepsin S	11534	6.55284196866	7.39794000867	620741	2	-0.84509804001
Peroxisome proliferator-activated receptor gamma	133	7.60205999133	7.44369749923	450377	2	0.158362492100000
Estrogen receptor alpha	19	6.50863830617	7.58502665203	442270	2	-1.07638834586
Estrogen receptor beta	174	6.2757241304	5.7447274949	465793	2	0.5309966355
Beta-3 adrenergic receptor	226	5.03151705145	6.24412514433	677943	2	-1.21260809288
C-C chemokine receptor type 2	11575	9.52287874528	8.79588001734	623197	2	0.72699872794
Hypoxia-inducible factor 1 alpha	100325	5	5.39794000867	711125	2	-0.39794000867
11-beta-hydroxysteroid dehydrogenase 1	11489	6.11350927483	5.82246350007	631741	2	0.291045774760001
Histone deacetylase 1	12697	4.60205999133	6	440007	2	-1.39794000867
Adenosine A3 receptor	280	8.52287874528	7.2757241304	625683	2	1.24715461488
Vasopressin V2 receptor	112	8.7447274949	8.31875876262	499595	2	0.425968732279999
Thyroid hormone receptor beta-1	271	6.37571790416	7.49485002168	433014	2	-1.11913211752
Delta opioid receptor	136	6.24412514433	6.52287874528	364455	2	-0.27875360095
Acyl-CoA desaturase	101234	7.42021640338	7.18708664336	592681	2	0.233129760020001
Receptor protein-tyrosine kinase erbB-2	188	7	7.11918640772	384910	2	-0.11918640772
Epoxide hydratase	11727	7.92081875395	7.61978875829	582792	2	0.301029995660000
Caspase-1	11624	8.28988263489	5.28988263489	300704	2	3
Melanin-concentrating hormone receptor 1	19905	8.16115090926	8.21467016499	328299	2	-0.0535192557300004
Dopamine D3 receptor	130	7.32330639038	7.27984069659	336646	2	0.04346569379
Adenosine A2b receptor	278	7.27245874297	6.62525165399	499951	2	0.64720708898
Serotonin 6 (5-HT6) receptor	10627	8.0985416786	7.0065637695	621118	2	1.0919779091
Carbonic anhydrase I	10193	5.60032627852	8.14874165128	310943	2	-2.54841537276
Butyrylcholinesterase	10532	6.63827216398	7.14874165128	119989	2	-0.5104694873
Estradiol 17-beta-dehydrogenase 3	11488	6.79588001734	6.58502665203	341946	2	0.21085336531
Androgen Receptor	56	7.28399665637	8.07058107429	384034	2	-0.78658441792
Peroxisome proliferator-activated receptor alpha	163	6.64589156085	5.79588001734	368445	2	0.85001154351
C-C chemokine receptor type 5	10580	7.61978875829	8.06550154876	715272	2	-0.44571279047
Cholecystokinin A receptor	10472	10.0315170514	10.5228787453	490458	2	-0.4913616939
Prostanoid IP receptor	143	5.85387196432	6.82390874094	8130	2	-0.97003677662
MAP kinase p38 alpha	10188	7.63827216398	6.82390874094	434867	2	0.81436342304
Purinergic receptor P2Y12	176	5.20065945055	9	578973	2	-3.79934054945
Beta amyloid A4 protein	10656	8.45593195565	8.11350927483	402146	2	0.34242268082
Serotonin 6 (5-HT6) receptor	10627	6.39794000867	7.33724216832	2010	2	-0.93930215965
Secreted frizzled-related protein 1	101219	5.92081875395	7.52287874528	598261	2	-1.60205999133
Progesterone receptor	36	8.38721614328	8.30102999566	440257	2	0.0861861476199994
NAD-dependent deacetylase sirtuin 1	100448	4.23210238398	4.22914798836	332578	2	0.00295439561999977
Hypoxia-inducible factor 1 alpha	100325	6.15490195999	5.58502665203	371168	2	0.56987530796
C-C chemokine receptor type 5	10580	7.82390874094	7.39794000867	715273	2	0.42596873227
Cathepsin S	11534	7.42021640338	7.52287874528	399000	2	-0.102662341899999
Histone deacetylase 2	11206	7.56863623584	6.04575749056	435638	2	1.52287874528
Epidermal growth factor receptor erbB1	9	8.06550154876	8.72124639905	43264	2	-0.65574485029
Histamine H3 receptor	10280	7.15490195999	7.1	474680	2	0.0549019599900005
Hypoxia-inducible factor 1 alpha	100325	5.25963731051	5.82390874094	711124	2	-0.564271430430001
Serotonin 6 (5-HT6) receptor	10627	7.45593195565	8.88605664769	402671	2	-1.43012469204
Cannabinoid CB1 receptor	87	7.82390874094	7.58502665203	429816	2	0.238882088910001
Arachidonate 15-lipoxygenase	12054	5.95860731484	6.95860731484	3784	2	-1
Glucagon receptor	146	7.42021640338	7.01772876696	460401	2	0.40248763642
Beta-secretase 1	12252	7.04575749056	6.95860731484	709264	2	0.0871501757199997
Peroxisome proliferator-activated receptor gamma	133	8	8.30102999566	520820	2	-0.301029995660000
Nociceptin receptor	138	7.56863623584	8.39794000867	406854	2	-0.82930377283
Insulin-like growth factor I receptor	234	6.48412615629	6.31247103879	413414	2	0.171655117500000
Adenosine A2b receptor	278	9.2572748687	8.94692155652	500477	2	0.31035331218
Melanocortin receptor 3	11003	7.35654732351	6.4921441283	470813	2	0.86440319521
Metastin receptor	100862	9.52287874528	9.92081875395	515804	2	-0.39794000867
Beta-3 adrenergic receptor	226	6.15490195999	6.35654732351	677944	2	-0.20164536352
Melanocortin receptor 4	10142	7.67778070527	8.44369749923	413350	2	-0.76591679396
DNA-dependent protein kinase	10056	6.18708664336	6.14266750357	170833	2	0.0444191397899996
HERG	165	6.50863830617	8.15490195999	381927	2	-1.64626365382
Purinergic receptor P2Y12	176	5.95860731484	7.92081875395	555881	2	-1.96221143911
Serotonin 2a (5-HT2a) receptor	107	7.09691001301	7.23657200644	60171	2	-0.139661993430001
Peroxisome proliferator-activated receptor gamma	133	6.26760624018	6.1197582241	413003	2	0.147848016080000
Serotonin transporter	121	7.88605664769	7.72124639905	340756	2	0.164810248640000
Serine/threonine-protein kinase Aurora-C	20171	8.33724216832	7.15490195999	436277	2	1.18234020833
Kappa opioid receptor	137	8.88605664769	8.82390874094	319609	2	0.062147906749999
Serotonin 1a (5-HT1a) receptor	51	6.74232142513	7.04575749056	171869	2	-0.30343606543
Sphingosine 1-phosphate receptor Edg-1	11631	8.85387196432	8.45593195565	374152	2	0.39794000867
Cannabinoid CB1 receptor	87	6.95860731484	6.65757731918	426897	2	0.301029995660000
Phosphodiesterase 3A	170	4.94309514866	5.44369749923	380567	2	-0.50060235057
Epoxide hydratase	11727	8.15490195999	9.39794000867	555676	2	-1.24303804868
Acyl-CoA desaturase	101234	8.15490195999	8.69897000434	592649	2	-0.54406804435
Inhibitor of apoptosis protein 3	20130	4.02273378757	4.94309514866	865918	2	-0.92036136109
Arachidonate 5-lipoxygenase	55	6.61978875829	6.14874165128	500060	2	0.47104710701
Phenylethanolamine N-methyltransferase	10911	8.80966830183	8.50863830617	60129	2	0.301029995659999
Androgen Receptor	56	7.85387196432	7.60205999133	683711	2	0.251811972990000
Bradykinin B1 receptor	11156	7.62893213773	7.29584948316	450156	2	0.33308265457
Cannabinoid CB1 receptor	87	6.88605664769	6.25963731051	426854	2	0.626419337180001
Cannabinoid CB1 receptor	87	7.46852108296	8.95860731484	614580	2	-1.49008623188
Serine/threonine-protein kinase Aurora-B	10781	8.69897000434	6.5376020021	363076	2	2.16136800224
Renin	11225	8	9.56863623584	619565	2	-1.56863623584
Inhibitor of apoptosis protein 3	20130	4.59859945922	5.43179827593	796621	2	-0.83319881671
Peroxisome proliferator-activated receptor gamma	133	7.42021640338	8.09691001301	520893	2	-0.676693609629999
Dipeptidyl peptidase IV	11140	7.5376020021	7.45593195565	438445	2	0.0816700464500002
Androgen Receptor	56	7.61978875829	7.00877392431	384030	2	0.61101483398
Kappa opioid receptor	137	8.2757241304	7.7447274949	486135	2	0.5309966355
Melanocortin receptor 4	10142	7.03621217265	9.22184874962	404846	2	-2.18563657697
Bile acid receptor FXR	11180	6.42021640338	6.01772876696	561111	2	0.40248763642
Renin	11225	8.2757241304	8.3767507096	154464	2	-0.101026579199999
Peroxisome proliferator-activated receptor gamma	133	6.30189945438	8.09691001301	426629	2	-1.79501055863
Peroxisome proliferator-activated receptor gamma	133	6.95467702121	7.79588001734	409913	2	-0.84120299613
Phospholipase D1	10845	4.82390874094	6	684938	2	-1.17609125906
Histamine H3 receptor	10280	9.48	8.63827216398	647457	2	0.84172783602
Estradiol 17-beta-dehydrogenase 1	11512	7.56863623584	8.09691001301	713687	2	-0.52827377717
Thrombin	11	6	7.0043648054	297177	2	-1.0043648054
Cannabinoid CB2 receptor	259	7.60205999133	7.95860731484	449312	2	-0.35654732351
Metabotropic glutamate receptor 1	11279	8.25181197299	8.23657200644	513634	2	0.0152399665500003
None	103673	5.72284938604	4.68905191967	1009630	2	1.03379746637
Adenosine A3 receptor	280	7.25181197299	7.23657200644	422416	2	0.0152399665499994
Beta-2 adrenergic receptor	43	5.58502665203	5.25963731051	707382	2	0.32538934152
Dual specificity protein phosphatase 3	11160	5.27818938479	5.07365755337	825438	2	0.204531831420000
Retinoid X receptor alpha	275	6.3767507096	6.65757731918	398732	2	-0.28082660958
Cannabinoid CB2 receptor	259	7.45593195565	7.48148606012	519649	2	-0.0255541044700003
Mu opioid receptor	129	6.60205999133	6.99567862622	472659	2	-0.39361863489
Adenosine A3 receptor	280	6.82390874094	6.85387196432	422417	2	-0.0299632233799993
Serotonin 2c (5-HT2c) receptor	108	6.90308998699	7.06048074738	331139	2	-0.157390760389999
Estradiol 17-beta-dehydrogenase 1	11512	6.42021640338	6.50863830617	508388	2	-0.0884219027899995
Bcl2-antagonist of cell death (BAD)	10032	5.88605664769	8.85387196432	366671	2	-2.96781531663
Heat shock protein HSP 90-alpha	11213	4.51570016065	4.1784864716	320908	2	0.337213689049999
LXR-alpha	11269	6.3767507096	7.85387196432	608590	2	-1.47712125472
Poly [ADP-ribose] polymerase-1	11663	5.5376020021	8.22184874962	592559	2	-2.68424674752
Carbonic anhydrase II	15	6.12493873661	6.04095860768	36660	2	0.0839801289299995
Tyrosine-protein kinase ITK/TSK	10918	5.33724216832	6.85387196432	397356	2	-1.516629796
C-X-C chemokine receptor type 3	12825	6.79048498546	8.30102999566	618612	2	-1.5105450102
Fructose-1,6-bisphosphatase	11415	5.55987839681	6.57839607313	511741	2	-1.01851767632
Receptor protein-tyrosine kinase erbB-2	188	6.79588001734	6.63827216398	384902	2	0.15760785336
Cannabinoid CB2 receptor	259	7.61978875829	8.30980391997	510625	2	-0.690015161679999
Peroxisome proliferator-activated receptor alpha	163	6.82390874094	7.31875876262	368575	2	-0.49485002168
Mu opioid receptor	129	8.92081875395	9.30102999566	434776	2	-0.380211241710001
Dopamine D2 receptor	72	7.65757731918	7.72124639905	707042	2	-0.0636690798700004
Adenosine A3 receptor	280	7.33724216832	9.39794000867	571105	2	-2.06069784035
Orexin receptor 2	12968	7.7447274949	9.32790214206	630278	2	-1.58317464716
Glutathione S-transferase A1	10372	5.09151498112	5.76955107862	562199	2	-0.6780360975
Poly [ADP-ribose] polymerase-1	11663	7.67778070527	7.79588001734	415624	2	-0.11809931207
Serotonin 6 (5-HT6) receptor	10627	7.95467702121	6.47108329972	402711	2	1.48359372149
Beta amyloid A4 protein	10656	7.82390874094	7.76955107862	402144	2	0.0543576623200002
Prostanoid EP4 receptor	262	7.42021640338	9.43179827593	435388	2	-2.01158187255
Glucagon-like peptide receptor	11758	7.79588001734	10.6197887583	487890	2	-2.82390874096
Glucocorticoid receptor	25	7.88605664769	6.49079747767	415311	2	1.39525917002
Liver glycogen phosphorylase	11442	6.41228903498	5.93181413825	475548	2	0.48047489673
Acetylcholinesterase	93	9.09151498112	9.22914798836	47469	2	-0.137633007240000
Bile acid receptor FXR	11180	6.33724216832	7.08618614762	479708	2	-0.7489439793
Cannabinoid CB1 receptor	87	6.16941133131	9.0985416786	335312	2	-2.92913034729
Insulin-like growth factor I receptor	234	5.93554201077	6.21752737583	408760	2	-0.28198536506
Delta opioid receptor	136	6.82390874094	6.85387196432	364421	2	-0.0299632233799993
Prostanoid EP4 receptor	262	9.36653154442	6.45593195565	434129	2	2.91059958877
Poly [ADP-ribose] polymerase-1	11663	8.30102999566	5.95860731484	593057	2	2.34242268082
Delta opioid receptor	136	7.5376020021	6.3767507096	562725	2	1.1608512925
Leukotriene A4 hydrolase	237	8.22184874962	7.30980391997	627629	2	0.91204482965
Peroxisome proliferator-activated receptor gamma	133	6.85387196432	7.22184874962	409900	2	-0.367976785300001
Serotonin 1a (5-HT1a) receptor	51	8.55129368009	6.72010501999	341128	2	1.8311886601
Mu opioid receptor	129	7.7447274949	6.56863623584	410310	2	1.17609125906
Thrombin	11	9.92081875395	7.82390874094	297129	2	2.09691001301
Nociceptin receptor	138	7.04575749056	8.30102999566	406903	2	-1.2552725051
Metastin receptor	100862	5.38721614328	8.00877392431	645397	2	-2.62155778103
Serine/threonine-protein kinase AKT	12666	8.52287874528	6.39794000867	469380	2	2.12493873661
Beta-3 adrenergic receptor	226	7.04575749056	7.01772876696	707151	2	0.0280287235999994
Arachidonate 5-lipoxygenase	55	6.35654732351	6.88605664769	500252	2	-0.52950932418
Carbonic anhydrase IX	12952	8.2924298239	8.30102999566	39857	2	-0.00860017176000127
Indoleamine 2,3-dioxygenase	100643	6.56863623584	6.30102999566	574293	2	0.267606240179999
Metabotropic glutamate receptor 1	11279	7.0268721464	7.69897000434	296428	2	-0.67209785794
Cannabinoid CB1 receptor	87	7.61083391564	8.14874165128	470253	2	-0.53790773564
Histamine H3 receptor	10280	8.39794000867	8.69897000434	501837	2	-0.301029995670000
Vascular endothelial growth factor receptor 2	10980	7.18045606446	7.03151705145	341671	2	0.148939013010001
Glucocorticoid receptor	25	7.01322826573	8.30980391997	385748	2	-1.29657565424
Insulin-like growth factor I receptor	234	5.0043648054	4.88605664769	338477	2	0.118308157710000
Peroxisome proliferator-activated receptor gamma	133	8.39794000867	8.22184874962	564970	2	0.176091259050001
Melanocortin receptor 4	10142	7.35654732351	8.11918640772	438956	2	-0.762639084210001
Epoxide hydratase	11727	8.76955107862	8.22184874962	555678	2	0.547702329
Purinergic receptor P2Y12	176	6.82390874094	8.24412514433	561054	2	-1.42021640339
Melanocortin receptor 4	10142	8.18045606446	7.7447274949	417662	2	0.435728569559999
Prostanoid EP3 receptor	10329	9.22184874962	7.75945075172	622657	2	1.4623979979
Retinoid X receptor alpha	275	5.69897000434	5.65757731918	386254	2	0.0413926851599999
Peroxisome proliferator-activated receptor delta	12227	5.70553377384	6.92081875395	396850	2	-1.21528498011
Estrogen receptor alpha	19	6.82681373159	7.39794000867	373250	2	-0.57112627708
Insulin-like growth factor I receptor	234	5.6317131151	5.88306035345	413474	2	-0.25134723835
Carbonic anhydrase XIV	11063	7.60205999133	8.60205999133	1096	2	-1
Vascular endothelial growth factor receptor 2	10980	6.44442192723	6.50863830617	332421	2	-0.0642163789400003
Mu opioid receptor	129	6.60205999133	7.72124639905	410366	2	-1.11918640772
Serotonin transporter	121	8.16749108729	8.08092190762	594371	2	0.0865691796699988
Beta-3 adrenergic receptor	226	6.30980391997	6.49485002168	677942	2	-0.185046101709999
Malonyl-CoA decarboxylase	100666	6.5376020021	9.5376020021	341134	2	-3
Melanocortin receptor 1	11869	7.00877392431	6.56703070913	470817	2	0.44174321518
Serotonin 1a (5-HT1a) receptor	51	8.13076828027	6.85387196432	519331	2	1.27689631595
Liver glycogen phosphorylase	11442	6.50863830617	7.58502665203	453879	2	-1.07638834586
Purinergic receptor P2Y12	176	7.95860731484	4.82390874094	559245	2	3.1346985739
Androgen Receptor	56	6.58502665203	5.95860731484	626623	2	0.62641933719
Bradykinin B2 receptor	10034	6.69897000434	6.48148606012	561375	2	0.217483944220000
Melanin-concentrating hormone receptor 1	19905	8.15490195999	8	359700	2	0.154901959989999
Vascular endothelial growth factor receptor 2	10980	7.01188715973	8.72124639905	332519	2	-1.70935923932
Progesterone receptor	36	7.10790539731	7.13076828027	467514	2	-0.0228628829600002
Beta-2 adrenergic receptor	43	6.93930215965	6.15989390554	625659	2	0.77940825411
Tyrosine-protein kinase ITK/TSK	10918	6.95860731484	5.13076828027	397333	2	1.82783903457
TGF-beta receptor type I	13004	7.14266750357	7.65757731918	572922	2	-0.514909815609999
Nicotinic acid receptor 1	100579	7.06550154876	8.04575749056	403310	2	-0.9802559418
Dual specificity protein phosphatase 3	11160	5.29929628285	5.39361863489	728934	2	-0.0943223520399998
LXR-beta	20113	7.49485002168	5.53910215724	515835	2	1.95574786444
Liver glycogen phosphorylase	11442	7.88605664769	5.99783393824	475077	2	1.88822270945
Cathepsin B	10378	4.79588001734	8	321878	2	-3.20411998266
Vascular endothelial growth factor receptor 2	10980	6.28399665637	6.50863830617	345341	2	-0.224641649800000
Peroxisome proliferator-activated receptor gamma	133	5.64397414281	5.81530856918	409907	2	-0.171334426370000
TGF-beta receptor type I	13004	6.94309514866	8.15490195999	572910	2	-1.21180681133
Serotonin 1a (5-HT1a) receptor	51	8.52287874528	6.65169513695	591046	2	1.87118360833
Cannabinoid CB1 receptor	87	7.18842499413	7.74957999769	475332	2	-0.56115500356
Serotonin 6 (5-HT6) receptor	10627	8.22184874962	7.25181197299	613147	2	0.97003677663
Vasopressin V1a receptor	134	5.61978875829	5.6143937264	590920	2	0.00539503189000001
None	103673	5.05202742075	4.71751383781	793376	2	0.334513582940000
Histamine H3 receptor	10280	8.52287874528	9.1	474613	2	-0.57712125472
Renin	11225	7.25181197299	9.25963731051	480738	2	-2.00782533752
Alpha-galactosidase A	10693	6.16115090926	6.30102999566	443650	2	-0.139879086400001
Serotonin transporter	121	8.28399665637	8.60205999133	401983	2	-0.318063334960000
Histamine H3 receptor	10280	8.56863623584	8.5	412306	2	0.0686362358399997
Nicotinic acid receptor 1	100579	7.82390874094	7.30102999566	690523	2	0.52287874528
TGF-beta receptor type I	13004	5.43297363384	7.45593195565	593942	2	-2.02295832181
Carbonic anhydrase IX	12952	8.05551732785	7.7447274949	557536	2	0.310789832949999
Ghrelin receptor	11536	7.61978875829	8.26760624018	405916	2	-0.647817481889999
C-C chemokine receptor type 2	11575	5.72584215074	8.58502665203	621869	2	-2.85918450129
Histone deacetylase 1	12697	6.14266750357	7.25963731051	440130	2	-1.11696980694
Beta-secretase 1	12252	6.24641694111	7.92081875395	437278	2	-1.67440181284
Receptor protein-tyrosine kinase erbB-2	188	6.88605664769	7.82390874094	384934	2	-0.93785209325
Insulin-like growth factor I receptor	234	6.46852108296	5.51570016065	560587	2	0.95282092231
Nociceptin receptor	138	8	7.06048074738	480665	2	0.93951925262
Prostanoid EP1 receptor	261	5.25181197299	5.95860731484	55297	2	-0.70679534185
Androgen Receptor	56	5.31875876262	6.13667713988	468204	2	-0.81791837726
Bradykinin B2 receptor	10034	6.95860731484	7.1739251973	554457	2	-0.21531788246
Dual specificity protein phosphatase 3	11160	4.56383735296	5.05256627811	877786	2	-0.488728925149999
Acyl-CoA desaturase	101234	7.14874165128	7.60205999133	590133	2	-0.45331834005
Vascular endothelial growth factor receptor 2	10980	6.11918640772	6.25963731051	345418	2	-0.140450902790000
Peroxisome proliferator-activated receptor alpha	163	5.85387196432	5.39577394692	324272	2	0.458098017399999
Inhibitor of apoptosis protein 3	20130	5.72124639905	5.2076083105	871809	2	0.51363808855
Kappa opioid receptor	137	9.15490195999	7.82390874094	487088	2	1.33099321905
Ghrelin receptor	11536	7.63827216398	6.61978875829	435886	2	1.01848340569
Vanilloid receptor	10260	7.30980391997	7.22914798836	511964	2	0.08065593161
Glucocorticoid receptor	25	6.88605664769	8.09691001301	326830	2	-1.21085336532
Melanin-concentrating hormone receptor 1	19905	7.5376020021	7.49485002168	451689	2	0.0427519804200003
Inhibitor of apoptosis protein 3	20130	5.05060999336	4.11350927483	917336	2	0.93710071853
Liver glycogen phosphorylase	11442	6.55284196866	5.95860731484	448272	2	0.59423465382
Dopamine D2 receptor	72	6.42596873227	5.75770709502	404499	2	0.66826163725
Cysteinyl leukotriene receptor 1	179	9.21467016499	9.67778070527	234180	2	-0.463110540279999
LXR-alpha	11269	7.67778070527	6.33068311943	379336	2	1.34709758584
Tyrosine-protein kinase LCK	10140	6.82102305271	6.60205999133	107975	2	0.218963061380000
Purinergic receptor P2Y12	176	5.07058107429	6.72124639905	562882	2	-1.65066532476
Matrix metalloproteinase 13	11024	8.18708664336	9.05551732785	440208	2	-0.868430684489999
Dopamine transporter	155	5.39794000867	5.48148606012	365722	2	-0.08354605145
Hepatocyte growth factor	101207	6.79317412397	6.70774392864	471062	2	0.0854301953299998
Serotonin 1a (5-HT1a) receptor	51	6.47366072261	7.12389767862	341550	2	-0.65023695601
Purinergic receptor P2Y12	176	5.82390874094	8.43179827593	578989	2	-2.60788953499
Calcitonin gene-related peptide type 1 receptor	19904	7.38721614328	7.22914798836	452713	2	0.158068154920000
Cholecystokinin A receptor	10472	5.86998805033	6.69897000434	490046	2	-0.82898195401
Peroxisome proliferator-activated receptor gamma	133	5.5712174885	6.15119529895	369528	2	-0.57997781045
Serotonin 2c (5-HT2c) receptor	108	9	8.15490195999	596219	2	0.84509804001
Androgen Receptor	56	8.09691001301	7.38721614328	566054	2	0.70969386973
Serotonin 1a (5-HT1a) receptor	51	6.99097425791	8.43179827593	565343	2	-1.44082401802
Peroxisome proliferator-activated receptor gamma	133	7.92081875395	8.39794000867	520531	2	-0.47712125472
Beta-secretase 1	12252	7.22184874962	7.18708664336	364445	2	0.0347621062600005
NF-kappaB inhibitor alpha	12914	5	5.15490195999	438374	2	-0.15490195999
Vanilloid receptor	10260	6.63827216398	7.69897000434	417472	2	-1.06069784036
Serotonin 2a (5-HT2a) receptor	107	7.85387196432	6.49620931694	348245	2	1.35766264738
Melanocortin receptor 4	10142	8.63827216398	8.48148606012	683605	2	0.15678610386
Alpha-2c adrenergic receptor	218	7.09528445472	8.07572071394	20131	2	-0.98043625922
Progesterone receptor	36	9.09691001301	8.61978875829	492151	2	0.47712125472
Serotonin transporter	121	7.33724216832	7.30102999566	473109	2	0.03621217266
Cyclooxygenase-2	126	7.36653154442	5.16115090926	57749	2	2.20538063516
Purinergic receptor P2Y12	176	5.92081875395	7.95860731484	579020	2	-2.03778856089
Malonyl-CoA decarboxylase	100666	10.15490196	7.15490195999	341202	2	3.00000000001
Peroxisome proliferator-activated receptor gamma	133	8.30102999566	8.69897000434	561389	2	-0.397940008679999
Cyclooxygenase-2	126	7.33254704711	7.75448733219	439681	2	-0.42194028508
Glutathione S-transferase Pi	11416	5.58502665203	4.96657624451	329955	2	0.61845040752
Poly [ADP-ribose] polymerase-1	11663	6.50863830617	7.88605664769	593025	2	-1.37741834152
Peroxisome proliferator-activated receptor gamma	133	6.27818938479	7.14266750357	369542	2	-0.86447811878
Peroxisome proliferator-activated receptor delta	12227	8.39794000867	7.92081875395	610266	2	0.47712125472
Bile acid receptor FXR	11180	5.69897000434	6.50863830617	479709	2	-0.80966830183
Peroxisome proliferator-activated receptor alpha	163	6.04000516167	6.20551195334	507106	2	-0.165506791670000
Serotonin 6 (5-HT6) receptor	10627	8.49485002168	7.30102999566	402741	2	1.19382002602
Peroxisome proliferator-activated receptor alpha	163	7.21467016499	7.46852108296	596051	2	-0.253850917969999
Nociceptin receptor	138	6.80687540165	8.15490195999	452329	2	-1.34802655834000
Serotonin 6 (5-HT6) receptor	10627	9.58670023592	9.95078197733	630495	2	-0.364081741409999
Serotonin 2c (5-HT2c) receptor	108	7.65757731918	6.78515615195	596240	2	0.87242116723
Ghrelin receptor	11536	8.63827216398	7.15490195999	405922	2	1.48337020399
None	103673	4.77570007392	4.94206777262	857469	2	-0.166367698699999
Sphingosine 1-phosphate receptor Edg-1	11631	6.60730304674	6.73048705578	459553	2	-0.12318400904
Cathepsin L	10498	6.36653154442	6.36957212497	413415	2	-0.00304058055000045
Phosphodiesterase 4D	11359	5.79317412397	7.3767507096	602020	2	-1.58357658563
Hexokinase type IV	20095	5.67778070527	6.67778070527	573067	2	-1
Histamine H3 receptor	10280	8.60205999133	9.83	495021	2	-1.22794000867
Cannabinoid CB1 receptor	87	8.6	7.50863830617	580012	2	1.09136169383
LXR-beta	20113	7.35654732351	8.43179827593	379329	2	-1.07525095242
Melanocortin receptor 4	10142	7.2076083105	8.19382002602	683122	2	-0.986211715519999
Epidermal growth factor receptor erbB1	9	5.72124639905	5.52287874528	342093	2	0.19836765377
Cannabinoid CB2 receptor	259	8.76955107862	7.75448733219	415902	2	1.01506374643000
Epoxide hydratase	11727	8.30102999566	5.69897000434	617950	2	2.60205999132
Malonyl-CoA decarboxylase	100666	6.46852108296	3.46852108296	337647	2	3
Histamine H3 receptor	10280	8.39794000867	8.69897000434	448805	2	-0.301029995670000
Calcitonin gene-related peptide type 1 receptor	19904	6.56863623584	5.97224279531	437151	2	0.59639344053
Dopamine D4 receptor	90	7.33724216832	7.4078232426	307742	2	-0.0705810742799997
Cannabinoid CB1 receptor	87	6.63827216398	7.01772876696	471870	2	-0.379456602980
Renin	11225	7.79588001734	7.56863623584	549853	2	0.227243781500000
Vascular endothelial growth factor receptor 2	10980	6.95860731484	7.07058107429	337957	2	-0.111973759450000
11-beta-hydroxysteroid dehydrogenase 1	11489	8.35654732351	7.25181197299	716249	2	1.10473535052
Nociceptin receptor	138	7.7447274949	8	448882	2	-0.2552725051
Androgen Receptor	56	6.15989390554	5.93930215965	435796	2	0.220591745889999
C-X-C chemokine receptor type 4	10473	7.55284196866	8.18045606446	454311	2	-0.6276140958
Bradykinin B1 receptor	11156	7.38721614328	8.48148606012	684559	2	-1.09426991684
Alpha-1d adrenergic receptor	103	8.06550154876	8.38721614328	385119	2	-0.321714594520000
Cannabinoid CB1 receptor	87	9	8.22184874962	498928	2	0.77815125038
P-glycoprotein 1	11398	5.63827216398	5.30980391997	460444	2	0.32846824401
Melanin-concentrating hormone receptor 1	19905	7.0268721464	7.31875876262	557262	2	-0.29188661622
Mu opioid receptor	129	10.2839966564	9.05551732785	521294	2	1.22847932855
Purinergic receptor P2Y1	10544	6.52287874528	5.69897000434	452473	2	0.82390874094
Cannabinoid CB1 receptor	87	9.39794000867	9.03151705145	592556	2	0.366422957219999
C-C chemokine receptor type 3	10548	7.69897000434	7.79588001734	411130	2	-0.0969100130000005
Serotonin 6 (5-HT6) receptor	10627	6.92081875395	8.48148606012	402692	2	-1.56066730617
Bcl2-antagonist of cell death (BAD)	10032	9.04575749056	6.69897000434	366390	2	2.34678748622
Adenosine A2a receptor	252	7.31875876262	7.63827216398	127630	2	-0.31951340136
Renin	11225	6.72124639905	8.25963731051	501507	2	-1.53839091146
Histamine H3 receptor	10280	9	8.09691001301	560871	2	0.90308998699
Adenosine A3 receptor	280	7.91009488856	7.93516778026	402817	2	-0.0250728916999998
Leukotriene A4 hydrolase	237	6.54363396687	7.35654732351	627412	2	-0.81291335664
Peroxisome proliferator-activated receptor gamma	133	6.642065153	6.48545224734	595916	2	0.156612905660000
G protein-coupled receptor 44	20174	8.40893539297	7.50863830617	599500	2	0.9002970868
Serotonin 6 (5-HT6) receptor	10627	6.58502665203	8.67778070527	520232	2	-2.09275405324
11-beta-hydroxysteroid dehydrogenase 1	11489	6.52287874528	6.67778070527	512641	2	-0.15490195999
C-X-C chemokine receptor type 3	12825	7.48148606012	8	437681	2	-0.51851393988
Lysosomal Pro-X carboxypeptidase	10331	8.52287874528	7.3767507096	708166	2	1.14612803568
Thrombin	11	6.03151705145	7.07058107429	297171	2	-1.03906402284
Estrogen receptor beta	174	4.60365765578	5.18274079365	723892	2	-0.57908313787
TGF-beta receptor type I	13004	6.58004425151	6.26360349772	566636	2	0.31644075379
C-C chemokine receptor type 1	10547	7.69897000434	8.18708664336	690572	2	-0.488116639020001
Melanocortin receptor 4	10142	8.26760624018	5.7447274949	398714	2	2.52287874528
Ghrelin receptor	11536	6.45967052521	5.30102999566	399880	2	1.15864052955
Arachidonate 5-lipoxygenase	55	4.99139982824	5.00877392431	500464	2	-0.0173740960700002
Dopamine D1 receptor	88	8.38721614328	8.39794000867	357219	2	-0.0107238653900001
Histamine H3 receptor	10280	8.4	7.7447274949	473699	2	0.6552725051
G protein-coupled receptor 44	20174	7.7447274949	7.33724216832	566055	2	0.40748532658
Cytochrome P450 11B2	11541	7.09151498112	7.1739251973	6514	2	-0.0824102161800004
Disks large homolog 4	101494	4.1739251973	4.5376020021	469947	2	-0.3636768048
Matrix metalloproteinase 13	11024	6.91364016933	7.44009337496	440119	2	-0.52645320563
Fructose-1,6-bisphosphatase	11415	6.45593195565	6.85387196432	591041	2	-0.39794000867
Methionine aminopeptidase 2	10702	6.72124639905	7.82390874094	351727	2	-1.10266234189
Peroxisome proliferator-activated receptor alpha	163	5.33254704711	5.13076828027	426323	2	0.201778766840000
Cholecystokinin A receptor	10472	9.40893539297	10.0132282657	451286	2	-0.604292872730001
Poly [ADP-ribose] polymerase-1	11663	5.92081875395	8.30102999566	593060	2	-2.38021124171
Dopamine D3 receptor	130	5.97102229479	6.69897000434	245433	2	-0.72794770955
Serotonin transporter	121	8.60205999133	7.92081875395	66727	2	0.68124123738
Protein kinase C beta	11636	6.69897000434	7.09691001301	83355	2	-0.39794000867
Estrogen receptor beta	174	5.7447274949	7.86646109163	378698	2	-2.12173359673
Deoxycytidine kinase	10087	7.85387196432	8.52287874528	612019	2	-0.66900678096
Renin	11225	9.32790214206	8.39794000867	590629	2	0.92996213339
Dopamine D2 receptor	72	6.42021640338	6.24412514433	556986	2	0.176091259050001
Peroxisome proliferator-activated receptor alpha	163	5.81079051042	6.40893539297	128916	2	-0.59814488255
Melanocortin receptor 3	11003	6.27654432796	6.66958622665	353290	2	-0.39304189869
Inhibitor of apoptosis protein 3	20130	5.22184874962	3.77494930386	1028783	2	1.44689944576
Cathepsin S	11534	6.8601209136	7.23657200644	682947	2	-0.37645109284
C-C chemokine receptor type 1	10547	5.64589156085	5.28819277096	434061	2	0.35769878989
Cannabinoid CB1 receptor	87	8.4	7.46852108296	629712	2	0.93147891704
Quinone reductase 1)	13055	7.95860731484	5.48148606012	575223	2	2.47712125472
Cannabinoid CB1 receptor	87	5.82390874094	5.01322826573	498824	2	0.81068047521
Methionine aminopeptidase 2	10702	6.7447274949	5.52287874528	351656	2	1.22184874962
Peroxisome proliferator-activated receptor gamma	133	7.92081875395	7.36653154442	368603	2	0.55428720953
Calcitonin gene-related peptide type 1 receptor	19904	7.03151705145	6.46852108296	402245	2	0.56299596849
Melanocortin receptor 4	10142	7.16115090926	5.61978875829	404839	2	1.54136215097
Tyrosine-protein kinase ITK/TSK	10918	6.48148606012	6.46852108296	513742	2	0.0129649771600002
Caspase-1	11624	8.07572071394	9.15490195999	50856	2	-1.07918124605
11-beta-hydroxysteroid dehydrogenase 1	11489	7.22914798836	7.82390874094	408321	2	-0.59476075258
Muscarinic acetylcholine receptor M3	219	7.88605664769	6.92081875395	26653	2	0.96523789374
Carbonic anhydrase IX	12952	7.61978875829	4.61978875829	1130	2	3
Glucocorticoid receptor	25	7.08354605145	5.90798152925	459281	2	1.1755645222
Cannabinoid CB1 receptor	87	6.57839607313	5.92081875395	555201	2	0.65757731918
Prostanoid EP3 receptor	10329	8.92081875395	8.48148606012	622134	2	0.43933269383
Melanocortin receptor 4	10142	8.69897000434	8.04095860768	438765	2	0.658011396659999
Peroxisome proliferator-activated receptor alpha	163	7.06048074738	6.97061622231	566675	2	0.0898645250699994
Nociceptin receptor	138	7.7447274949	7.56863623584	486134	2	0.176091259060001
Nociceptin receptor	138	8.24412514433	8.45593195565	448880	2	-0.211806811319999
Cannabinoid CB2 receptor	259	6.65757731918	6.92081875395	519652	2	-0.263241434770000
Androgen Receptor	56	8.79588001734	8.22184874962	396174	2	0.57403126772
G protein-coupled receptor 44	20174	8.01322826573	6.7447274949	599214	2	1.26850077083
Pituitary adenylate cyclase-activating polypeptide type I receptor	101174	8.04095860768	6.95860731484	461272	2	1.08235129284
Peroxisome proliferator-activated receptor gamma	133	7.36653154442	7.92081875395	400253	2	-0.55428720953
Vascular endothelial growth factor receptor 2	10980	6.10618277603	6.99012436629	391671	2	-0.88394159026
Melanocortin receptor 4	10142	5.95860731484	7.58502665203	398646	2	-1.62641933719
Dopamine D2 receptor	72	6.31875876262	6.10237290871	234162	2	0.216385853910000
Serotonin 6 (5-HT6) receptor	10627	9.52287874528	8.08092190762	575673	2	1.44195683766
Serine/threonine-protein kinase AKT	12666	6.81247927916	6.35261702989	613023	2	0.45986224927
Cannabinoid CB1 receptor	87	8.82390874094	8.14874165128	494491	2	0.67516708966
Melanin-concentrating hormone receptor 1	19905	8.14874165128	8.82390874094	328143	2	-0.67516708966
Anandamide amidohydrolase	11291	6.63827216398	6.52287874528	141675	2	0.1153934187
Histamine H3 receptor	10280	8.11918640772	8.26760624018	650960	2	-0.148419832459998
Glucagon receptor	146	7.2924298239	7.03621217265	460169	2	0.25621765125
C-C chemokine receptor type 4	10579	6.69897000434	5.92081875395	449994	2	0.77815125039
Cannabinoid CB1 receptor	87	8.6	7.56863623584	629784	2	1.03136376416
Melanocortin receptor 1	11869	4.69897000434	5.34486156519	342407	2	-0.645891560850001
C-C chemokine receptor type 2	11575	8.58502665203	6.93554201077	434415	2	1.64948464126
Deoxycytidine kinase	10087	8.04575749056	7.56863623584	612090	2	0.47712125472
Poly [ADP-ribose] polymerase-1	11663	6.64781748189	6.30102999566	317796	2	0.346787486229999
LXR-beta	20113	5.38195190329	7.48148606012	515834	2	-2.09953415683
None	103673	5.66999229913	5.29022139815	1006112	2	0.379770900980
Dipeptidyl peptidase IV	11140	6.50863830617	6.01322826573	438720	2	0.49541004044
C-C chemokine receptor type 2	11575	6.01772876696	6.91721462968	434717	2	-0.89948586272
Farnesyl diphosphate synthase	71	7.82390874094	6.72101788313	84800	2	1.10289085781
Peroxisome proliferator-activated receptor gamma	133	7.7447274949	8.10513034325	554808	2	-0.36040284835
Geranylgeranyl pyrophosphate synthetase	10108	6.00877392431	6.69897000434	432390	2	-0.69019608003
Androgen Receptor	56	7.33724216832	7.19382002602	457951	2	0.143422142300000
Integrin alpha-4	10892	10.0457574906	9.39794000867	479171	2	0.64781748193
Histamine H3 receptor	10280	8	8.36	410301	2	-0.359999999999999
Phosphodiesterase 4A	276	5.39794000867	6.79048498546	181755	2	-1.39254497679
Metastin receptor	100862	6.18045606446	8.09691001301	645593	2	-1.91645394855
Cathepsin L	10498	4.22184874962	4.31875876262	308919	2	-0.0969100129999996
Adenosine A3 receptor	280	6.60205999133	6.07058107429	573190	2	0.53147891704
Melanin-concentrating hormone receptor 1	19905	8.31875876262	7.07058107429	564267	2	1.24817768833
ADAM17	11473	8.69897000434	4.85387196432	402547	2	3.84509804002
Peroxisome proliferator-activated receptor gamma	133	5.8416375079	5.91721462968	520890	2	-0.0755771217800003
Prostanoid EP3 receptor	10329	7.90657831484	7.29413628772	457045	2	0.61244202712
Nociceptin receptor	138	7.48945498979	8.73048705578	438766	2	-1.24103206599
Cannabinoid CB2 receptor	259	7.19791074212	7.35359627378	511909	2	-0.155685531660000
Serotonin transporter	121	9.46852108296	8.79588001734	394777	2	0.67264106562
Progesterone receptor	36	8.88605664769	8.02227639471	172332	2	0.86378025298
Pituitary adenylate cyclase-activating polypeptide type I receptor	101174	8.95860731484	8.26760624018	461300	2	0.691001074660001
Sodium channel protein type IX alpha subunit	18061	7.52287874528	8.81247927916	424222	2	-1.28960053388
Carbonic anhydrase IX	12952	7.92081875395	7.7447274949	77793	2	0.176091259050000
Kappa opioid receptor	137	9.5376020021	8.55284196866	574348	2	0.98476003344
Acyl coenzyme A:cholesterol acyltransferase	11627	7.88605664769	7.61978875829	141675	2	0.2662678894
Progesterone receptor	36	8.25963731051	8.22914798836	440291	2	0.0304893221500002
Calcitonin gene-related peptide type 1 receptor	19904	8.02227639471	7.19382002602	452853	2	0.82845636869
Kappa opioid receptor	137	6.69464863055	7.38195190329	360659	2	-0.68730327274
Ghrelin receptor	11536	7.22184874962	6.58502665203	485210	2	0.63682209759
Protein kinase C beta	11636	7.22184874962	7.30102999566	294270	2	-0.0791812460400001
Nociceptin receptor	138	9.82390874094	9.56863623584	337257	2	0.255272505100001
Estrogen receptor alpha	19	8.52287874528	7.95860731484	373316	2	0.56427143044
Delta opioid receptor	136	9.13076828027	8.52287874528	357363	2	0.607889534990001
Bradykinin B1 receptor	11156	6.82681373159	6.33441900898	472555	2	0.492394722609999
Norepinephrine transporter	100	6.44369749923	5.56288390695	518204	2	0.88081359228
C-C chemokine receptor type 4	10579	6.55284196866	7.36653154442	451069	2	-0.81368957576
Serotonin transporter	121	6.90657831484	7	341017	2	-0.09342168516
Diacylglycerol O-acyltransferase 1	101414	6.7447274949	6.58502665203	706329	2	0.159700842870000
Sphingosine 1-phosphate receptor Edg-1	11631	9.04575749056	8.95860731484	459611	2	0.0871501757199997
11-beta-hydroxysteroid dehydrogenase 1	11489	8.30102999566	6.67778070527	365459	2	1.62324929039
Cannabinoid CB1 receptor	87	8.55284196866	6.63827216398	499645	2	1.91456980468
Purinergic receptor P2Y12	176	5.76955107862	8.3767507096	579027	2	-2.60719963098
Heparanase	11653	6.69897000434	6.09691001301	430877	2	0.60205999133
Adenosine A3 receptor	280	9.48148606012	6.61978875829	571199	2	2.86169730183
Androgen Receptor	56	7.22914798836	7.76955107862	562574	2	-0.54040309026
Acetylcholinesterase	93	7.65757731918	6.5376020021	46041	2	1.11997531708
Dual specificity protein phosphatase 3	11160	5.43297363384	5.33348201945	869372	2	0.0994916143899998
Acetylcholinesterase	93	7.98716277529	8	82845	2	-0.0128372247100002
Poly [ADP-ribose] polymerase-1	11663	8.39794000867	8	494682	2	0.39794000867
Neurokinin 1 receptor	250	8.67778070527	10	620664	2	-1.32221929473
Transient receptor potential cation channel subfamily M member 8	103167	5.47625353319	5.04914854111	454409	2	0.42710499208
Histamine H4 receptor	11290	7.14266750357	6.48017200622	632386	2	0.66249549735
Neurokinin 1 receptor	250	8.82390874094	7.32790214206	707745	2	1.49600659888
C-X-C chemokine receptor type 3	12825	8.60205999133	7.67778070527	437766	2	0.92427928606
Deoxycytidine kinase	10087	7.63827216398	7.44369749923	611864	2	0.194574664750000
Kappa opioid receptor	137	8.42021640338	9.14874165128	425825	2	-0.7285252479
Cathepsin S	11534	7.09151498112	6.6615435064	620410	2	0.429971474719999
Pituitary adenylate cyclase-activating polypeptide type I receptor	101174	6.02181948306	5.73518217699	461268	2	0.286637306069999
Bradykinin B2 receptor	10034	6.52287874528	7.09691001301	564984	2	-0.57403126773
Protein kinase C delta	12247	8.56224943718	8.26760624018	461129	2	0.294643197000001
G protein-coupled receptor 44	20174	6.43179827593	7.49485002168	599012	2	-1.06305174575
Dopamine D3 receptor	130	8.04527520902	9.09151498112	234867	2	-1.0462397721
Histamine H3 receptor	10280	9.13	8.7447274949	627305	2	0.385272505100001
Prostaglandin E synthase	101277	4.42481215507	5.23957751658	612931	2	-0.81476536151
Serotonin 6 (5-HT6) receptor	10627	7.52287874528	7.34678748622	575701	2	0.176091259060000
Hepatocyte growth factor receptor	11451	5.69897000434	5	602526	2	0.69897000434
LXR-beta	20113	6.20065945055	7.79588001734	591174	2	-1.59522056679
Melanocortin receptor 4	10142	7.88605664769	8.69897000434	330554	2	-0.81291335665
Beta-secretase 1	12252	7.61978875829	6.07314329105	415395	2	1.54664546724
Gonadotropin-releasing hormone receptor	118	9	9.35654732351	198593	2	-0.35654732351
11-beta-hydroxysteroid dehydrogenase 1	11489	6.65955588516	7.18045606446	364020	2	-0.520900179300001
Norepinephrine transporter	100	6.36855623099	6.33724216832	592253	2	0.0313140626699999
Histamine H3 receptor	10280	8.14	8.24412514433	399925	2	-0.104125144330000
Dopamine D2 receptor	72	6.81530856918	6.79048498546	404498	2	0.0248235837199999
Adenosine A2a receptor	252	5.01144104312	6.55284196866	493117	2	-1.54140092554
Melanocortin receptor 4	10142	6.1739251973	6.34008379993	353295	2	-0.166158602630000
Peroxisome proliferator-activated receptor gamma	133	7.12262865413	6.84955059054	621284	2	0.27307806359
Histamine H3 receptor	10280	9.05	8.25181197299	410304	2	0.798188027010001
None	103673	4.41522001041	5.4267244828	1012584	2	-1.01150447239
Mannose-6-phosphate isomerase	11872	5.14703535538	5.29043325946	889577	2	-0.143397904080000
Cannabinoid CB1 receptor	87	9	7.88605664769	629783	2	1.11394335231
Cannabinoid CB2 receptor	259	8.3767507096	9.30102999566	415854	2	-0.92427928606
Vanilloid receptor	10260	6.20342566679	6.52287874528	428533	2	-0.31945307849
Cannabinoid CB1 receptor	87	6.30102999566	6.22184874962	334405	2	0.0791812460400001
Progesterone receptor	36	9.12493873661	9.08618614762	431736	2	0.0387525889900004
Insulin-like growth factor I receptor	234	7.22184874962	9.09691001301	495459	2	-1.87506126339
Peroxisome proliferator-activated receptor alpha	163	6.88272870434	7.21467016499	520602	2	-0.331941460650000
Carbonic anhydrase III	10139	5.17979854051	3.15739076039	13633	2	2.02240778012
Serotonin 6 (5-HT6) receptor	10627	8.43179827593	7.30102999566	402703	2	1.13076828027
Nicotinic acid receptor 1	100579	7.65757731918	7.72124639905	632368	2	-0.0636690798700004
Beta-secretase 1	12252	6.25181197299	8	583438	2	-1.74818802701
Peroxisome proliferator-activated receptor gamma	133	8.69897000434	6.58502665203	603304	2	2.11394335231
Neurokinin 1 receptor	250	9.3767507096	10.096910013	616029	2	-0.720159303400001
Peroxisome proliferator-activated receptor alpha	163	8.04575749056	6.88605664769	426720	2	1.15970084287
Histamine H3 receptor	10280	8.39794000867	7.80410034759	408847	2	0.59383966108
Dihydrofolate reductase	6	5.79588001734	4.78515615195	594518	2	1.01072386539
Monoamine oxidase B	104	4.88186760008	4.88206616496	702170	2	-0.000198564880000696
Histamine H3 receptor	10280	8.15	8.36653154442	438399	2	-0.216531544420000
Melatonin receptor 1A	11084	6.49485002168	6.49580108146	496562	2	-0.000951059780000207
Cannabinoid CB1 receptor	87	9	7.3767507096	613367	2	1.6232492904
Dihydrofolate reductase	6	5.19722627471	6.08092190762	594554	2	-0.88369563291
Delta opioid receptor	136	7.63827216398	7.26760624018	340681	2	0.3706659238
Serotonin 1a (5-HT1a) receptor	51	6.68613277963	7.16178077809	514505	2	-0.47564799846
Serotonin 6 (5-HT6) receptor	10627	7.69897000434	8.3767507096	575748	2	-0.67778070526
Serotonin 6 (5-HT6) receptor	10627	7.32790214206	8.30980391997	402700	2	-0.98190177791
Dopamine transporter	155	4.53850147322	4.56479289676	518386	2	-0.0262914235400000
Delta opioid receptor	136	8.96657624451	9.38721614328	573373	2	-0.42063989877
Cholesteryl ester transfer protein	10517	7.50863830617	5.49485002168	428075	2	2.01378828449
Cathepsin S	11534	5.24412514433	6.23657200644	571072	2	-0.99244686211
Beta-secretase 1	12252	6.91721462968	8.22184874962	437335	2	-1.30463411994
G protein-coupled receptor 44	20174	7.25181197299	6.2924298239	599080	2	0.95938214909
Dopamine D2 receptor	72	6.45593195565	6.55284196866	566839	2	-0.0969100130100005
Estrogen receptor beta	174	4.33059757092	5.18712406111	915820	2	-0.85652649019
Dopamine D2 receptor	72	6.88605664769	6.85387196432	351217	2	0.0321846833700006
C-C chemokine receptor type 2	11575	7.09691001301	6.18045606446	357949	2	0.91645394855
Tyrosine-protein kinase SRC	10434	6.75696195131	6.04575749056	432143	2	0.71120446075
Estrogen receptor beta	174	7.46852108296	6.67778070527	413660	2	0.79074037769
Peroxisome proliferator-activated receptor delta	12227	8.22184874962	8.30102999566	409893	2	-0.079181246040001
Norepinephrine transporter	100	8.04575749056	8.22184874962	632531	2	-0.176091259060000
Purinergic receptor P2Y12	176	6.42021640338	6.33724216832	582790	2	0.08297423506
Melanocortin receptor 3	11003	7.35654732351	6.80966830183	470820	2	0.54687902168
Vanilloid receptor	10260	6.37571790416	5.76955107862	170023	2	0.60616682554
C-C chemokine receptor type 2	11575	7.69897000434	7.95860731484	434365	2	-0.259637310500000
Muscarinic acetylcholine receptor M4	214	8.82390874094	6.79588001734	2076	2	2.0280287236
11-beta-hydroxysteroid dehydrogenase 1	11489	7.19382002602	6.72124639905	457394	2	0.47257362697
Androgen Receptor	56	7.85387196432	7.63827216398	566053	2	0.215599800340000
Neuropeptide Y receptor type 5	11336	8.36653154442	8.61978875829	460646	2	-0.253257213869999
Beta-secretase 1	12252	6.58502665203	5.25258819211	427877	2	1.33243845992
Cannabinoid CB1 receptor	87	8.88605664769	8.24412514433	471185	2	0.641931503359999
Tyrosine-protein kinase SRC	10434	7.36653154442	8.24565166429	183155	2	-0.87912011987
Insulin-like growth factor I receptor	234	6.49894073778	8.79588001734	498205	2	-2.29693927956
Cannabinoid CB1 receptor	87	9.52287874528	6.65757731918	499644	2	2.8653014261
Histamine H3 receptor	10280	8.95860731484	7.92081875395	650520	2	1.03778856089
Histamine H3 receptor	10280	8.38721614328	9.4	648039	2	-1.01278385672
Bile acid receptor FXR	11180	6.85387196432	7.20065945055	568204	2	-0.34678748623
Poly [ADP-ribose] polymerase-1	11663	7.01322826573	5.45593195565	592925	2	1.55729631008
Beta-3 adrenergic receptor	226	6.05403929642	6.22914798836	515075	2	-0.175108691940000
Androgen Receptor	56	6.64975198167	6.68613277963	377758	2	-0.0363807979600006
Serine/threonine-protein kinase AKT	12666	7.49485002168	5.47108329972	469105	2	2.02376672196
Melanocortin receptor 3	11003	4.69897000434	5.14490504884	353296	2	-0.445935044500001
Glucagon receptor	146	8.69897000434	8.39794000867	449708	2	0.301029995670000
C-C chemokine receptor type 5	10580	8.58502665203	7.95860731484	715325	2	0.626419337190001
Androgen Receptor	56	7.01772876696	6.85387196432	645196	2	0.163856802640001
Adenosine A3 receptor	280	8.46852108296	6.5376020021	571115	2	1.93091908086
Dopamine D2 receptor	72	7.65757731918	7.76955107862	707505	2	-0.111973759440001
Cathepsin S	11534	6.339134522	6.14752000636	620417	2	0.191614515640000
Ghrelin receptor	11536	6.69464863055	5.60032627852	435541	2	1.09432235203
Serotonin 6 (5-HT6) receptor	10627	7.11350927483	8.14874165128	519000	2	-1.03523237645
Muscarinic acetylcholine receptor M2	47	7.98380264649	7.5376020021	467251	2	0.44620064439
Inhibitor of apoptosis protein 3	20130	5.50863830617	6.55284196866	866439	2	-1.04420366249
Vanilloid receptor	10260	7.60205999133	7.03151705145	323063	2	0.57054293988
Estrogen receptor alpha	19	6.79048498546	6.29073003902	323565	2	0.49975494644
Cytochrome P450 11B2	11541	8.67778070527	8.69897000434	343006	2	-0.0211892990700004
Transient receptor potential cation channel subfamily A member 1	101412	5.56863623584	1.91	590719	2	3.65863623584
Cannabinoid CB1 receptor	87	7.32790214206	9	570713	2	-1.67209785794
Delta opioid receptor	136	6.06550154876	6.88605664769	345940	2	-0.82055509893
Calcitonin gene-related peptide type 1 receptor	19904	9.1	8.32790214206	328728	2	0.77209785794
Nociceptin receptor	138	7.65757731918	6.44611697336	406871	2	1.21146034582
Cathepsin S	11534	9.88605664769	6.88605664769	366424	2	3
NF-kappaB inhibitor alpha	12914	5.07058107429	4.95860731484	438200	2	0.111973759450000
Peroxisome proliferator-activated receptor delta	12227	7.49485002168	6.38827669199	400255	2	1.10657332969
Nociceptin receptor	138	9	7.3767507096	406884	2	1.6232492904
C5a anaphylatoxin chemotactic receptor	12679	7.88605664769	7.14874165128	466749	2	0.73731499641
Serotonin 2b (5-HT2b) receptor	227	8.31875876262	7.65757731918	477104	2	0.66118144344
Acetylcholinesterase	93	9.44369749923	4.95860731484	555255	2	4.48509018439
Progesterone receptor	36	7.82390874094	7.60205999133	109571	2	0.221848749610000
Melanin-concentrating hormone receptor 1	19905	7.7447274949	8.2757241304	339723	2	-0.5309966355
Gonadotropin-releasing hormone receptor	118	8.67778070527	7.56863623584	515205	2	1.10914446943
Thyroid hormone receptor alpha	59	7.06048074738	8	432981	2	-0.93951925262
Cathepsin S	11534	7.11350927483	6.82390874094	399002	2	0.28960053389
C-C chemokine receptor type 2	11575	8.88605664769	9.15490195999	500991	2	-0.2688453123
Anandamide amidohydrolase	11291	9	10.0268721464	296769	2	-1.0268721464
Melanocortin receptor 4	10142	6.31875876262	7.63827216398	487160	2	-1.31951340136
Carbonic anhydrase VB	11016	7.67778070527	7.04095860768	1085	2	0.63682209759
C-C chemokine receptor type 2	11575	7.92081875395	7.55284196866	358197	2	0.36797678529
C-C chemokine receptor type 3	10548	9.30102999566	9.06048074738	438262	2	0.240549248280001
Serotonin 6 (5-HT6) receptor	10627	7.15490195999	7.47495519296	402709	2	-0.32005323297
Nicotinic acid receptor 1	100579	7.7447274949	6.56863623584	520282	2	1.17609125906
Hexokinase type IV	20095	6.21467016499	6.92081875395	565367	2	-0.70614858896
C-C chemokine receptor type 2	11575	8.42021640338	8.69897000434	473787	2	-0.27875360096
Peroxisome proliferator-activated receptor alpha	163	7.20065945055	7.05060999336	520817	2	0.150049457190000
Bradykinin B1 receptor	11156	7.3767507096	7.63827216398	684566	2	-0.261521454380000
Renin	11225	8.22184874962	7.44369749923	553268	2	0.77815125039
Dopamine D3 receptor	130	7.58670023592	7.39469495386	100867	2	0.192005282060000
Norepinephrine transporter	100	6.83564714422	7.10790539731	592241	2	-0.272258253090000
Vascular endothelial growth factor receptor 2	10980	7.34678748622	5.76955107862	194976	2	1.5772364076
Estrogen receptor alpha	19	6.82390874094	7.58670023592	615158	2	-0.76279149498
Thymidine phosphorylase	11723	5.93181413825	5.91721462968	399271	2	0.0145995085699999
Vanilloid receptor	10260	6.07058107429	7.25181197299	511898	2	-1.1812308987
LXR-beta	20113	7.92081875395	7.3767507096	397634	2	0.54406804435
Phospholipase D1	10845	7.65757731918	6.44369749923	684981	2	1.21387981995
Hexokinase type IV	20095	7	6.55284196866	593554	2	0.44715803134
Androgen Receptor	56	5.76955107862	6.56863623584	468296	2	-0.79908515722
Cholecystokinin A receptor	10472	9.85387196432	10.1079053973	489904	2	-0.25403343298
Kappa opioid receptor	137	7.46092390121	6.49079747767	177472	2	0.97012642354
Nociceptin receptor	138	8.69897000434	7.25181197299	406921	2	1.44715803135
DNA topoisomerase I	62	4.62342304294	4.30364361127	627639	2	0.31977943167
C-C chemokine receptor type 2	11575	6.81247927916	7.35654732351	409205	2	-0.54406804435
G protein-coupled receptor 44	20174	9.33724216832	7.07572071394	613776	2	2.26152145438
Oxytocin receptor	116	8.15490195999	8.52287874528	333032	2	-0.367976785290001
Cyclooxygenase-2	126	7.5376020021	6.85387196432	58148	2	0.68373003778
Renin	11225	7.32790214206	8.52287874528	501920	2	-1.19497660322
Cannabinoid CB1 receptor	87	7.88605664769	8.72124639905	302879	2	-0.83518975136
ADAM17	11473	6.85078088734	8.42021640338	118552	2	-1.56943551604
Bradykinin B1 receptor	11156	10.6989700043	10.3979400087	312186	2	0.301029995600000
Estrogen receptor alpha	19	7.20065945055	7.60205999133	373307	2	-0.40140054078
Cannabinoid CB1 receptor	87	8.3767507096	9.08092190762	486200	2	-0.704171198020001
11-beta-hydroxysteroid dehydrogenase 1	11489	5.95078197733	8.38721614328	716576	2	-2.43643416595
Baculoviral IAP repeat-containing protein 3	100952	8.73518217699	7.73754891027	473837	2	0.99763326672
Cholesteryl ester transfer protein	10517	4.09691001301	5.45593195565	427902	2	-1.35902194264
Peroxisome proliferator-activated receptor gamma	133	6.18442225168	7.79588001734	426671	2	-1.61145776566
Insulin-like growth factor I receptor	234	6.7447274949	7.56863623584	623608	2	-0.82390874094
Neurokinin 1 receptor	250	9.76955107862	10.5228787453	399390	2	-0.753327666680
C-C chemokine receptor type 2	11575	6.89619627904	6.01772876696	434581	2	0.87846751208
Excitatory amino acid transporter 2	12640	3.16749108729	3	467957	2	0.167491087290000
Poly [ADP-ribose] polymerase-1	11663	8.52287874528	8.04575749056	494519	2	0.47712125472
Estradiol 17-beta-dehydrogenase 1	11512	6.6615435064	6.96257350206	342897	2	-0.301029995660000
Dopamine D2 receptor	72	5.34678748622	5.32790214206	440886	2	0.0188853441600001
Purinergic receptor P2Y12	176	5.58502665203	8.50863830617	579058	2	-2.92361165414
Voltage-gated potassium channel subunit Kv1.5	10198	6.76447155309	6.76955107862	384998	2	-0.00507952553000024
Mu opioid receptor	129	7.63827216398	7.60205999133	435127	2	0.03621217265
Arachidonate 5-lipoxygenase	55	6.22184874962	7.02227639471	500184	2	-0.80042764509
Sodium channel protein type IX alpha subunit	18061	7.82390874094	6.63827216398	690651	2	1.18563657696
Melanocortin receptor 4	10142	6.40893539297	7.03621217265	417584	2	-0.62727677968
Androgen Receptor	56	7.67778070527	6.88605664769	435751	2	0.79172405758
Cytochrome P450 19A1	65	7.25963731051	7.88272870434	494218	2	-0.62309139383
Melanocortin receptor 1	11869	6.48412615629	6.04914854111	353570	2	0.43497761518
Androgen Receptor	56	8.55284196866	7.85387196432	396182	2	0.69897000434
Protein tyrosine kinase 2 beta	100995	6.95860731484	7.45593195565	578242	2	-0.49732464081
Neurokinin 1 receptor	250	8.79588001734	9.13667713988	30818	2	-0.340797122540000
Prostaglandin E synthase	101277	8.09691001301	6.48148606012	582692	2	1.61542395289
Delta opioid receptor	136	7.61978875829	6.42021640338	572853	2	1.19957235491
Progesterone receptor	36	9.76955107862	10.1366771399	456985	2	-0.367126061280000
Metastin receptor	100862	6.33724216832	8.43179827593	645592	2	-2.09455610761
Ghrelin receptor	11536	7.3767507096	5.65955588516	399733	2	1.71719482444
Vanilloid receptor	10260	7.44369749923	8.09691001301	417482	2	-0.65321251378
Inhibitor of apoptosis protein 3	20130	6.72124639905	6.52287874528	570401	2	0.19836765377
Serotonin 2b (5-HT2b) receptor	227	7.79588001734	7.88605664769	477102	2	-0.0901766303500002
Bradykinin B2 receptor	10034	7.85387196432	6.95860731484	563131	2	0.89526464948
Tyrosine-protein kinase SRC	10434	7.82390874094	6.02227639471	376606	2	1.80163234623
Beta-secretase 1	12252	5.26760624018	7.49485002168	360274	2	-2.2272437815
Renin	11225	9.39794000867	7.44369749923	612463	2	1.95424250944
C-C chemokine receptor type 1	10547	6.79588001734	7.15490195999	434568	2	-0.35902194265
Serotonin transporter	121	6.35457773065	6.89619627904	594381	2	-0.54161854839
Vascular endothelial growth factor receptor 2	10980	6.85387196432	6.56863623584	341687	2	0.28523572848
Beta-glucocerebrosidase	10733	3.61978875829	3.29584948316	123534	2	0.32393927513
Low molecular weight phosphotyrosine protein phosphatase	100627	5.08618614762	5.50863830617	498144	2	-0.42245215855
Delta opioid receptor	136	7.60205999133	7.85387196432	364410	2	-0.251811972990000
Cannabinoid CB2 receptor	259	7.20065945055	7.28399665637	449386	2	-0.0833372058200004
Matrix metalloproteinase 13	11024	8.46092390121	7.7447274949	439984	2	0.71619640631
Cannabinoid CB1 receptor	87	7.79588001734	9.30102999566	498563	2	-1.50514997832
Macrophage migration inhibitory factor	10200	4.44369749923	4.5376020021	555856	2	-0.09390450287
Norepinephrine transporter	100	8.20065945055	8.58502665203	603327	2	-0.38436720148
Retinoid X receptor alpha	275	6.76955107862	6.44369749923	386246	2	0.325853579390000
Glucocorticoid receptor	25	9	8.79588001734	389288	2	0.20411998266
Cannabinoid CB1 receptor	87	9.22914798836	8.01322826573	592768	2	1.21591972263
Dipeptidyl peptidase IV	11140	7.95860731484	7.49485002168	557082	2	0.463757293160000
Androgen Receptor	56	7.55284196866	7.60205999133	426349	2	-0.0492180226699999
Diacylglycerol O-acyltransferase 1	101414	7.31875876262	7.72124639905	707384	2	-0.40248763643
Vascular endothelial growth factor receptor 2	10980	7.01772876696	6.88605664769	341590	2	0.13167211927
Cannabinoid CB1 receptor	87	7.56066730617	7.14630178822	471100	2	0.41436551795
Sphingosine 1-phosphate receptor Edg-3	10950	7.7878123956	8.22914798836	519381	2	-0.44133559276
Carbonic anhydrase II	15	7.85387196432	4.85387196432	1124	2	3
Dopamine D1 receptor	88	7.28399665637	6.5376020021	3854	2	0.74639465427
Cannabinoid CB1 receptor	87	8.1	6.92811799269	690227	2	1.17188200731
Nociceptin receptor	138	7.46852108296	6.90657831484	452525	2	0.56194276812
Gonadotropin-releasing hormone receptor	118	6.42021640338	6.35654732351	431449	2	0.0636690798700004
Tyrosine-protein kinase ITK/TSK	10918	5.38721614328	7.2076083105	397338	2	-1.82039216722
Histamine H3 receptor	10280	8.5	8.2757241304	412281	2	0.224275869600000
Peroxisome proliferator-activated receptor alpha	163	7.72124639905	7.52287874528	423473	2	0.19836765377
C-C chemokine receptor type 2	11575	7.16115090926	7.18045606446	414692	2	-0.0193051552000005
Serotonin 6 (5-HT6) receptor	10627	8.46852108296	6.76447155309	402728	2	1.70404952987
Hexokinase type IV	20095	6.33724216832	6.95860731484	563579	2	-0.62136514652
Poly [ADP-ribose] polymerase-1	11663	6.79588001734	8.39794000867	448124	2	-1.60205999133
Estrogen receptor beta	174	7.14874165128	7.34678748622	304532	2	-0.198045834940000
11-beta-hydroxysteroid dehydrogenase 1	11489	7.61978875829	8.22184874962	369125	2	-0.602059991329999
Histamine H3 receptor	10280	8.41	8.69897000434	408453	2	-0.288970004339999
LXR-alpha	11269	5.79588001734	6.46092390121	387715	2	-0.66504388387
Cathepsin S	11534	7.32790214206	5.25963731051	398971	2	2.06826483155
Secreted frizzled-related protein 1	101219	7.04575749056	6.76955107862	598260	2	0.276206411940000
Melanocortin receptor 1	11869	6.44249279809	6.9829666607	470808	2	-0.54047386261
11-beta-hydroxysteroid dehydrogenase 1	11489	7.94692155652	6.83564714422	457718	2	1.1112744123
Arachidonate 5-lipoxygenase	55	5.14266750357	5.00877392431	500465	2	0.133893579260000
Mannose-6-phosphate isomerase	11872	5.18321865424	5.13104420359	877520	2	0.0521744506499999
Renin	11225	10.0457574906	8.61978875829	689325	2	1.42596873231
Neuropeptide Y receptor type 2	10477	7.7447274949	7.72124639905	409812	2	0.0234810958500002
Vascular endothelial growth factor receptor 2	10980	6.40893539297	6.60205999133	345410	2	-0.19312459836
Norepinephrine transporter	100	7.52287874528	7	511379	2	0.52287874528
Histone deacetylase 4	11232	5.64781748189	6.30102999566	234707	2	-0.65321251377
Peroxisome proliferator-activated receptor delta	12227	7.72124639905	6.59859945922	396843	2	1.12264693983
Integrin alpha-4	10892	7.30980391997	9.95860731484	479170	2	-2.64880339487
Carbonic anhydrase III	10139	3.00524305541	6.00524305541	1159	2	-3
Kinesin-like protein 1	100166	5.11918640772	5.06550154876	385640	2	0.0536848589599996
Peroxisome proliferator-activated receptor alpha	163	6.1390633793	5.7447274949	413012	2	0.394335884399999
Metastin receptor	100862	7.2924298239	5.55284196866	646208	2	1.73958785524
Beta-secretase 1	12252	7	7.52287874528	709972	2	-0.52287874528
Tyrosine-protein kinase ITK/TSK	10918	6.69897000434	5.14266750357	397335	2	1.55630250077
Nicotinic acid receptor 1	100579	7.85387196432	6.31875876262	632155	2	1.5351132017
Hexokinase type IV	20095	5.95860731484	6.0268721464	476524	2	-0.0682648315599996
Serine/threonine-protein kinase AKT	12666	6.33441900898	7.67778070527	436150	2	-1.34336169629
Cholecystokinin A receptor	10472	8.72124639905	8.20065945055	490253	2	0.5205869485
Adenosine A2a receptor	252	7.56863623584	7.1739251973	599095	2	0.39471103854
Serotonin 2b (5-HT2b) receptor	12688	7.8	7.75	134821	2	0.0499999999999998
Alpha-1a adrenergic receptor	12514	6.54	6.75	63702	2	-0.21
Sucrase-isomaltase	12200	5.92081875395	6.95860731484	445681	2	-1.03778856089
Serotonin transporter	12198	9.2076083105	8.78251605579	28068	2	0.42509225471
Epoxide hydrolase 2	101497	7.95860731484	8.30102999566	360096	2	-0.34242268082
Acetylcholinesterase	10667	7.45593195565	7.39794000867	79557	2	0.0579919469799997
Nociceptin receptor	12965	8.63827216398	9.3767507096	514387	2	-0.73847854562
Mu opioid receptor	10529	6.95860731484	7.60205999133	346430	2	-0.64345267649
Dihydrofolate reductase	10358	4.99182581599	5.95860731484	594536	2	-0.96678149885
Vanilloid receptor	11978	7.72124639905	6.48148606012	382860	2	1.23976033893
Vanilloid receptor	11978	7.69897000434	5.85387196432	382872	2	1.84509804002
Dopamine D1 receptor	10304	6.82390874094	6.09691001301	4584	2	0.726998727930001
Neuronal acetylcholine receptor protein alpha-4 subunit	12019	8.79588001734	10.2076083105	557033	2	-1.41172829316
Glutamate receptor ionotropic, AMPA 2	12546	4.92811799269	6.95078197733	469285	2	-2.02266398464
Dopamine transporter	13077	4.9829666607	5.67778070527	553229	2	-0.69481404457
Neuronal acetylcholine receptor protein alpha-7 subunit	12167	3.47108329972	4.36653154442	367646	2	-0.8954482447
Vitamin D receptor	12752	7.52287874528	7	404369	2	0.52287874528
Metabotropic glutamate receptor 6	11056	4.3767507096	3.93930215965	621206	2	0.437448549950000
Neuronal acetylcholine receptor protein alpha-7 subunit	12167	6.2757241304	6.45593195565	575767	2	-0.180207825249999
Vanilloid receptor	11978	8.20342566679	7.96257350206	418477	2	0.240852164730001
Monoamine oxidase A	12453	4.39501837039	4.51570016065	456282	2	-0.12068179026
Mu opioid receptor	10529	7.34390179799	7.13608262304	272121	2	0.20781917495
C-X-C chemokine receptor type 4	101235	7.5376020021	7.25963731051	454219	2	0.27796469159
Dopamine D2 receptor	14037	7.25963731051	5.46852108296	2724	2	1.79111622755
Mu opioid receptor	10529	8.02227639471	7.24412514433	440507	2	0.77815125038
Anandamide amidohydrolase	11289	5.52287874528	8.60205999133	489295	2	-3.07918124605
Muscarinic acetylcholine receptor M1	10647	8	7.88605664769	215091	2	0.113943352310000
Metabotropic glutamate receptor 1	12894	8.04575749056	8.22184874962	374856	2	-0.176091259060000
Anandamide amidohydrolase	11289	7.52287874528	9.04575749056	369821	2	-1.52287874528
Vanilloid receptor	11978	7.69897000434	7.40893539297	382878	2	0.290034611369999
Dopamine transporter	13077	6.20065945055	6.03011835625	21353	2	0.1705410943
Prostanoid EP2 receptor	100427	6.69250396209	6.10127481841	563059	2	0.59122914368
Adenosine A1 receptor	12512	6.65757731918	7	122445	2	-0.34242268082
Vanilloid receptor	11978	9.21467016499	7.91364016933	591068	2	1.30102999566
Arachidonate 5-lipoxygenase	12166	6.11350927483	6.13667713988	104076	2	-0.0231678650499996
Nitric-oxide synthase, brain	11677	5.39147396642	7.85387196432	474062	2	-2.4623979979
Adenosine A1 receptor	12512	5.97881070093	6.45593195565	605387	2	-0.477121254719999
Vanilloid receptor	11978	7.72584215074	8.65757731918	487373	2	-0.93173516844
Vanilloid receptor	11978	7.86646109163	7.14266750357	712912	2	0.723793588059999
Vanilloid receptor	11978	7.28399665637	7.64589156085	418456	2	-0.361894904480000
Metabotropic glutamate receptor 5	12476	7.10790539731	6.11069829749	682953	2	0.99720709982
Dopamine D2 receptor	14037	7.12493873661	7.11918640772	466590	2	0.00575232888999988
Mu opioid receptor	10529	5.89279003035	6.19517932128	25077	2	-0.302389290930001
Adenosine A2a receptor	11736	5.60554831917	5.38404994834	575884	2	0.22149837083
Metabotropic glutamate receptor 2	11036	4.93930215965	5.22184874962	108745	2	-0.28254658997
Delta opioid receptor	10526	8.34678748622	8.61978875829	66586	2	-0.273001272069999
Cytochrome P450 17A1	12971	7.07058107429	5.16241156176	564381	2	1.90816951253
Delta opioid receptor	10526	5.30102999566	5.60205999133	97860	2	-0.301029995670000
Vasopressin V2 receptor	10930	5.46852108296	5.65757731918	120501	2	-0.18905623622
Dopamine D1 receptor	10304	6.15552282425	6.15490195999	41198	2	0.000620864260000076
Serotonin 1a (5-HT1a) receptor	10576	9.34678748622	6.66554624885	83064	2	2.68124123737
Dopamine D2 receptor	14037	8.69897000434	7.92081875395	556887	2	0.77815125039
Dopamine transporter	13077	5.89962945488	6.31875876262	549575	2	-0.419129307740000
Mu opioid receptor	10529	7.58502665203	9.33724216832	346252	2	-1.75221551629
Fatty acid-binding protein, liver	101528	6.27490547892	3.93930215965	721	2	2.33560331927
HM74 nicotinic acid GPCR	18013	5.56863623584	5.79588001734	690601	2	-0.227243781500000
Monoamine oxidase B	12239	4.73447466478	3.38121997549	456418	2	1.35325468929
Monoglyceride lipase	100799	4.0043648054	4.56863623584	387776	2	-0.56427143044
Nociceptin receptor	12965	8.82390874094	7.95860731484	514393	2	0.8653014261
Dopamine transporter	13077	7.04624030827	6.55129368009	549578	2	0.49494662818
Cytochrome P450 17A1	12971	8	7	689429	2	1
Vanilloid receptor	11978	7.54060751224	7.22184874962	408280	2	0.31875876262
Vanilloid receptor	11978	7.10237290871	7.14146280243	408264	2	-0.0390898937200008
Histamine H3 receptor	11300	7.36	6.91721462968	495022	2	0.44278537032
Vanilloid receptor	11978	8.30102999566	8.52287874528	382865	2	-0.221848749619999
Serotonin transporter	12198	6.32057210339	6.00174066158	592	2	0.318831441810000
Muscarinic acetylcholine receptor M1	10647	7.18708664336	7.23657200644	214470	2	-0.0494853630800005
Sigma opioid receptor	12050	7.52578373592	7.48148606012	458803	2	0.0442976758000002
Glutamate [NMDA] receptor subunit epsilon 2	12103	6.66756154008	6.92445303861	369950	2	-0.25689149853
Serotonin transporter	12198	7.13076828027	6.68402965454	423	2	0.44673862573
Metabotropic glutamate receptor 5	12476	9.38195190329	8.88605664769	305515	2	0.495895255600001
Sucrase-isomaltase	12200	3.5376020021	3	431999	2	0.5376020021
Neuronal acetylcholine receptor protein alpha-2 subunit	10023	8.85387196432	6.7447274949	116087	2	2.10914446942
Peripheral-type benzodiazepine receptor	10841	9.38721614328	10.0087739243	345588	2	-0.62155778102
Vanilloid receptor	11978	5.75696195131	5.32790214206	458629	2	0.42905980925
Mu opioid receptor	10529	8.88605664769	9.55284196866	458655	2	-0.66678532097
Monoamine oxidase B	12239	8.52287874528	7.88605664769	573357	2	0.63682209759
Histamine H3 receptor	11300	7.67778070527	8.38	648039	2	-0.70221929473
Vanilloid receptor	11978	6.75448733219	6.46597389394	408289	2	0.28851343825
Muscarinic acetylcholine receptor M4	12485	9.25181197299	9.28399665637	437621	2	-0.0321846833800006
Sucrase-isomaltase	12200	5.348721986	5.86327943284	447554	2	-0.514557446840000
Mu opioid receptor	10529	9.5376020021	9.11350927483	609080	2	0.424092727270001
Dopamine transporter	13077	6	5.73048705578	68219	2	0.26951294422
Dopamine transporter	13077	7.41566877563	7.46092390121	352243	2	-0.0452551255799998
Neuronal acetylcholine receptor protein alpha-7 subunit	12167	4.45593195565	4.34678748622	475338	2	0.109144469429999
Mu opioid receptor	10529	7.08618614762	7.39794000867	404089	2	-0.311753861050000
Monoamine oxidase B	12239	3.39788572525	3.90263855543	456072	2	-0.50475283018
Vanilloid receptor	11978	9.09691001301	9	487032	2	0.0969100130099996
Vanilloid receptor	11978	8.12493873661	7.36653154442	382867	2	0.75840719219
Vanilloid receptor	11978	8.28399665637	8.38721614328	487234	2	-0.103219486910000
Adenosine A1 receptor	12512	4.62342304294	5.18309616062	605491	2	-0.55967311768
Vanilloid receptor	11978	6.18045606446	6.13076828027	458571	2	0.0496877841900005
Dopamine transporter	13077	5.82390874094	6.35066514129	352271	2	-0.52675640035
Neuronal acetylcholine receptor protein alpha-2 subunit	10023	10.3010299957	7.56863623584	560580	2	2.73239375986
Gonadotropin-releasing hormone receptor	10274	7.61978875829	6.69897000434	478569	2	0.92081875395
Mu opioid receptor	10529	6.4271283978	8.0043648054	468498	2	-1.5772364076
Vanilloid receptor	11978	8.48148606012	8.67778070527	487305	2	-0.196294645149999
Vanilloid receptor	11978	5.87942606879	6.89619627904	294686	2	-1.01677021025
Adenosine A2a receptor	11736	7.82390874094	7.95860731484	192029	2	-0.134698573900000
Gonadotropin-releasing hormone receptor	10274	7.16115090926	7.32790214206	476284	2	-0.166751232800000
Vanilloid receptor	11978	8.16685288809	8.74957999769	456374	2	-0.5827271096
Monoamine oxidase A	12453	4.59722293039	3.35661642131	456336	2	1.24060650908
Mu opioid receptor	10529	9.03621217265	7.82390874094	340380	2	1.21230343171
Vanilloid receptor	11978	7.04575749056	6.79588001734	415338	2	0.249877473220000
Metabotropic glutamate receptor 4	11891	5.33724216832	5.61978875829	621206	2	-0.28254658997
Mu opioid receptor	10529	8.02548830726	8.7447274949	15670	2	-0.71923918764
Glutamate [NMDA] receptor subunit epsilon 2	12103	8.06550154876	8.45593195565	369817	2	-0.390430406889999
Anandamide amidohydrolase	11289	5.52287874528	6.85387196432	489296	2	-1.33099321904
Mu opioid receptor	10529	8.85387196432	7.46852108296	346497	2	1.38535088136
Metabotropic glutamate receptor 5	12476	7.86646109163	7.79588001734	99686	2	0.0705810742899997
Butyrylcholinesterase	11924	7.63827216398	8.11918640772	9277	2	-0.480914243740001
Adenosine A1 receptor	12512	9.07572071394	6.94309514866	82504	2	2.13262556528
Adenosine A1 receptor	12512	5.77989191196	5.80966830183	47209	2	-0.0297763898700003
Glutamate receptor ionotropic, AMPA 2	12546	4.89962945488	7.09691001301	469283	2	-2.19728055813
Gonadotropin-releasing hormone receptor	10274	6.92081875395	7.06048074738	476355	2	-0.139661993430000
Angiotensin II type 2 (AT-2) receptor	10026	7.76955107862	9.34678748622	94765	2	-1.5772364076
Vanilloid receptor	11978	6.88605664769	7.52287874528	417812	2	-0.63682209759
Dopamine transporter	13077	6.60554831917	6.92445303861	553060	2	-0.31890471944
Protein kinase C beta	12133	8.16749108729	8.2757241304	550544	2	-0.108233043110001
Metabotropic glutamate receptor 1	12894	6.65757731918	7.28399665637	478464	2	-0.626419337190001
Vanilloid receptor	11978	8.57024772	7.94692155652	456381	2	0.623326163479999
Adenosine A1 receptor	12512	8.46852108296	7.19382002602	272753	2	1.27470105694
Vanilloid receptor	11978	8.58502665203	8.43179827593	488139	2	0.153228376100001
Vanilloid receptor	11978	5.7878123956	6.64781748189	714181	2	-0.86000508629
Cholecystokinin A receptor	12824	7.91364016933	6.35085993586	708488	2	1.56278023347
Dopamine transporter	13077	7.95078197733	8.38615817812	161229	2	-0.43537620079
Peripheral-type benzodiazepine receptor	10841	8.31875876262	8.44369749923	190810	2	-0.124938736610000
Synaptic vesicular amine transporter	10309	5.55595520408	6.92081875395	570632	2	-1.36486354987
Metabotropic glutamate receptor 1	12894	7.34678748622	7.95860731484	374837	2	-0.61181982862
Dihydrofolate reductase	10358	4.35753547976	5.32790214206	594585	2	-0.9703666623
Dihydrofolate reductase	10358	4.81815641206	5.79588001734	594537	2	-0.97772360528
Nociceptin receptor	12965	8.23657200644	9.38721614328	514397	2	-1.15064413684
Dopamine transporter	13077	8.53165266959	8.82390874094	145209	2	-0.29225607135
Dopamine transporter	13077	7.63827216398	7.30277065724	609542	2	0.33550150674
Gonadotropin-releasing hormone receptor	10274	5.21467016499	5.52287874528	299187	2	-0.30820858029
Mu opioid receptor	10529	5.24321180123	5.60783085051	12225	2	-0.36461904928
Glutamate receptor ionotropic, AMPA 3	12012	5.69036983257	3.20065945055	38397	2	2.48971038202
Dopamine transporter	13077	6.67778070527	7.06348625752	609602	2	-0.38570555225
Glutamate [NMDA] receptor subunit epsilon 2	12103	7.23657200644	7.19382002602	369961	2	0.0427519804200003
Vanilloid receptor	11978	6.15490195999	6	415321	2	0.15490195999
Mu opioid receptor	10529	8.7447274949	9.76955107862	458533	2	-1.02482358372
Metabotropic glutamate receptor 2	11036	7.92081875395	7.72124639905	429784	2	0.1995723549
Sucrase-isomaltase	12200	5.58502665203	6.22184874962	490148	2	-0.63682209759
Mu opioid receptor	10529	7.49485002168	7.44369749923	381329	2	0.0511525224499998
Adenosine A2a receptor	11736	5.53165266959	5.5376020021	575852	2	-0.00594933251000018
Vanilloid receptor	11978	8.24412514433	7.46092390121	408279	2	0.78320124312
Dihydrofolate reductase	10358	6	5.0159229661	594590	2	0.9840770339
Kappa opioid receptor	10527	7.75696195131	9.12493873661	316021	2	-1.3679767853
Vanilloid receptor	11978	7.40450377817	6.74957999769	408282	2	0.65492378048
Dopamine transporter	13077	8.79317412397	8.72815839346	171920	2	0.0650157305099999
Glutamate receptor ionotropic, AMPA 4	11668	4.45593195565	5.65757731918	560120	2	-1.20164536353
Metabotropic glutamate receptor 8	11058	4.42021640338	5.45593195565	621206	2	-1.03571555227000
Glutamate [NMDA] receptor subunit epsilon 2	12103	7.63827216398	7.76955107862	369957	2	-0.131278914640000
Mu opioid receptor	10529	7.5376020021	5.63827216398	685873	2	1.89932983812
HMG-CoA reductase	12236	7.7447274949	8.36653154442	138562	2	-0.62180404952
Dopamine D2 receptor	14037	5.18708664336	6.76955107862	2591	2	-1.58246443526
Nociceptin receptor	12965	9.48148606012	8.39794000867	514391	2	1.08354605145
Dopamine transporter	13077	6.82973828461	7.08144546945	430357	2	-0.25170718484
Metabotropic glutamate receptor 5	12476	7.24872089602	6.64975198167	683363	2	0.59896891435
Dopamine transporter	13077	6.90308998699	7.03857890593	352310	2	-0.135488918939999
Dopamine transporter	13077	7.38721614328	7.2757241304	68323	2	0.111492012879999
Adenosine A3 receptor	12171	6.94692155652	6.44733178389	178740	2	0.49958977263
Mu opioid receptor	10529	9.18708664336	9.14874165128	440051	2	0.0383449920800008
Mu opioid receptor	10529	5.5376020021	5.69897000434	685875	2	-0.161368002240000
Monoamine oxidase B	12239	5.03385826726	5.14146280243	456338	2	-0.107604535170000
Vanilloid receptor	11978	6.06550154876	7	380482	2	-0.93449845124
Adenosine A1 receptor	12512	5.04575749056	4.76955107862	236244	2	0.276206411940000
Delta opioid receptor	10526	11	8	97499	2	3
Metabotropic glutamate receptor 5	12476	8.39794000867	8.5114492835	478773	2	-0.113509274829999
Vanilloid receptor	11978	5.93181413825	6.7447274949	415320	2	-0.81291335665
Metabotropic glutamate receptor 1	12894	4.4417715782	4.97346673548	564233	2	-0.53169515728
Dopamine transporter	13077	7.2757241304	7.28399665637	68114	2	-0.00827252596999983
Neuronal acetylcholine receptor protein alpha-3 subunit	10669	7.10237290871	10.3872161433	567692	2	-3.28484323459
Metabotropic glutamate receptor 5	12476	5.56863623584	6.9829666607	349319	2	-1.41433042486
Gonadotropin-releasing hormone receptor	10274	5.82390874094	6.16749108729	449582	2	-0.34358234635
Adenosine A2a receptor	11736	4.60205999133	4.65757731918	381693	2	-0.0555173278499996
Glutamate receptor ionotropic kainate 3	12900	6.30627305108	6.30980391997	116265	2	-0.00353086889000043
Neuronal acetylcholine receptor protein alpha-2 subunit	10023	10.5086383062	7.85387196432	555314	2	2.65476634188
Nitric-oxide synthase, brain	11677	6.88605664769	7	523359	2	-0.113943352310000
Monoglyceride lipase	100799	4.15490195999	5.45593195565	387816	2	-1.30102999566
Histamine H3 receptor	11300	8.00877392431	8.8	495020	2	-0.79122607569
Synaptic vesicular amine transporter	10309	7.63827216398	5.63638802011	319054	2	2.00188414387
Metabotropic glutamate receptor 8	11058	5.18045606446	5.10790539731	621054	2	0.0725506671500007
Dopamine transporter	13077	7.67778070527	7.2076083105	21157	2	0.47017239477
Metabotropic glutamate receptor 5	12476	7.01322826573	5.90308998699	627325	2	1.11013827874
Monoamine oxidase B	12239	3.38174265516	4.15150298191	456074	2	-0.76976032675
Nitric-oxide synthase, brain	11677	5.22184874962	5.34198860334	377219	2	-0.120139853720000
Dopamine transporter	13077	8.94692155652	9.3767507096	35080	2	-0.42982915308
Neuronal acetylcholine receptor protein alpha-7 subunit	12167	7.95860731484	7.96657624451	522472	2	-0.00796892966999962
Prostanoid EP2 receptor	100427	6.29929628285	6.37365963262	556016	2	-0.0743633497699996
Urotensin II receptor	10928	9.76955107862	9.72124639905	647316	2	0.0483046795699984
Dopamine transporter	13077	7.94692155652	8.04095860768	430414	2	-0.09403705116
Vanilloid receptor	11978	7.56863623584	6.38721614328	417828	2	1.18142009256
Muscarinic acetylcholine receptor M1	10647	6.55752023094	7.07572071394	117646	2	-0.518200483
Metabotropic glutamate receptor 2	11036	8	8.39794000867	429781	2	-0.39794000867
Muscarinic acetylcholine receptor M2	12076	4.57348873864	8.16115090926	48199	2	-3.58766217062
Dopamine transporter	13077	7.97469413474	7.60032627852	430385	2	0.37436785622
Sucrase-isomaltase	12200	5.3767507096	8.07058107429	437985	2	-2.69383036469
Mu opioid receptor	10529	9.19382002602	7.69897000434	340682	2	1.49485002168
Metabotropic glutamate receptor 5	12476	6.56383735296	6.9829666607	682952	2	-0.419129307740000
Adenosine A1 receptor	12512	6.2448877336	5.58502665203	192029	2	0.65986108157
DNA polymerase beta	12511	5.18708664336	4.85387196432	1763	2	0.33321467904
Urotensin II receptor	10928	7.50863830617	6.69897000434	647338	2	0.80966830183
Adenosine A1 receptor	12512	9.16115090926	7.33724216832	82433	2	1.82390874094
Adenosine A1 receptor	12512	7.30715308072	7.30102999566	604768	2	0.00612308505999959
Aldose reductase	12543	3.87289520164	4.06198090252	52808	2	-0.18908570088
Adenosine A1 receptor	12512	6.44369749923	8.79588001734	604751	2	-2.35218251811
Serotonin 2a (5-HT2a) receptor	12687	5.85387196432	6.10017949757	21258	2	-0.246307533250000
Anandamide amidohydrolase	11289	6.30102999566	7.48148606012	471460	2	-1.18045606446
Mu opioid receptor	10529	6.56066730617	6.70774392864	468491	2	-0.147076622470000
Metabotropic glutamate receptor 5	12476	7.7447274949	6.57675412606	348598	2	1.16797336884
Adenosine A1 receptor	12512	7.65757731918	7.45593195565	35790	2	0.20164536353
Vanilloid receptor	11978	6.91721462968	6.63451201511	408253	2	0.28270261457
Metabotropic glutamate receptor 1	12894	6.79317412397	7.32790214206	478608	2	-0.53472801809
Adenosine A2a receptor	11736	6.46852108296	7.75696195131	105982	2	-1.28844086835
Butyrylcholinesterase	11924	8.04575749056	7.03621217265	9333	2	1.00954531791
Dopamine transporter	13077	9.02227639471	8.79588001734	609603	2	0.226396377370000
Glutamate receptor ionotropic kainate 2	11762	7.89619627904	5.7447274949	11671	2	2.15146878414
Muscarinic acetylcholine receptor M2	12076	4.95860731484	7.39794000867	1022	2	-2.43933269383
Vanilloid receptor	11978	7.63638802011	7.72353819583	408259	2	-0.0871501757199997
Histamine H3 receptor	11300	8.32	7.69897000434	494861	2	0.621029995660001
Delta opioid receptor	10526	7.7447274949	8.13076828027	65835	2	-0.386040785370001
Monoamine oxidase B	12239	3.31242645232	4.15757799664	456282	2	-0.84515154432
Monoamine oxidase A	12453	3.32975414693	5.2924298239	456141	2	-1.96267567697
Glutamate [NMDA] receptor subunit epsilon 2	12103	8.92081875395	8.39794000867	369919	2	0.52287874528
Glutamate receptor ionotropic, AMPA 4	11668	4.46470587996	5.67985371389	231573	2	-1.21514783393
Vanilloid receptor	11978	7.1018235165	8.46852108296	713909	2	-1.36669756646
Transporter	102461	7	7.52287874528	421102	2	-0.52287874528
Cannabinoid CB1 receptor	10502	7.74714696902	7.69897000434	198864	2	0.0481769646800005
Serotonin 1a (5-HT1a) receptor	10576	6.85387196432	6.44977164694	13971	2	0.404100317379999
Dihydrofolate reductase	10358	4.7328282716	5.33724216832	594518	2	-0.6044138967200
Vanilloid receptor	11978	8.49485002168	8.88605664769	686255	2	-0.39120662601
Mu opioid receptor	10529	7.44369749923	7.5376020021	440089	2	-0.09390450287
Glutamate receptor ionotropic, AMPA 1	100001	6.96257350206	4.6038006529	231573	2	2.35877284916
Glutamate [NMDA] receptor subunit epsilon 2	12103	8.04575749056	7.52287874528	369956	2	0.52287874528
Vanilloid receptor	11978	7.94692155652	7.44369749923	418464	2	0.503224057290001
Vanilloid receptor	11978	8.7166987713	8.61978875829	456376	2	0.0969100130100014
Mu opioid receptor	10529	7.65757731918	7.42021640338	345937	2	0.237360915799999
Transient receptor potential cation channel subfamily M member 8	101263	6.52287874528	6.22184874962	626782	2	0.301029995660000
Cholecystokinin A receptor	12824	7.30102999566	7.65757731918	28433	2	-0.356547323519999
Serotonin 2a (5-HT2a) receptor	12687	7.88605664769	9	509100	2	-1.11394335231
Metabotropic glutamate receptor 5	12476	7.00833099262	7.36653154442	411732	2	-0.358200551800000
Metabotropic glutamate receptor 1	12894	8.09691001301	7.49485002168	374978	2	0.60205999133
Norepinephrine transporter	11944	6.07365755337	6.21467016499	161229	2	-0.14101261162
Monoglyceride lipase	100799	5.25181197299	4.58502665203	387774	2	0.66678532096
Dihydrofolate reductase	10358	2.34008379993	5.09151498112	382027	2	-2.75143118119
Delta opioid receptor	10526	7.79588001734	7.65757731918	65834	2	0.138302698160000
Dopamine transporter	13077	7.53910215724	7.59687947882	430383	2	-0.0577773215799997
Adenosine A2a receptor	11736	6.14935376482	6.02456819149	575885	2	0.124785573330000
Fatty acid-binding protein, liver	101528	5.4921441283	4.45099673797	29890	2	1.04114739033
Serotonin transporter	12198	6.69250396209	7.32790214206	421102	2	-0.63539817997
Mu opioid receptor	10529	6.58004425151	5.70245833218	321572	2	0.87758591933
Mu opioid receptor	10529	7.45593195565	6.97469413474	272122	2	0.48123782091
Alpha-1a adrenergic receptor	12514	6.68	6.97	63644	2	-0.29
Monoamine oxidase A	12453	4.55206713441	4.55036734953	456002	2	0.00169978487999956
Catechol O-methyltransferase	12654	6.03151705145	5.65757731918	267825	2	0.37393973227
Glutamate [NMDA] receptor subunit epsilon 2	12103	7.50863830617	7.42021640338	369984	2	0.0884219027899995
Alpha-1a adrenergic receptor	12514	8.95	8.88	63680	2	0.0699999999999985
Vanilloid receptor	11978	7.66756154008	7.43770713554	408260	2	0.22985440454
Monoamine oxidase B	12239	5.10237290871	3.31536106702	456473	2	1.78701184169
Monoamine oxidase A	12453	5.04335142079	5.93930215965	456143	2	-0.89595073886
Vanilloid receptor	11978	5.9083330424	6.78251605579	415325	2	-0.87418301339
Histamine H3 receptor	11300	8.30980391997	9.16749108729	424803	2	-0.85768716732
Synaptic vesicular amine transporter	10309	4.47755576649	5.42945706012	632980	2	-0.95190129363
Vanilloid receptor	11978	9.09691001301	9.22184874962	487033	2	-0.124938736610000
Mu opioid receptor	10529	8.47925452848	5.86646109163	574846	2	2.61279343685
Monoamine oxidase A	12453	4.57057073562	4.6950788381	381310	2	-0.12450810248
Synaptic vesicular amine transporter	10309	5.8894102897	5.36251027049	570702	2	0.52690001921
Serotonin 2b (5-HT2b) receptor	12688	6.85	7.1	293087	2	-0.25
Metabotropic glutamate receptor 1	12894	8.52287874528	8.30102999566	359473	2	0.221848749619999
Metabotropic glutamate receptor 5	12476	7.88605664769	6.79588001734	348989	2	1.09017663035
Peripheral-type benzodiazepine receptor	10841	8.23657200644	8.48148606012	447766	2	-0.244914053680001
Butyrylcholinesterase	11924	5.77989191196	5.85078088734	27251	2	-0.07088897538
GABA transporter 1	13076	5.65757731918	5.75696195131	314613	2	-0.0993846321300005
Dopamine transporter	13077	6.80771138743	6.56703070913	171940	2	0.240680678300000
Adenosine A1 receptor	12512	6.01772876696	7.7447274949	604689	2	-1.72699872794
Dopamine transporter	13077	6.642065153	6.69036983257	430355	2	-0.0483046795700002
Vanilloid receptor	11978	7.35654732351	7.49485002168	415331	2	-0.138302698170000
Monoamine oxidase A	12453	5.44855000203	5.97881070093	456140	2	-0.5302606989
Vanilloid receptor	11978	7.22914798836	8.08092190762	456383	2	-0.85177391926
Metabotropic glutamate receptor 5	12476	7.33724216832	7.91009488856	683280	2	-0.572852720239999
Serotonin transporter	12198	5.20065945055	5.60205999133	371972	2	-0.40140054078
Transient receptor potential cation channel subfamily A member 1	101095	7.22184874962	4.46470587996	258795	2	2.75714286966
Dopamine transporter	13077	5.93554201077	6.3767507096	67852	2	-0.44120869883
Adenosine A1 receptor	12512	6.34678748622	6.15490195999	261347	2	0.19188552623
Androgen Receptor	12832	8.63827216398	7.22184874962	364998	2	1.41642341436
Monoamine oxidase A	12453	5.0241088636	5.0043648054	456417	2	0.0197440582000006
Dopamine transporter	13077	7.77469071827	7.58169870868	27531	2	0.192992009589999
Angiotensin II type 2 (AT-2) receptor	10026	7.50863830617	6.76195389687	94766	2	0.7466844093
Dopamine D1 receptor	10304	5.76447155309	6.03857890593	47179	2	-0.27410735284
Vanilloid receptor	11978	8.19722627471	8.54821356448	408243	2	-0.35098728977
Corticotropin releasing factor receptor 1	10796	8.3767507096	7.18045606446	519943	2	1.19629464514
Aldose reductase	12543	7.67778070527	7.14266750357	88882	2	0.5351132017
Adenosine A1 receptor	12512	6.40230481407	6.53165266959	494162	2	-0.129347855520000
Serotonin 2b (5-HT2b) receptor	12688	5.45	6.87	291832	2	-1.42
Metabotropic glutamate receptor 2	11036	7.46852108296	8.15490195999	429262	2	-0.68638087703
Neuronal acetylcholine receptor protein alpha-3 subunit	10669	7.36653154442	9.60205999133	558753	2	-2.23552844691
Gonadotropin-releasing hormone receptor	10274	7.60205999133	7.39794000867	449644	2	0.20411998266
Vanilloid receptor	11978	7.79588001734	6.99139982824	424787	2	0.8044801891
Dihydrofolate reductase	10358	5.52287874528	8.52287874528	19101	2	-3
Glutamate [NMDA] receptor subunit epsilon 2	12103	7.39794000867	6.84466396253	370015	2	0.55327604614
Gonadotropin-releasing hormone receptor	10274	7.43179827593	6.03621217265	621031	2	1.39558610328
Adenosine A1 receptor	12512	7.48148606012	7.38933983691	606325	2	0.0921462232100003
Dopamine transporter	13077	8.16304326294	8.7447274949	161708	2	-0.581684231959999
Voltage-gated L-type calcium channel alpha-1S subunit	17110	8.44129142947	9.11918640772	601621	2	-0.67789497825
Adenosine A1 receptor	12512	5.79588001734	7.79588001734	604690	2	-2
Metabotropic glutamate receptor 5	12476	6.74232142513	7.05551732785	683282	2	-0.313195902720000
Metabotropic glutamate receptor 5	12476	7.79317412397	6.71219827007	683203	2	1.0809758539
Serotonin 2b (5-HT2b) receptor	12688	5.44	6.52	291986	2	-1.08
Monoamine oxidase B	12239	4.59243915051	4.55972078676	456335	2	0.0327183637499999
Corticotropin releasing factor receptor 1	10796	8.16749108729	8.11918640772	441706	2	0.0483046795699984
Glutamate [NMDA] receptor subunit epsilon 2	12103	8.18045606446	8.39794000867	369810	2	-0.217483944210001
Cholecystokinin A receptor	12824	8.69897000434	6.53165266959	708491	2	2.16731733475
Delta opioid receptor	10526	9.39794000867	10.1487416513	97941	2	-0.75080164263
Glutamate receptor ionotropic, AMPA 3	12012	6.50723961097	4.4698003018	469283	2	2.03743930917
Dopamine transporter	13077	7.39577394692	7.04431224969	27958	2	0.351461697230000
Adenosine A1 receptor	12512	7.26760624018	9.15490195999	82949	2	-1.88729571981
Adenosine A2a receptor	11736	4.72124639905	4.72101788313	605798	2	0.00022851591999995
Dopamine transporter	13077	6.41341269533	7.1739251973	21192	2	-0.76051250197
Serotonin transporter	12198	6.06550154876	7.35654732351	359186	2	-1.29104577475
Dopamine transporter	13077	6.90657831484	6.37882371822	295804	2	0.52775459662
Metabotropic glutamate receptor 5	12476	6.92081875395	7.21467016499	348619	2	-0.293851411040000
Dopamine D2 receptor	14037	7.23657200644	6.96657624451	193087	2	0.269995761930001
Metabotropic glutamate receptor 1	12894	8	9	359820	2	-1
Dopamine D2 receptor	14037	9.2076083105	8.05551732785	2612	2	1.15209098265
Sucrase-isomaltase	12200	8.30102999566	5.44369749923	437994	2	2.85733249643
Serotonin 2a (5-HT2a) receptor	12687	8.35654732351	8.45593195565	601	2	-0.0993846321399996
Adenosine A1 receptor	12512	7.10790539731	6.92081875395	122998	2	0.187086643360
Synaptic vesicular amine transporter	10309	6.56863623584	5.25103713874	570711	2	1.3175990971
Metabotropic glutamate receptor 2	11036	7.46852108296	7.76955107862	400157	2	-0.301029995660000
Metabotropic glutamate receptor 5	12476	5.32697909287	6.7447274949	419530	2	-1.41774840203
Metabotropic glutamate receptor 1	12894	5.76955107862	5.0371573188	565964	2	0.73239375982
Synaptic vesicular amine transporter	10309	6.57024772	6.70114692359	580373	2	-0.130899203589999
HM74 nicotinic acid GPCR	18013	6.72124639905	5.85387196432	690523	2	0.86737443473
Glutamate [NMDA] receptor subunit epsilon 2	12103	5.81107151624	6.19997064076	369951	2	-0.38889912452
Dopamine D2 receptor	14037	8.03621217265	7.39794000867	560435	2	0.63827216398
Glutamate [NMDA] receptor subunit epsilon 2	12103	7.55284196866	6.68193666504	369977	2	0.87090530362
Anandamide amidohydrolase	11289	5.22184874962	7.60205999133	489297	2	-2.38021124171
Histamine H3 receptor	11300	8.45	7.63827216398	648105	2	0.81172783602
Metabotropic glutamate receptor 5	12476	5.8894102897	6.99139982824	348454	2	-1.10198953854
Vanilloid receptor	11978	8.43179827593	8.69897000434	382879	2	-0.26717172841
Mu opioid receptor	10529	5.75696195131	5.67202837638	13693	2	0.08493357493
Monoamine oxidase A	12453	5.34582345812	5.59176003469	456473	2	-0.24593657657
Synaptic vesicular amine transporter	10309	8.0357403698	6.16367588429	580333	2	1.87206448551
Serotonin transporter	12198	8.20481541032	7.03432802878	129656	2	1.17048738154
Vanilloid receptor	11978	8.61978875829	8.22184874962	487233	2	0.39794000867
Serotonin 2a (5-HT2a) receptor	12687	8.15490195999	8.06048074738	155006	2	0.0944212126099995
Anandamide amidohydrolase	11289	8.15490195999	6.30102999566	489076	2	1.85387196433
Serotonin 2a (5-HT2a) receptor	12687	7.60205999133	6.49079747767	102382	2	1.11126251366
Adenosine A2a receptor	11736	5.92009553233	5.22914798836	93525	2	0.69094754397
Vanilloid receptor	11978	6.24641694111	5.80134291305	418470	2	0.445074028060000
Prostanoid EP2 receptor	100427	6.15428198203	6.39040559077	557729	2	-0.236123608740001
Mu opioid receptor	10529	9.16115090926	9.45593195565	458534	2	-0.29478104639
Glutamate [NMDA] receptor subunit epsilon 2	12103	8.22184874962	8.18708664336	208605	2	0.0347621062599988
Vanilloid receptor	11978	5.73992861201	5.77211329539	458573	2	-0.0321846833799997
Adenosine A1 receptor	12512	7.15490195999	9.14266750357	82467	2	-1.98776554358
Dopamine D2 receptor	14037	6.5114492835	6.46218090493	466602	2	0.0492683785699999
Vanilloid receptor	11978	6.83564714422	6.24184537803	415327	2	0.59380176619
Vanilloid receptor	11978	7.45593195565	7.04575749056	417827	2	0.41017446509
Mu opioid receptor	10529	7.40893539297	7.7447274949	345895	2	-0.33579210193
Dopamine D1 receptor	10304	7.69897000434	7.60205999133	34197	2	0.0969100130099996
Metabotropic glutamate receptor 5	12476	7.14266750357	6.19382002602	478779	2	0.94884747755
Adenosine A1 receptor	12512	9.12784372725	9.13076828027	89004	2	-0.00292455302000150
Dopamine transporter	13077	5.57511836337	5.55439579673	67619	2	0.0207225666399999
Mu opioid receptor	10529	7.79588001734	8.15490195999	492364	2	-0.359021942649999
Gonadotropin-releasing hormone receptor	10274	6.95860731484	6.61978875829	449517	2	0.33881855655
Monoamine oxidase B	12239	4.52114503247	4.43039203245	381316	2	0.0907530000199994
Metabotropic glutamate receptor 5	12476	9.09691001301	7.65757731918	397710	2	1.43933269383
Alpha-1a adrenergic receptor	12514	7.47	7.23	64271	2	0.239999999999999
Serotonin 1a (5-HT1a) receptor	10576	10.0268721464	8.18045606446	489797	2	1.84641608194
Dopamine transporter	13077	7.01010543628	6.85387196432	10989	2	0.156233471960000
Histamine H3 receptor	11300	7.1	6.55752023094	494955	2	0.54247976906
Sucrase-isomaltase	12200	6.76955107862	6.15490195999	482662	2	0.61464911863
Dopamine D2 receptor	14037	7.63827216398	7.93181413825	466587	2	-0.29354197427
Vanilloid receptor	11978	8.39794000867	9	415343	2	-0.60205999133
Serotonin 2a (5-HT2a) receptor	12687	8.44369749923	7.72124639905	509097	2	0.72245110018
Metabotropic glutamate receptor 5	12476	6.59176003469	6.93554201077	611756	2	-0.34378197608
Histamine H3 receptor	11300	8.67	8.01322826573	495078	2	0.65677173427
Serotonin transporter	12198	7.38721614328	7.38299965888	353788	2	0.00421648439999966
Synaptic vesicular amine transporter	10309	7.45593195565	5.87614835903	570671	2	1.57978359662
Nociceptin receptor	12965	7.82390874094	8.95860731484	514394	2	-1.1346985739
Delta opioid receptor	10526	6.49485002168	5.94462166862	55852	2	0.55022835306
Glutamate receptor ionotropic, AMPA 2	12546	6.65169513695	4.85698519975	231573	2	1.7947099372
GABA receptor alpha-1 subunit	19609	9.25963731051	9.34678748622	433297	2	-0.0871501757100006
Monoamine oxidase B	12239	4.65501858607	4.61978875829	381314	2	0.0352298277799994
Vanilloid receptor	11978	7.20830935098	7.46218090493	487377	2	-0.253871553950001
Adenosine A1 receptor	12512	7.21467016499	7.43179827593	122999	2	-0.21712811094
DNA polymerase beta	12511	5.3767507096	5.69897000434	481797	2	-0.32221929474
Cannabinoid CB1 receptor	10502	5.30980391997	6.50445566245	473864	2	-1.19465174248
Neuronal acetylcholine receptor protein alpha-3 subunit	10669	6.35654732351	7.32790214206	115	2	-0.97135481855
Monoamine oxidase A	12453	3.34655592425	4.5415132362	456338	2	-1.19495731195
Monoamine oxidase B	12239	3.38121997549	4.16039627053	456002	2	-0.77917629504
Metabotropic glutamate receptor 2	11036	7.76955107862	7.7447274949	429692	2	0.0248235837199999
Glutamate [NMDA] receptor subunit epsilon 2	12103	8.22184874962	7.30102999566	369968	2	0.920818753959999
Glutamate [NMDA] receptor subunit epsilon 2	12103	8.52287874528	8	370014	2	0.52287874528
Vanilloid receptor	11978	6.82102305271	6.80410034759	118839	2	0.0169227051199998
Vanilloid receptor	11978	7.2076083105	7.95860731484	383026	2	-0.75099900434
Synaptic vesicular amine transporter	10309	7.34678748622	6.82390874094	580319	2	0.52287874528
Muscarinic acetylcholine receptor M5	10688	8.7447274949	9.06550154876	437621	2	-0.320774053860001
Acyl-CoA desaturase 1	100984	7	6.97469413474	581969	2	0.02530586526
Monoamine oxidase A	12453	3.72097219438	4.47938547812	456001	2	-0.75841328374
Monoamine oxidase A	12453	3.37882371822	5.16749108729	456416	2	-1.78866736907
Glutamate [NMDA] receptor subunit epsilon 2	12103	7.32790214206	6.71896663275	369944	2	0.60893550931
Histamine H3 receptor	11300	7.95860731484	8.02	648107	2	-0.0613926851599995
Peripheral-type benzodiazepine receptor	10841	8.72124639905	8.7447274949	190638	2	-0.0234810958499985
Transient receptor potential cation channel subfamily M member 8	101263	5.38721614328	6.09691001301	626862	2	-0.70969386973
Dopamine D2 receptor	14037	7.40893539297	7.69897000434	34197	2	-0.290034611369999
Vanilloid receptor	11978	7.88272870434	8.38933983691	713554	2	-0.506611132570001
Neurokinin 2 receptor	10981	9.25963731051	7.18842499413	211859	2	2.07121231638
Mu opioid receptor	10529	8.25103713874	7.99567862622	46042	2	0.255358512519999
Vanilloid receptor	11978	8.15490195999	8.30102999566	382880	2	-0.146128035670001
Vanilloid receptor	11978	8.82390874094	8.2924298239	417821	2	0.531478917040001
Metabotropic glutamate receptor 5	12476	8.12493873661	8.15490195999	447910	2	-0.0299632233799993
Delta opioid receptor	10526	7.4921441283	7.83564714422	46362	2	-0.343503015920001
Dihydrofolate reductase	10358	4.52432881168	5.49485002168	594584	2	-0.97052121
Nociceptin receptor	12965	8.04575749056	8.95860731484	514395	2	-0.91284982428
Serotonin transporter	12198	7.38721614328	7.36653154442	142897	2	0.0206845988600000
Anandamide amidohydrolase	11289	9	7.22184874962	488552	2	1.77815125038
Vanilloid receptor	11978	6.49485002168	6.42596873227	456385	2	0.0688812894099993
Vanilloid receptor	11978	5.88605664769	6.28399665637	6216	2	-0.39794000868
Monoamine oxidase A	12453	4.09620485726	4.50031291738	456072	2	-0.40410806012
Dopamine transporter	13077	5.97469413474	5.34103515734	549573	2	0.6336589774
Adenosine A1 receptor	12512	5.1739251973	6.93930215965	19778	2	-1.76537696235
Mu opioid receptor	10529	7.05551732785	8	341023	2	-0.94448267215
Vanilloid receptor	11978	7.11350927483	7.82390874094	383027	2	-0.71039946611
Dopamine transporter	13077	7.92081875395	8.04575749056	546055	2	-0.124938736610000
Glutamate [NMDA] receptor subunit epsilon 2	12103	8.60205999133	8.52287874528	369927	2	0.0791812460500001
Gonadotropin-releasing hormone receptor	10274	5.35654732351	7.02227639471	621175	2	-1.6657290712
Serotonin 2b (5-HT2b) receptor	12688	8.5	8.48	62720	2	0.0199999999999996
Serotonin 2a (5-HT2a) receptor	12687	7.10790539731	8.2757241304	509099	2	-1.16781873309
Mu opioid receptor	10529	7.14266750357	8.16749108729	440468	2	-1.02482358372000
Adenosine A1 receptor	12512	8.52287874528	7.43179827593	272747	2	1.09108046935
Urotensin II receptor	10928	10.6989700043	9.46852108296	647340	2	1.23044892134
Synaptic vesicular amine transporter	10309	5.67162039656	4.5848596478	633053	2	1.08676074876
Adenosine A1 receptor	12512	9.15490195999	7.42021640338	82353	2	1.73468555661
Metabotropic glutamate receptor 4	11891	6	5.42021640338	621200	2	0.57978359662
Adenosine A1 receptor	12512	5.89962945488	6.50863830617	605411	2	-0.60900885129
Serotonin transporter	12198	9.76955107862	9.61978875829	57946	2	0.149762320330000
Aldehyde reductase	12051	4.30016227413	4.25103713874	15217	2	0.0491251353899997
Dopamine transporter	13077	8.95078197733	8.43415218133	107153	2	0.516629795999998
Dipeptidyl peptidase IV	11119	7.76955107862	7.61978875829	643454	2	0.149762320330000
Sigma opioid receptor	12050	7.49485002168	7.95860731484	117805	2	-0.463757293160000
Dopamine D2 receptor	14037	8.88605664769	8.95860731484	4672	2	-0.0725506671500007
Glutamate receptor ionotropic, AMPA 4	11668	6.91009488856	4.92445303861	199497	2	1.98564184995
Mu opioid receptor	10529	7.52287874528	8.2076083105	563308	2	-0.68472956522
Neuronal acetylcholine receptor protein alpha-3 subunit	10669	5.43179827593	8.52287874528	116087	2	-3.09108046935
Serotonin 2b (5-HT2b) receptor	12688	6.5	6.78	291834	2	-0.28
Metabotropic glutamate receptor 1	12894	6.58502665203	7.39794000867	478534	2	-0.81291335664
Neuronal acetylcholine receptor protein alpha-4 subunit	12019	9.79588001734	10.214670165	675	2	-0.418790147659999
Dopamine D2 receptor	14037	6.97061622231	6.92081875395	36595	2	0.0497974683600004
Histamine H3 receptor	11300	9	8.55284196866	22385	2	0.447158031340001
Metabotropic glutamate receptor 5	12476	4.93554201077	5.46724562101	348595	2	-0.53170361024
Acyl-CoA desaturase 1	100984	6.15989390554	6.15490195999	581964	2	0.0049919455499996
Vanilloid receptor	11978	7.14874165128	7.86646109163	418465	2	-0.71771944035
Vanilloid receptor	11978	6.5376020021	6.1739251973	382651	2	0.3636768048
Nociceptin receptor	12965	8.38721614328	9.38721614328	514392	2	-1
Metabotropic glutamate receptor 5	12476	8.01772876696	6.79588001734	349005	2	1.22184874962
Acidic alpha-glucosidase	19672	4.03621217265	3.5376020021	122937	2	0.49861017055
Muscarinic acetylcholine receptor M2	12076	6.47108329972	5.45593195565	437061	2	1.01515134407
Adenosine A1 receptor	12512	6.32790214206	5.87614835903	605400	2	0.45175378303
Adenosine A1 receptor	12512	8.88605664769	8.92081875395	442361	2	-0.0347621062600005
Vanilloid receptor	11978	7.69897000434	8.15490195999	415328	2	-0.45593195565
Synaptic vesicular amine transporter	10309	5.6757175447	5.189767482	318771	2	0.485950062700001
Vanilloid receptor	11978	8.10790539731	7.26760624018	418461	2	0.84029915713
Arachidonate 5-lipoxygenase	12166	6.65757731918	7.65757731918	104120	2	-1
Synaptic vesicular amine transporter	10309	6.01772876696	7.1739251973	633051	2	-1.15619643034
Nitric-oxide synthase, brain	11677	4.65757731918	4.55284196866	411400	2	0.104735350519999
Adenosine A1 receptor	12512	8.56066730617	8	261373	2	0.56066730617
Sigma opioid receptor	12050	10	10.0087739243	458799	2	-0.0087739242999998
Adenosine A1 receptor	12512	7.35654732351	8.28399665637	272728	2	-0.92744933286
Adenosine A1 receptor	12512	8.88605664769	9	361763	2	-0.113943352310001
Monoamine oxidase A	12453	4.5657505476	3.73252319887	456003	2	0.83322734873
Vanilloid receptor	11978	6.04095860768	6.72124639905	417831	2	-0.68028779137
Metabotropic glutamate receptor 1	12894	6.79048498546	7.60205999133	478537	2	-0.81157500587
Fatty acid-binding protein, liver	101528	6.42136079003	6.59176003469	10531	2	-0.170399244660000
Mu opioid receptor	10529	8.55284196866	7.88605664769	404092	2	0.666785320969999
Dopamine transporter	13077	7.64781748189	7.73518217699	430413	2	-0.0873646951000007
Metabotropic glutamate receptor 8	11058	5.56863623584	6.04095860768	621056	2	-0.472322371840001
Vanilloid receptor	11978	7.36653154442	8.46852108296	417834	2	-1.10198953854
Corticotropin releasing factor receptor 1	10796	8.35654732351	6.95860731484	520682	2	1.39794000867
Vanilloid receptor	11978	8.42021640338	8.56863623584	487376	2	-0.1484198324600
Dopamine D1 receptor	10304	6.42021640338	5.01547268666	83064	2	1.40474371672
Metabotropic glutamate receptor 5	12476	7.79588001734	6.82102305271	683364	2	0.97485696463
Metabotropic glutamate receptor 2	11036	7.42021640338	6.73518217699	429458	2	0.68503422639
Metabotropic glutamate receptor 1	12894	8.39794000867	9	374971	2	-0.60205999133
Glutamate receptor ionotropic, AMPA 3	12012	5.72353819583	3.64975198167	231573	2	2.07378621416
Gonadotropin-releasing hormone receptor	10274	6.61978875829	7.48148606012	476285	2	-0.86169730183
Serotonin 2c (5-HT2c) receptor	12689	5.64016451766	5.67778070527	592	2	-0.0376161876100003
Transient receptor potential cation channel subfamily M member 8	101263	4.21609642073	4.01055018233	626704	2	0.205546238399999
Glutamate [NMDA] receptor subunit epsilon 2	12103	7.69897000434	8.30102999566	369962	2	-0.602059991320001
Dopamine transporter	13077	6.74957999769	6.43415218133	553059	2	0.31542781636
Vanilloid receptor	11978	7.52287874528	7.69897000434	382871	2	-0.176091259060000
Transient receptor potential cation channel subfamily M member 8	101263	7	7.09691001301	626858	2	-0.0969100130099996
Dopamine transporter	13077	4.50863830617	4.50584540598	54742	2	0.00279290019000022
Urotensin II receptor	10928	6.21467016499	7.58502665203	647333	2	-1.37035648704
Metabotropic glutamate receptor 5	12476	6.69250396209	5.37882371822	317192	2	1.31368024387
Kappa opioid receptor	10527	6.72124639905	7.05948351507	564387	2	-0.33823711602
Fatty acid-binding protein, liver	101528	5.95860731484	4.92081875395	448875	2	1.03778856089
Heme oxygenase 2	20088	4.55284196866	4.61083391564	114151	2	-0.0579919469799997
Dopamine D2 receptor	14037	5.97881070093	6.13076828027	379391	2	-0.151957579339999
Dopamine transporter	13077	5.87419354186	6.38090666937	21352	2	-0.506713127509999
Vanilloid receptor	11978	8.70553377384	7.75945075172	408250	2	0.94608302212
Cytochrome P450 17A1	12971	7.15490195999	7.39794000867	689364	2	-0.24303804868
Fatty acid-binding protein, liver	101528	3.92445303861	4.93554201077	5080	2	-1.01108897216
L-type amino acid transporter 1	100163	4.60205999133	5.07058107429	252306	2	-0.46852108296
Serotonin 2a (5-HT2a) receptor	12687	4	3.60205999133	504633	2	0.39794000867
Mu opioid receptor	10529	10.1739251973	10.2676062402	393379	2	-0.0936810429000001
Norepinephrine transporter	11944	7.44369749923	8.124360063	14241	2	-0.68066256377
Mu opioid receptor	10529	6.89619627904	6.60205999133	272841	2	0.29413628771
Monoglyceride lipase	100799	4.30102999566	4.95860731484	387778	2	-0.65757731918
Glutamate [NMDA] receptor subunit epsilon 2	12103	7.05060999336	6.97061622231	369952	2	0.0799937710499998
Neuronal acetylcholine receptor protein alpha-2 subunit	10023	10.0222763947	10.6020599913	675	2	-0.5797835966
Mu opioid receptor	10529	8.06048074738	6.86391390262	55852	2	1.19656684476
Serotonin 1a (5-HT1a) receptor	10576	5.09799710865	5.09691001301	596519	2	0.00108709564000087
Metabotropic glutamate receptor 5	12476	7.34678748622	6.68613277963	683003	2	0.66065470659
Neuronal acetylcholine receptor protein alpha-7 subunit	12167	8.04575749056	8.05551732785	352807	2	-0.00975983728999985
Adenosine A1 receptor	12512	4.73048705578	5.61618463402	605421	2	-0.88569757824
Alpha-1a adrenergic receptor	12514	9.51	9.27	33675	2	0.24
Delta opioid receptor	10526	6.85387196432	7.30102999566	97861	2	-0.447158031340001
Histamine H3 receptor	11300	7.12493873661	7.94	648181	2	-0.81506126339
Mu opioid receptor	10529	8.50863830617	8.25336580106	46093	2	0.255272505110002
Mu opioid receptor	10529	7.58502665203	7.11918640772	340681	2	0.46584024431
Dual specificity protein phosphatase 6	101005	4.95860731484	5.16115090926	851493	2	-0.20254359442
Metabotropic glutamate receptor 5	12476	6.32148162096	7.8601209136	683205	2	-1.53863929264
Glutamate [NMDA] receptor subunit epsilon 2	12103	8.88605664769	8.52287874528	369910	2	0.363177902409999
Vanilloid receptor	11978	7.2757241304	7.70996538864	714088	2	-0.434241258239999
Adenosine A2a receptor	11736	5.81815641206	4.84771165562	575851	2	0.97044475644
Sucrase-isomaltase	12200	5.3767507096	7.28399665637	447555	2	-1.90724594677
Delta opioid receptor	10526	8.60205999133	8.25884840115	46015	2	0.343211590179999
Dopamine transporter	13077	7.58502665203	7.88605664769	20605	2	-0.301029995660000
Neuronal acetylcholine receptor protein alpha-7 subunit	12167	7.55284196866	8.34678748622	427222	2	-0.79394551756
Mu opioid receptor	10529	6.8416375079	6.77989191196	468500	2	0.0617455959399997
Monoglyceride lipase	100799	4.60205999133	4.09151498112	387817	2	0.51054501021
Vanilloid receptor	11978	6.50863830617	7.01772876696	408285	2	-0.50909046079
Nociceptin receptor	12965	8.95860731484	9.67778070527	514385	2	-0.719173390429999
Neurokinin 1 receptor	10685	9.92081875395	8.95860731484	400492	2	0.96221143911
Mu opioid receptor	10529	6.52287874528	7.34678748622	346257	2	-0.82390874094
Sigma opioid receptor	12050	5.20551195334	5.20690839982	458869	2	-0.00139644647999937
Mu opioid receptor	10529	6.88605664769	5.67778070527	685874	2	1.20827594242
Adenosine A1 receptor	12512	9.22184874962	8.88605664769	52938	2	0.33579210193
Metabotropic glutamate receptor 2	11036	7.63827216398	7.82390874094	435037	2	-0.185636576960000
Vanilloid receptor	11978	6.68824613894	6.24412514433	713278	2	0.44412099461
Mu opioid receptor	10529	5.95078197733	6.05403929642	468496	2	-0.10325731909
Serotonin 2a (5-HT2a) receptor	12687	6.63827216398	7.81530856918	494033	2	-1.1770364052
Vanilloid receptor	11978	8.76955107862	9.04575749056	487374	2	-0.276206411940001
Metabotropic glutamate receptor 5	12476	6.89619627904	7.40340290437	683365	2	-0.50720662533
Dihydrofolate reductase	10358	4.89962945488	5.85387196432	594627	2	-0.95424250944
Glutamate [NMDA] receptor subunit epsilon 2	12103	7.22184874962	6.95467702121	369964	2	0.26717172841
Vanilloid receptor	11978	7.00877392431	6.52578373592	418474	2	0.48299018839
Monoamine oxidase B	12239	3.36754270782	4.5148466501	456283	2	-1.14730394228
Dopamine transporter	13077	5.7328282716	6.24412514433	677893	2	-0.51129687273
Dopamine D2 receptor	14037	7.5376020021	7.54515513999	41198	2	-0.00755313789000045
Alpha-1a adrenergic receptor	12514	1.84466396253	3.5376020021	576728	2	-1.69293803957
Muscarinic acetylcholine receptor M2	12076	7.43179827593	4.86327943284	48198	2	2.56851884309
Sigma opioid receptor	12050	7.14874165128	8.82973828461	80081	2	-1.68099663333
Fatty acid-binding protein, liver	101528	5.89619627904	3.79317412397	16599	2	2.10302215507
Dopamine D2 receptor	14037	6.58004425151	8.34678748622	494033	2	-1.76674323471
Neuronal acetylcholine receptor protein alpha-4 subunit	12019	8.11918640772	8.95860731484	562383	2	-0.839420907119999
Metabotropic glutamate receptor 2	11036	7.72124639905	7.13667713988	429786	2	0.58456925917
Glutamate [NMDA] receptor subunit epsilon 2	12103	7.38721614328	8.15490195999	208429	2	-0.76768581671
Delta opioid receptor	10526	7.66354026615	7.32057210339	45879	2	0.34296816276
Peripheral-type benzodiazepine receptor	10841	9.09691001301	9	191292	2	0.0969100130099996
Anandamide amidohydrolase	11289	7.92081875395	7.08618614762	560359	2	0.83463260633
Vanilloid receptor	11978	8.40893539297	8.21467016499	417842	2	0.194265227979999
Dopamine transporter	13077	6.39361863489	6.80687540165	513010	2	-0.41325676676
Dopamine transporter	13077	9.50863830617	9.85387196432	172072	2	-0.345233658149999
L-type amino acid transporter 1	100163	6.69897000434	7.10237290871	252519	2	-0.40340290437
Peripheral-type benzodiazepine receptor	10841	8.55284196866	8.76955107862	191277	2	-0.21670910996
Dihydrofolate reductase	10358	2.10790539731	5.10790539731	201545	2	-3
Cholecystokinin A receptor	12824	8.9829666607	10.0457574906	164064	2	-1.0627908299
Metabotropic glutamate receptor 5	12476	6.55284196866	5.45842075605	349385	2	1.09442121261
Vanilloid receptor	11978	6.36653154442	5.92081875395	382654	2	0.44571279047
Prostanoid EP2 receptor	100427	6.38404994834	6.07935499859	561310	2	0.30469494975
Metabotropic glutamate receptor 1	12894	5.0030507515	6.13076828027	567806	2	-1.12771752877
Metabotropic glutamate receptor 5	12476	8.47495519296	7.82390874094	683142	2	0.651046452019999
Histamine H3 receptor	11300	8.22	7.56863623584	627435	2	0.651363764160001
Adenosine A2a receptor	11736	8.63827216398	7.43179827593	18511	2	1.20647388805
Monoamine oxidase A	12453	5.46597389394	4.52028076456	456476	2	0.94569312938
Dihydrofolate reductase	10358	1.72124639905	4.72124639905	201437	2	-3
Anandamide amidohydrolase	11289	9	9.25181197299	304482	2	-0.251811972990000
Metabotropic glutamate receptor 1	12894	7.69897000434	7.1739251973	478605	2	0.52504480704
Anandamide amidohydrolase	11289	3.61978875829	3.58502665203	11674	2	0.0347621062600001
Dopamine D2 receptor	14037	8.48148606012	9.09691001301	155006	2	-0.61542395289
Dopamine transporter	13077	6.04191415148	4.90657831484	553201	2	1.13533583664
Vanilloid receptor	11978	5.38721614328	5.48148606012	415324	2	-0.09426991684
Vitamin D receptor	12752	8.52287874528	7.52287874528	518539	2	1
Serotonin 2c (5-HT2c) receptor	12689	7.07572071394	8.55284196866	1090	2	-1.47712125472
Vanilloid receptor	11978	5.82390874094	5.95860731484	383034	2	-0.134698573900000
Metabotropic glutamate receptor 1	12894	7.79588001734	8.39794000867	374970	2	-0.60205999133
Alpha-1a adrenergic receptor	12514	1.37468754904	2.66554624885	576757	2	-1.29085869981
Mu opioid receptor	10529	7.63827216398	7.38721614328	404088	2	0.2510560207
Nociceptin receptor	12965	7.48148606012	9	514403	2	-1.51851393988
Monoamine oxidase A	12453	4.94962024374	4.87876854485	381309	2	0.0708516988900003
Vanilloid receptor	11978	8.48811663902	8.49485002168	622613	2	-0.00673338266000023
Delta opioid receptor	10526	8.94	9.61978875829	613769	2	-0.67978875829
Niemann-Pick C1-like protein 1	101096	6.89619627904	6.76195389687	580275	2	0.13424238217
Metabotropic glutamate receptor 2	11036	7.76955107862	7.69897000434	434910	2	0.0705810742800006
Dopamine transporter	13077	7.32790214206	7.77469071827	430358	2	-0.446788576209999
Oxytocin receptor	10549	8.47	8.79588001734	702953	2	-0.325880017339999
Dopamine transporter	13077	5.81815641206	6.39147396642	549574	2	-0.573317554360001
Mu opioid receptor	10529	8.01772876696	9.2924298239	340609	2	-1.27470105694
Kappa opioid receptor	10527	9.09691001301	9.07572071394	564388	2	0.0211892990700004
Anandamide amidohydrolase	11289	4.69897000434	6.44369749923	489366	2	-1.74472749489
Adenosine A2a receptor	11736	4.95860731484	4.94692155652	77702	2	0.0116857583199996
Synaptic vesicular amine transporter	10309	7.72124639905	5.6090648929	570622	2	2.11218150615
Fatty acid-binding protein, liver	101528	3.348721986	4.32239304728	11674	2	-0.97367106128
Vanilloid receptor	11978	7.54363396687	7.1739251973	380485	2	0.36970876957
Metabotropic glutamate receptor 4	11891	5.61978875829	5.13076828027	621056	2	0.48902047802
Synaptic vesicular amine transporter	10309	5.40120949324	6.92081875395	570658	2	-1.51960926071
Dopamine D2 receptor	14037	4.93930215965	5.97061622231	83064	2	-1.03131406266
Vanilloid receptor	11978	7.83268266525	7.25181197299	408267	2	0.58087069226
Prostanoid EP2 receptor	100427	8.28399665637	9.69897000434	14125	2	-1.41497334797
Anandamide amidohydrolase	11289	3.96657624451	4.76955107862	565694	2	-0.80297483411
Vanilloid receptor	11978	7.55284196866	8.95860731484	417819	2	-1.40576534618
Vanilloid receptor	11978	8.2076083105	8.95860731484	417829	2	-0.75099900434
Mu opioid receptor	10529	8.22988470521	8.48545224734	46043	2	-0.255567542129999
Mu opioid receptor	10529	7.33724216832	7.5376020021	440540	2	-0.200359833779999
Anandamide amidohydrolase	11289	8.52287874528	8.95860731484	488243	2	-0.43572856956
Histamine H3 receptor	11300	7.58	7.61978875829	647410	2	-0.0397887582900003
Serotonin 1a (5-HT1a) receptor	10576	9.5376020021	8.76955107862	490597	2	0.76805092348
Alpha-1a adrenergic receptor	12514	1.75202673364	2.61261017366	576737	2	-0.86058344002
Serotonin transporter	12198	9.15490195999	7.72124639905	546055	2	1.43365556094
Dopamine transporter	13077	8.85387196432	7.56863623584	57900	2	1.28523572848
Glutamate [NMDA] receptor subunit epsilon 2	12103	7.76955107862	7.09691001301	369924	2	0.67264106561
Nitric-oxide synthase, brain	11677	4.12493873661	4.14266750357	16756	2	-0.0177287669600004
Dopamine D2 receptor	14037	5.42021640338	7.12493873661	2590	2	-1.70472233323
Muscarinic acetylcholine receptor M3	12566	9.09691001301	9.01772876696	437621	2	0.0791812460500001
Glucagon-like peptide 1 receptor	101585	5.83268266525	5.56383735296	485134	2	0.26884531229
Delta opioid receptor	10526	8.44369749923	8.42021640338	39229	2	0.0234810958500002
Urotensin II receptor	10928	9.26760624018	9.92081875395	582579	2	-0.65321251377
Vanilloid receptor	11978	9.09691001301	8.56863623584	487306	2	0.52827377717
Synaptic vesicular amine transporter	10309	7.5376020021	5.51427857352	570652	2	2.02332342858
Dopamine D2 receptor	14037	7.32148162096	7.95467702121	466038	2	-0.63319540025
Alpha-1a adrenergic receptor	12514	9.46	9.35	64104	2	0.110000000000001
Delta opioid receptor	10526	5.49648168728	9.40893539297	38797	2	-3.91245370569
Thyrotropin-releasing hormone receptor 2	10426	4.63827216398	7.63827216398	400344	2	-3
Arachidonate 5-lipoxygenase	12166	5.31515463836	5.24412514433	100485	2	0.0710294940300003
Vanilloid receptor	11978	8.33254704711	10.1366771399	456375	2	-1.80413009279
Vanilloid receptor	11978	8.21467016499	7.95860731484	417837	2	0.256062850150000
Glutamate receptor ionotropic, AMPA 4	11668	4.04575749056	6.09474395125	469285	2	-2.04898646069
Muscarinic acetylcholine receptor M1	10647	7.76955107862	7.69897000434	191734	2	0.0705810742800006
Neuronal acetylcholine receptor protein alpha-4 subunit	12019	6.72124639905	8.88605664769	116087	2	-2.16481024864
Mu opioid receptor	10529	9.05551732785	9.42021640338	404090	2	-0.36469907553
Vanilloid receptor	11978	6.77469071827	7.04095860768	713000	2	-0.266267889410001
Vanilloid receptor	11978	6.63827216398	7.26760624018	380479	2	-0.6293340762
Nociceptin receptor	12965	8.49485002168	9.50863830617	555460	2	-1.01378828449000
Vanilloid receptor	11978	7.12493873661	7.11861534323	408265	2	0.00632339337999976
Melanocortin receptor 4	11005	9.30102999566	8.76955107862	425998	2	0.531478917040001
Monoamine oxidase A	12453	4.53491471244	4.47820835036	381311	2	0.0567063620799999
Monoamine oxidase B	12239	4.47237009913	4.53565951537	381315	2	-0.06328941624
Mu opioid receptor	10529	9.09691001301	9.32790214206	272706	2	-0.230992129050000
Prostanoid EP2 receptor	100427	6.64781748189	6.87289520164	564786	2	-0.22507771975
Adenosine A1 receptor	12512	6.30102999566	5.94692155652	605384	2	0.35410843914
Gonadotropin-releasing hormone receptor	10274	4.11918640772	4.67778070527	448839	2	-0.55859429755
Adenosine A3 receptor	12171	4.07058107429	4	381693	2	0.0705810742899997
Vanilloid receptor	11978	6.00877392431	5.11350927483	380483	2	0.89526464948
Adenosine A2a receptor	11736	6.80410034759	5.95860731484	365442	2	0.84549303275
Dual specificity protein phosphatase 6	101005	4.60032627852	6.07987667371	505123	2	-1.47955039519
Delta opioid receptor	10526	7.82390874094	7.95860731484	65972	2	-0.134698573900000
Catechol O-methyltransferase	12654	5.63451201511	4.89279003035	92412	2	0.741721984760
Prostanoid EP2 receptor	100427	6.9884295564	6.30627305108	557736	2	0.68215650532
Adenosine A1 receptor	12512	4.94309514866	4.34198860334	605870	2	0.60110654532
Dopamine transporter	13077	7.92081875395	8.1739251973	20604	2	-0.253106443349999
Vanilloid receptor	11978	8.55284196866	7.65757731918	713649	2	0.89526464948
Vanilloid receptor	11978	8.67778070527	8.69897000434	487035	2	-0.0211892990700004
Peripheral-type benzodiazepine receptor	10841	8.23657200644	8.38721614328	447769	2	-0.150644136840000
Peripheral-type benzodiazepine receptor	10841	7.221125528	7.15989390554	366677	2	0.0612316224600002
Serotonin 3a (5-HT3a) receptor	12020	9.09151498112	9.09691001301	201063	2	-0.00539503189000001
Metabotropic glutamate receptor 4	11891	5.07058107429	4.94309514866	621121	2	0.127485925629999
Dopamine D2 receptor	14037	7.85387196432	7.2924298239	563928	2	0.56144214042
Androgen Receptor	12832	7.95860731484	5.88605664769	102911	2	2.07255066715
Adenosine A1 receptor	12512	5.82390874094	7.2924298239	604794	2	-1.46852108296
Vanilloid receptor	11978	7.28399665637	7.25963731051	418457	2	0.0243593458600007
Cytochrome P450 17A1	12971	5.16430942851	7.00568284733	564382	2	-1.84137341882
Urotensin II receptor	10928	8.20065945055	7.85387196432	582611	2	0.346787486230001
Delta opioid receptor	10526	9.46852108296	6.13076828027	39310	2	3.33775280269
Dopamine transporter	13077	7.7447274949	7.44369749923	20646	2	0.301029995670000
Dopamine transporter	13077	7.89962945488	8.6090648929	360903	2	-0.709435438019999
Neuronal acetylcholine receptor protein alpha-4 subunit	12019	9.30980391997	10.5528419687	567692	2	-1.24303804873
Metabotropic glutamate receptor 5	12476	7.16749108729	6.63827216398	348626	2	0.52921892331
Dopamine transporter	13077	7.37882371822	7.70114692359	430324	2	-0.32232320537
Adenosine A2a receptor	11736	4.81815641206	5.8696662315	575825	2	-1.05150981944
Dihydrofolate reductase	10358	8.52287874528	8.67778070527	29859	2	-0.154901959989999
Mu opioid receptor	10529	8.77728352885	9.01322826573	272123	2	-0.235944736879999
Adenosine A1 receptor	12512	4.85387196432	6.348721986	4557	2	-1.49485002168
Dopamine D2 receptor	14037	6.50168944621	6.45967052521	466600	2	0.0420189210000004
Alpha-1b adrenergic receptor	12474	8.2	8.16	33675	2	0.0399999999999991
Transporter	102461	8.52287874528	7.79588001734	192908	2	0.72699872794
Monoamine oxidase B	12239	3.39770121237	5.0043648054	456474	2	-1.60666359303
Dopamine D2 receptor	14037	6.23136189875	6.02733440773	466601	2	0.204027491020001
Serotonin transporter	12198	7.2924298239	6.96257350206	551836	2	0.329856321840000
Neuronal acetylcholine receptor protein alpha-2 subunit	10023	8.82390874094	7.65757731918	562383	2	1.16633142176
Vasopressin V2 receptor	10930	5.13076828027	5.50863830617	120995	2	-0.3778700259
Endothelin receptor ET-B	11286	5	5.04095860768	53156	2	-0.0409586076800004
Metabotropic glutamate receptor 5	12476	5.87614835903	6.71219827007	359473	2	-0.83604991104
[truncated: 1,001 more rows]
