# Supplementary material for: Global Analysis of Small Molecule Binding to Related Protein Targets
Source: PLoS Comput Biol. 2012 Jan 12;8(1):e1002333. doi: 10.1371/journal.pcbi.1002333 (PMC3257267; doi:10.1371/journal.pcbi.1002333)
Supplement: Table S2 — Human-to-rat orthologs. This tab-delimited table summarizes the data underlying the analysis of human-to-rat orthologs. The column ‘prefName’ provides the canonical name of the target, ‘Uniprot1/2’ the identifier of the human/rat ortholog, ‘Afnty1/2’ the pKi against the human/rat ortholog, ‘molregno’ the database identifier of the small molecule. (TXT) [file pcbi.1002333.s013.txt]

prefName	Afnty1	Afnty2	Uniprot1	Uniprot2	molregno	molweight	targetClass	ref1	ref2	actType1	actType2
Alpha-1d adrenergic receptor	9.49485002168	9.10237290871	P25100	P23944	97	383.401	Membrane receptor	13032	13032	Ki	Ki
Alpha-1b adrenergic receptor	9.49485002168	10.0	P35368	P15823	97	383.401	Membrane receptor	13032	31554	Ki	Ki
Alpha-2a adrenergic receptor	5.67100914455	5.7778039537	P08913	P22909	97	383.401	Membrane receptor	13032	13032	Ki	Ki
Alpha-1a adrenergic receptor	9.2924298239	9.63827216398	P35348	P43140	97	383.401	Membrane receptor	13032	31554	Ki	Ki
Neuronal acetylcholine receptor protein alpha-7 subunit	4.61978875829	6.34678748622	P36544	Q05941	115	162.232	Ion channel	36679,36679,46997	3343,31624,34889,36701,38541,38731,38939,45545,46997	Ki,Ki,IC50	IC50,Ki,Ki,Ki,IC50,Ki,Ki,Ki,Ki
Cyclooxygenase-2	6.30102999566	8.0	P35354	P35355	173	357.788	Enzyme	1881,3180,3169,3249,16897,37249,42810,41863,51519,51519,51838	2020	IC50,IC50,IC50,IC50,IC50,IC50,IC50,IC50,IC50,IC50,IC50	IC50
Cyclooxygenase-1	6.79588001734	8.22184874962	P23219	Q63921	173	357.788	Enzyme	1881,3169,16897,35598,37249,41863,46605,51519,51519	2020	IC50,IC50,IC50,IC50,IC50,IC50,IC50,IC50,IC50	IC50
Serotonin transporter	6.34678748622	6.90739896741	P31645	P31652	423	181.298	Transporter	50103	50103,50103	Ki	IC50,IC50
Serotonin 2a (5-HT2a) receptor	7.70335696649	7.72124639905	P28223	P14842	436	321.155	Membrane receptor	42137,42137,42137,42137	41933	Ki,Ki,Ki,Ki	Ki
Monoamine oxidase A	4.8416375079	4.91364016933	P21397	P21396	543	135.206	Enzyme	49639	45995,49639	Ki	Ki,Ki
Serotonin transporter	6.32057210339	6.16115638248	P31645	P31652	592	179.216	Transporter	51535	50103,50103	IC50	IC50,IC50
Serotonin 2a (5-HT2a) receptor	8.48228513091	8.45593195565	P28223	P14842	601	323.432	Membrane receptor	42137,42137,42137,42137	13278,17133,31390	Ki,Ki,Ki,Ki	Ki,Ki,Ki
Monoamine oxidase B	4.58502665203	5.24052599132	P27338	P19643	711	186.21	Enzyme	46621	46621,46621	Ki	Ki,IC50
Muscarinic acetylcholine receptor M1	5.29672990978	7.50863830617	P11229	P08482	892	None	Membrane receptor	14237,15502	14434,14434	IC50,Ki	Ki,Ki
Muscarinic acetylcholine receptor M2	7.42021640338	6.88605664769	P08172	P10980	892	None	Membrane receptor	14434,14434,14434,15502,15502	14434,14434,14434	IC50,IC50,Ki,Ki,Ki	IC50,IC50,Ki
Muscarinic acetylcholine receptor M4	5.58502665203	5.58502665203	P08173	P08485	892	None	Membrane receptor	14434,15502,15502	14434	Ki,Ki,Ki	Ki
Muscarinic acetylcholine receptor M1	5.5631944015	3.69637974808	P11229	P08482	1022	155.194	Membrane receptor	4543,4543,14237,15502	42623,42623,48714,48714,50847,50847	IC50,IC50,IC50,Ki	Ki,IC50,Ki,IC50,Ki,IC50
Muscarinic acetylcholine receptor M2	7.39794000867	6.17827366176	P08172	P10980	1022	155.194	Membrane receptor	14434,15502	9770,14434	Ki,Ki	IC50,Ki
Muscarinic acetylcholine receptor M4	5.61978875829	5.61978875829	P08173	P08485	1022	155.194	Membrane receptor	14434,15502,15502	14434	Ki,Ki,Ki	Ki
Histamine H3 receptor	7.5376020021	8.06048074738	Q9Y5N1	Q9QYN8	611887	253.341	Membrane receptor	50228	50228	Ki	Ki
Histamine H3 receptor	7.3767507096	7.92081875395	Q9Y5N1	Q9QYN8	611889	253.341	Membrane receptor	50228	50228	Ki	Ki
Histamine H3 receptor	7.88605664769	8.2924298239	Q9Y5N1	Q9QYN8	611891	253.341	Membrane receptor	50228	50228	Ki	Ki
Aldose reductase	6.25963731051	6.60205999133	P15121	P07943	2029	236.199	Enzyme	30209,38948,51711	10832,42594,49754,50326,53890	IC50,IC50,IC50	IC50,IC50,IC50,IC50,IC50
Muscarinic acetylcholine receptor M2	6.97500357154	6.06651271215	P08172	P10980	2076	206.284	Membrane receptor	15502,15502	316	Ki,Ki	IC50
Dihydrofolate reductase	6.36664901656	5.63827216398	P00374	Q920D2	2080	248.711	Enzyme	43976,53022	12673	IC50,Ki	IC50
Aldose reductase	7.88605664769	6.02227639471	P15121	P07943	2084	357.347	Enzyme	21693,38948,51711	10832,38646,50326	IC50,IC50,IC50	IC50,IC50,IC50
Serotonin 2c (5-HT2c) receptor	8.08092190762	7.6883753548	P28335	P08909	2214	176.215	Membrane receptor	17200,6857,30538,30606,30606,39082,40781,42924,46215,48846	10444,14178	Ki,Ki,Ki,IC50,Ki,IC50,Ki,Ki,IC50,IC50	Ki,IC50
Serotonin 1b (5-HT1b) receptor	7.7447274949	8.33724216832	P28222	P28564	2214	176.215	Membrane receptor	45320,45320,42202	14178	IC50,Ki,Ki	IC50
Serotonin 4 (5-HT4) receptor	6.30102999566	6.83268266525	Q13639	Q62758	2214	176.215	Membrane receptor	42924,46295,46295	14178	Ki,Ki,IC50	IC50
Serotonin 2a (5-HT2a) receptor	7.03786035697	6.45469288353	P28223	P14842	2214	176.215	Membrane receptor	6857,30538,30606,30606,39082,40781,42924,42137,42137,42137,42137,46215	17200,17200,14178,17200,30538,46737,48520	Ki,Ki,IC50,Ki,IC50,Ki,Ki,Ki,Ki,Ki,Ki,IC50	IC50,IC50,IC50,Ki,IC50,Ki,Ki
Serotonin 1a (5-HT1a) receptor	8.60205999133	8.55395269865	P08908	P19327	2214	176.215	Membrane receptor	17200,17200,13051	14178,12028,43958,43771,46737,48520	IC50,IC50,Ki	IC50,Ki,IC50,Ki,Ki,Ki
Norepinephrine transporter	5.80687540165	6.75448733219	P23975	Q9WTR4	2223	309.326	Transporter	30228,30184,31495,31619,44487,47195,44158,44579,46012,46012,44983,44983	15861	Ki,Ki,IC50,IC50,IC50,IC50,IC50,IC50,Ki,IC50,Ki,IC50	Ki
Serotonin transporter	8.0268721464	8.40893539297	P31645	P31652	2223	309.326	Transporter	30228,30184,31450,31495,31619,36227,36915,37349,37465,43754,44487,47195,44158,44579,44692,46012,46012,44898,44983,44983,48123,48706,48811,49880,49648,51128,51343,52510	5371,15861,3775,31450,36227,36474,36915,37349,37465,43800,44692,45021,47621,49889,52510	Ki,Ki,IC50,IC50,IC50,Ki,Ki,Ki,Ki,IC50,IC50,IC50,IC50,IC50,IC50,Ki,IC50,IC50,Ki,IC50,IC50,IC50,IC50,IC50,IC50,IC50,IC50,IC50	Ki,Ki,Ki,Ki,Ki,Ki,Ki,Ki,Ki,Ki,Ki,Ki,Ki,Ki,IC50
Dopamine transporter	5.22184874962	5.22184874962	Q01959	P23977	2223	309.326	Transporter	30228,30184,31495,31619,44487,44158,46012,46012,44983,44983	45021	Ki,Ki,IC50,IC50,IC50,IC50,Ki,IC50,Ki,IC50	IC50
Serotonin 2a (5-HT2a) receptor	7.82390874094	8.02090709936	P28223	P14842	2232	218.295	Membrane receptor	30538	30538	Ki	IC50
Serotonin 2c (5-HT2c) receptor	7.76955107862	7.95860731484	P28335	P08909	2261	326.823	Membrane receptor	43952	14229	Ki	IC50
Dopamine D3 receptor	6.53017798402	6.30102999566	P35462	P19020	2261	326.823	Membrane receptor	13379,13378,13910,31339,43952,46646,47889	12771	Ki,Ki,Ki,Ki,Ki,Ki,Ki	Ki
Histamine H1 receptor	8.68407526892	7.94981472744	P35367	P31390	2261	326.823	Membrane receptor	43952,46646	16647,39442	Ki,Ki	Ki,IC50
Dopamine D2 receptor	7.13076828027	6.5869950111	P14416	P61169	2261	326.823	Membrane receptor	2541,13379,13378,13910,15727,30228,31339,31339,31631,31663,43952,46646,47889,47889	10451,14229,13134,2100,45067,51830	Ki,Ki,Ki,Ki,Ki,IC50,Ki,Ki,Ki,Ki,Ki,Ki,Ki,Ki	IC50,IC50,Ki,Ki,Ki,Ki
Dopamine D1 receptor	6.87942606879	6.69723973828	P21728	P18901	2261	326.823	Membrane receptor	31631,31663,43952,46646	10451,14229,45067,51830	Ki,Ki,Ki,Ki	IC50,IC50,Ki,Ki
Dopamine D4 receptor	7.53190403817	7.49485002168	P21917	P30729	2261	326.823	Membrane receptor	13378,13910,13379,20195,20195,30228,31339,43952	13427	Ki,Ki,Ki,Ki,Ki,IC50,Ki,Ki	Ki
Serotonin 2a (5-HT2a) receptor	8.05060999336	8.0	P28223	P14842	2261	326.823	Membrane receptor	43952	14229,45067,46353,49687,51830	Ki	IC50,Ki,Ki,Ki,Ki
Serotonin 1a (5-HT1a) receptor	6.85387196432	6.79588001734	P08908	P19327	2261	326.823	Membrane receptor	43952	11049,12771,45067,49687,51830	Ki	IC50,Ki,Ki,Ki,Ki
P2X purinoceptor 7	6.33724216832	4.72124639905	Q99572	Q64663	437302	449.545	Ion channel	38841	38841	IC50	IC50
Dopamine D2 receptor	6.70190385075	6.36407919673	P14416	P61169	2724	219.323	Membrane receptor	49693,49693	10465,10465	Ki,Ki	IC50,IC50
Monoglyceride lipase	4.72124639905	4.45593195565	Q99685	Q8R431	567488	279.332	Enzyme	47831	47831	IC50	IC50
Serotonin 1a (5-HT1a) receptor	8.22184874962	8.25963731051	P08908	P19327	3587	401.483	Membrane receptor	31185	43958	Ki	Ki
Serotonin 1a (5-HT1a) receptor	7.73426054148	8.03249842427	P08908	P19327	3599	385.503	Membrane receptor	31185,31374,46667,46667	14331,13825,11642,43958,46068,46353	Ki,Ki,Ki,IC50	Ki,Ki,Ki,Ki,Ki,Ki
Sucrase-isomaltase	4.45593195565	3.9345116542	P14410	P23739	3665	270.237	Enzyme	40101	38800,40101	IC50	IC50,IC50
Aldose reductase	6.74365780189	5.38828837519	P15121	P07943	3666	302.236	Enzyme	38948,44762	10832,10832,36696,41934	IC50,IC50	IC50,IC50,IC50,IC50
Serotonin 2a (5-HT2a) receptor	8.24405831951	9.19019249713	P28223	P14842	3683	395.427	Membrane receptor	43854,45320,45320,47190	1559,36609,37090,48634	IC50,Ki,IC50,IC50	IC50,Ki,Ki,Ki
Arachidonate 5-lipoxygenase	6.88605664769	8.0	P09917	P12527	3784	302.365	Enzyme	35598,44465,51447	961	IC50,IC50,IC50	IC50
Dopamine D2 receptor	7.59691001301	7.91267940367	P14416	P61169	3854	267.322	Membrane receptor	16372,34751,37919,38679,43771,41947,49693,49693	10383,10587,38182,38524,41947,41947,47870,47870	Ki,Ki,IC50,IC50,Ki,Ki,Ki,Ki	IC50,Ki,Ki,Ki,Ki,Ki,Ki,IC50
Dopamine D1 receptor	6.91079932923	6.62708799703	P21728	P18901	3854	267.322	Membrane receptor	38679,43771	10383,10587,8741,38182,38524	IC50,Ki	IC50,Ki,Ki,Ki,Ki
Sigma opioid receptor	7.48775716615	8.00683811147	Q99720	Q9R0C9	3859	375.864	Membrane receptor	12347,50595	16719,16655,11576,12885,15667,38870,46059,47758	Ki,IC50	Ki,Ki,IC50,IC50,Ki,Ki,Ki,Ki
Dopamine D3 receptor	8.19382002602	8.07133375178	P35462	P19020	3859	375.864	Membrane receptor	12121,13379,13378,12032,21038,30313,36383,36703,43952,45899,51800,53158	12771,30552	Ki,Ki,Ki,Ki,Ki,Ki,Ki,Ki,Ki,Ki,Ki,Ki	Ki,Ki
Histamine H1 receptor	6.35654732351	6.41566877563	P35367	P31390	3859	375.864	Membrane receptor	43952	16647	Ki	Ki
Dopamine D2 receptor	8.78755918168	8.73975823363	P14416	P61169	3859	375.864	Membrane receptor	12121,2541,13379,13378,13910,13670,21038,30252,43952,45355,45366,44623,45253,45899,49693,49693,51064,51800,53158,53158	9174,14509,14229,9205,3070,14389,12032,2100,21218,45067	Ki,Ki,Ki,Ki,Ki,Ki,Ki,Ki,Ki,Ki,Ki,Ki,Ki,Ki,Ki,Ki,Ki,Ki,Ki,Ki	IC50,Ki,IC50,Ki,Ki,Ki,Ki,Ki,Ki,Ki
Dopamine D1 receptor	7.00350245078	7.44369749923	P21728	P18901	3859	375.864	Membrane receptor	21038,43952	14229,3070,45067	Ki,Ki	IC50,Ki,Ki
Serotonin 2a (5-HT2a) receptor	6.92081875395	7.02239673123	P28223	P14842	3859	375.864	Membrane receptor	43952	14229,45067	Ki	IC50,Ki
Serotonin 1a (5-HT1a) receptor	5.44369749923	5.7447274949	P08908	P19327	3859	375.864	Membrane receptor	43952	45067	Ki	Ki
Metabotropic glutamate receptor 5	8.69897000434	8.28066871302	P41594	P31424	306513	277.344	Membrane receptor	20024	46751	IC50	IC50
Dopamine D2 receptor	7.06550154876	7.06550154876	P14416	P61169	4149	247.376	Membrane receptor	12249	2331	Ki	Ki
Serotonin 1a (5-HT1a) receptor	8.67778070527	8.92081875395	P08908	P19327	4149	247.376	Membrane receptor	2331,36609,38784,43854,45355,45320,45320,44692,44692,45253	14331,17136,17331,12058,35308,37090,44570,48634	Ki,Ki,Ki,IC50,Ki,Ki,IC50,Ki,IC50,Ki	Ki,Ki,Ki,Ki,Ki,Ki,Ki,Ki
Serotonin 1a (5-HT1a) receptor	9.22184874962	9.24074303006	P08908	P19327	4181	393.479	Membrane receptor	48700	13825,15247	Ki	Ki,Ki
Dopamine D2 receptor	8.29904137474	8.44369749923	P14416	P61169	4259	361.52	Membrane receptor	2541,43854,45320,45320	10263,15453,21218	Ki,IC50,Ki,IC50	Ki,Ki,Ki
Monoamine oxidase B	4.21218543294	3.39696394375	P27338	P19643	4381	272.17	Enzyme	47084,44148,44874,46413,49935,50304,51147,52183,52782,52818,52882	35878,45377,45377,44921	IC50,IC50,IC50,IC50,IC50,IC50,IC50,IC50,IC50,IC50,IC50	IC50,Ki,IC50,IC50
Monoamine oxidase A	8.35066514129	5.68824613894	P21397	P21396	4381	272.17	Enzyme	43854,47084,44148,44874,46413,49935,50304,51147,52183,52782,52818,52882	35878,45377,45377,44921	IC50,IC50,IC50,IC50,IC50,IC50,IC50,IC50,IC50,IC50,IC50,IC50	IC50,IC50,Ki,IC50
Cannabinoid CB1 receptor	8.15357654036	7.38721614328	P21554	P20272	4496	314.462	Membrane receptor	36793,44405	39196,52192,53907	Ki,Ki	Ki,Ki,Ki
P2X purinoceptor 7	6.50863830617	6.85387196432	Q99572	Q64663	437669	487.595	Ion channel	38841	38841	IC50	IC50
Dopamine D1 receptor	7.57745097999	6.46040937698	P21728	P18901	4584	153.178	Membrane receptor	38679,52488	8741,10581	IC50,IC50	Ki,IC50
Dopamine D2 receptor	6.67985371389	5.96017878052	P14416	P61169	4584	153.178	Membrane receptor	13670,15817,15817,38128,38679,42030,44689,44689,47595,49130,49693,49693,49668,52843	10581,10263,47870,47870	Ki,Ki,Ki,IC50,IC50,IC50,Ki,Ki,IC50,IC50,Ki,Ki,IC50,IC50	IC50,Ki,Ki,IC50
Serotonin 7 (5-HT7) receptor	6.95860731484	7.69897000434	P34969	P32305	4634	395.47	Membrane receptor	17066	17066	Ki	Ki
Dopamine D2 receptor	9.35654732351	10.1003297253	P14416	P61169	4634	395.47	Membrane receptor	43771	10263,21218	Ki	Ki,Ki
Cannabinoid CB1 receptor	7.54515513999	7.32239304728	P21554	P20272	4750	314.462	Membrane receptor	44424,46129	5256,30893,45300	Ki,Ki	Ki,Ki,Ki
Dopamine D1 receptor	9.09691001301	9.0	P21728	P18901	4778	287.784	Membrane receptor	43854,43771,45320,45320,48842	13090,14693,10581	IC50,Ki,IC50,Ki,Ki	IC50,IC50,IC50
Histamine H3 receptor	9.14266750357	8.79588001734	Q9Y5N1	Q9QYN8	350352	330.507	Membrane receptor	31381	31381	Ki	Ki
Histamine H3 receptor	9.34678748622	8.4921441283	Q9Y5N1	Q9QYN8	267366	330.423	Membrane receptor	21227,30224,36041,37121,37121,37369,43979,44709,47387,51341	37121,37121,37121,37369,47387,51341	Ki,Ki,Ki,Ki,IC50,Ki,Ki,IC50,Ki,Ki	Ki,Ki,IC50,Ki,Ki,Ki
Histamine H3 receptor	7.93554201077	7.311580178	Q9Y5N1	Q9QYN8	350419	330.464	Membrane receptor	31381	31381	Ki	Ki
Adenosine A1 receptor	6.06098022355	5.90974194707	P30542	P25099	267552	385.417	Membrane receptor	3027	3027	IC50	IC50
Cholecystokinin A receptor	9.30980391997	10.0	P32238	P30551	5535	408.452	Membrane receptor	43854	11697,604,9864	IC50	Ki,IC50,IC50
Mu opioid receptor	8.39794000867	7.84620919762	P35372	P33535	6005	285.338	Membrane receptor	30571,31576,36720,39273,39273,39273,39273,46008,48670	11019,13393,6196,11861,39391,49432,49432,51243	Ki,Ki,Ki,IC50,IC50,IC50,Ki,IC50,Ki	IC50,IC50,Ki,Ki,IC50,Ki,IC50,IC50
Delta opioid receptor	6.85387196432	6.39361863489	P41143	P33533	6005	285.338	Membrane receptor	30571,31576,36720,46008	11019,13393,39391,49432,51243	Ki,Ki,Ki,IC50	IC50,IC50,IC50,Ki,IC50
Vasopressin V2 receptor	6.65757731918	7.61978875829	P30518	Q00788	268323	442.533	Membrane receptor	4138	4138	IC50	IC50
Vasopressin V1a receptor	5.75945075172	5.69680394258	P37288	P30560	268323	442.533	Membrane receptor	4138	4138	IC50	IC50
Vasopressin V2 receptor	6.85387196432	6.46852108296	P30518	Q00788	268324	466.915	Membrane receptor	4138	4138	IC50	IC50
Vasopressin V2 receptor	7.14874165128	7.16115090926	P30518	Q00788	268352	446.497	Membrane receptor	4138	4138	IC50	IC50
Dopamine D1 receptor	7.01772876696	8.66756154008	P21728	P18901	6216	318.864	Membrane receptor	46646	13090	Ki	IC50
Vasopressin V2 receptor	8.56863623584	8.82390874094	P30518	Q00788	268557	518.005	Membrane receptor	4138	4138	IC50	IC50
Vasopressin V1a receptor	6.43179827593	7.79588001734	P37288	P30560	268557	518.005	Membrane receptor	4138	4138	IC50	IC50
Vasopressin V2 receptor	6.88605664769	6.92081875395	P30518	Q00788	268602	428.506	Membrane receptor	4138	4138	IC50	IC50
Vasopressin V1a receptor	6.61978875829	5.67778070527	P37288	P30560	268602	428.506	Membrane receptor	4138	4138	IC50	IC50
Cytochrome P450 24A1	6.50584540598	4.69897000434	Q07973	Q09128	6514	531.431	Enzyme	35331	52858	IC50	IC50
Cytochrome P450 17A1	5.55595520408	5.49996525922	P05093	P11715	6514	531.431	Enzyme	13523,13523,38222,38400,44172,44174,44186,45200,47824,51275,51866,52270	10691,10691,48065,48065,52424,52424	IC50,IC50,IC50,IC50,IC50,IC50,IC50,IC50,IC50,IC50,IC50,IC50	IC50,IC50,IC50,IC50,IC50,IC50
Vasopressin V2 receptor	6.82390874094	7.42021640338	P30518	Q00788	268666	497.396	Membrane receptor	4138	4138	IC50	IC50
Vasopressin V1a receptor	5.38721614328	5.67778070527	P37288	P30560	268666	497.396	Membrane receptor	4138	4138	IC50	IC50
Alpha-1d adrenergic receptor	7.16767901222	7.45593195565	P25100	P23944	6593	354.443	Membrane receptor	13061,13032	13032	Ki,Ki	Ki
Dopamine transporter	6.39794000867	6.20551195334	Q01959	P23977	6643	329.365	Transporter	30184	14615	Ki	IC50
Serotonin transporter	9.42021640338	9.2757241304	P31645	P31652	6643	329.365	Transporter	30184,37090,44082,44082,44570,44579,42172,42172	5371,3775,14615	Ki,Ki,Ki,Ki,Ki,IC50,Ki,Ki	Ki,Ki,IC50
Muscarinic acetylcholine receptor M1	7.62893213773	8.28357946653	P11229	P08482	6772	351.402	Membrane receptor	21052,30369,37078,43854,45320,45320	10799,2520	Ki,Ki,Ki,IC50,IC50,Ki	Ki,Ki
Histamine H3 receptor	9.2757241304	9.01322826573	Q9Y5N1	Q9QYN8	350692	384.598	Membrane receptor	31381	31381	Ki	Ki
Serotonin 1a (5-HT1a) receptor	6.63827216398	6.63827216398	P08908	P19327	350712	456.578	Membrane receptor	31374	46353	Ki	Ki
Alpha-2a adrenergic receptor	7.16749108729	8.5376020021	P08913	P22909	44906	232.345	Membrane receptor	15822	15822,15882	Ki	Ki,Ki
Dihydrofolate reductase	3.69897000434	3.87614835903	P00374	Q920D2	1216	290.318	Enzyme	15984,36076,43976,45337,48431,49279,50606	12673,17495,14276,14893,36076,36100,43976,45205,49279,49957	IC50,IC50,IC50,IC50,IC50,Ki,IC50	IC50,IC50,IC50,IC50,IC50,IC50,IC50,IC50,Ki,IC50
Serotonin transporter	6.0985416786	6.62342304294	P31645	P31652	438128	404.505	Transporter	38371	38371	Ki	Ki
Serotonin 2a (5-HT2a) receptor	5.33629907461	5.24412514433	P28223	P14842	7646	197.276	Membrane receptor	49240	4664	Ki	Ki
Histamine H1 receptor	7.72124639905	7.09691001301	P35367	P31390	7714	410.484	Membrane receptor	43952	39442	Ki	IC50
Dopamine D2 receptor	8.65757731918	8.42021640338	P14416	P61169	7714	410.484	Membrane receptor	43952	3070,21218,45067	Ki	Ki,Ki,Ki
Dopamine D1 receptor	6.23657200644	7.47930365742	P21728	P18901	7714	410.484	Membrane receptor	43952	3070,45067	Ki	Ki,Ki
Serotonin 2a (5-HT2a) receptor	9.5376020021	9.82390874094	P28223	P14842	7714	410.484	Membrane receptor	43952	45067	Ki	Ki
Serotonin 1a (5-HT1a) receptor	6.67778070527	6.72124639905	P08908	P19327	7714	410.484	Membrane receptor	43952	45067	Ki	Ki
Coagulation factor X	10.0	8.87942606879	P00742	Q63207	497828	565.955	Enzyme	46394	46394	IC50	IC50
Serotonin 1a (5-HT1a) receptor	7.76955107862	7.76955107862	P08908	P19327	350960	484.631	Membrane receptor	31374	46353	Ki	Ki
Serotonin 1a (5-HT1a) receptor	6.46344155743	5.9829666607	P08908	P19327	9128	247.376	Membrane receptor	2331	12058	Ki	Ki
Dopamine D2 receptor	7.38510278397	7.59859945922	P14416	P61169	9128	247.376	Membrane receptor	47595,49130,49130	12058,2331,47595,52843	IC50,Ki,IC50	Ki,Ki,Ki,Ki
Dopamine D3 receptor	8.8882779901	8.86646109163	P35462	P19020	9128	247.376	Membrane receptor	2331,47595,49130,49130	47595,52843	Ki,IC50,Ki,IC50	Ki,Ki
Arachidonate 5-lipoxygenase	6.09691001301	6.09474395125	P09917	P12527	9217	236.29	Enzyme	20275,20777,46825,46825,44797,47888,50733,51519,51519,51519	14427,338,35997	IC50,IC50,IC50,IC50,IC50,IC50,IC50,IC50,IC50,IC50	IC50,IC50,IC50
Butyrylcholinesterase	7.55284196866	7.87872928585	P06276	Q9JKC1	9277	275.346	Enzyme	14083,10673,10673,10673,10673,21324,21519,30919,30919,34898,45281,49147,51782	14639,50487	IC50,IC50,IC50,IC50,IC50,IC50,IC50,IC50,IC50,IC50,IC50,IC50,IC50	IC50,IC50
Acetylcholinesterase	7.45593195565	8.84948500217	P22303	P37136	9277	275.346	Enzyme	1308,14083,10673,10673,10673,10673,21324,21519,30919,30919,34898,51782,52762	14639,50487	IC50,IC50,IC50,IC50,IC50,IC50,IC50,IC50,IC50,IC50,IC50,IC50,IC50	IC50,IC50
Butyrylcholinesterase	7.44369749923	7.03621217265	P06276	Q9JKC1	9333	198.264	Enzyme	16061,21244,21435,21519,30445,30919,31257,31842,34767,35354,35892,36705,37091,37270,43975,45783,47082,44067,42156,42214,50243,51864,53122	3267,31775,41889,42214	IC50,IC50,IC50,IC50,IC50,IC50,Ki,IC50,IC50,IC50,IC50,IC50,IC50,IC50,IC50,Ki,IC50,IC50,Ki,IC50,IC50,IC50,IC50	IC50,IC50,IC50,IC50
Acetylcholinesterase	6.68824613894	6.65169513695	P22303	P37136	9333	198.264	Enzyme	16061,15335,11387,21244,21435,21519,30445,30919,31257,31842,36705,37091,37164,37270,38283,43975,45783,47082,44067,42156,47991,49254,50243,51286,51864,52762,53122	327,3267,31775,41889,42214,48633	IC50,IC50,IC50,IC50,IC50,IC50,IC50,IC50,Ki,IC50,IC50,IC50,IC50,IC50,IC50,IC50,Ki,IC50,IC50,Ki,IC50,IC50,IC50,IC50,IC50,IC50,IC50	IC50,IC50,IC50,IC50,IC50,IC50
Butyrylcholinesterase	5.12959609472	5.33068311943	P06276	Q9JKC1	9372	379.492	Enzyme	16061,21519,30919,35892,36705,45877,47136,42214,49723	44140,41889,46056,42214,49233	IC50,IC50,IC50,IC50,IC50,IC50,IC50,IC50,IC50	IC50,IC50,IC50,IC50,IC50
Acetylcholinesterase	7.67291172906	7.92081875395	P22303	P37136	9372	379.492	Enzyme	16061,15335,21519,30919,35297,36705,38283,45877,47136,49723,51286,52762	44140,41889,45908,46056,42214,49233	IC50,IC50,IC50,IC50,Ki,IC50,IC50,IC50,IC50,IC50,IC50,IC50	IC50,IC50,IC50,IC50,IC50,IC50
Serotonin 1a (5-HT1a) receptor	7.7447274949	8.04575749056	P08908	P19327	351128	496.642	Membrane receptor	31374	36406,46353	Ki	Ki,Ki
Acetylcholinesterase	6.49757288002	6.48811663902	P22303	P37136	569641	287.806	Enzyme	48391	48391	IC50	IC50
Acetylcholinesterase	7.04575749056	7.12493873661	P22303	P37136	569642	322.251	Enzyme	48391	48391	IC50	IC50
Acetylcholinesterase	6.339134522	6.33441900898	P22303	P37136	569647	309.467	Enzyme	48391	48391	IC50	IC50
Histamine H3 receptor	7.79588001734	6.79588001734	Q9Y5N1	Q9QYN8	438653	219.323	Membrane receptor	38490	38490	Ki	Ki
Serotonin 7 (5-HT7) receptor	7.49485002168	7.50031291738	P34969	P32305	10841	338.508	Membrane receptor	17066	16372	Ki	Ki
Muscarinic acetylcholine receptor M1	7.25181197299	7.56863623584	P11229	P08482	11015	174.261	Membrane receptor	15502	14434,14434	Ki	Ki,Ki
Muscarinic acetylcholine receptor M2	7.12493873661	6.30980391997	P08172	P10980	11015	174.261	Membrane receptor	14434,14434,14434,15502,15502	14434,14434,14434	IC50,IC50,Ki,Ki,Ki	IC50,IC50,Ki
Muscarinic acetylcholine receptor M4	6.74607206415	5.85387196432	P08173	P08485	11015	174.261	Membrane receptor	15502,15502	14434	Ki,Ki	Ki
Dipeptidyl peptidase IV	7.39794000867	7.23657200644	P27487	P14740	438778	378.492	Enzyme	38801,38801	38801	IC50,IC50	IC50
Glutamate receptor ionotropic kainate 5	6.75202673364	7.82390874094	Q16478	Q63273	11671	213.23	Ion channel	14175	43825	Ki	Ki
Glutamate receptor ionotropic, AMPA 1	5.12784372725	4.63827216398	P42261	P19490	11671	213.23	Ion channel	14175	45271,47617,50876,50876	Ki	Ki,IC50,IC50,IC50
Glutamate receptor ionotropic, AMPA 2	4.91364016933	3.42021640338	P42262	P19491	11671	213.23	Ion channel	14175	45271,47617,50876	Ki	Ki,IC50,IC50
Glutamate receptor ionotropic, AMPA 4	5.76700388961	4.32790214206	P48058	P19493	11671	213.23	Ion channel	14175	45271,47617,50876	Ki	Ki,IC50,IC50
Mu opioid receptor	6.45345733652	5.24321180123	P35372	P33535	12225	449.628	Membrane receptor	48996	12391,12391,13393	Ki	IC50,IC50,IC50
Delta opioid receptor	8.42154378715	7.65874695703	P41143	P33533	12225	449.628	Membrane receptor	37896,39029,45228,45228,46432,47540,48996,48996	13393,48465	IC50,Ki,Ki,IC50,IC50,IC50,Ki,IC50	IC50,IC50
Kappa opioid receptor	5.37996810487	5.44357687863	P41145	P34975	12225	449.628	Membrane receptor	48996	49186	Ki	IC50
Calcitonin receptor	10.1611509093	9.6038006529	P30988	P32214	12836	3430.87	Membrane receptor	16855	16855	Ki	IC50
Alpha-1a adrenergic receptor	6.60205999133	7.01	P35348	P43140	12872	385.5	Membrane receptor	4771,16909,20732	16909	Ki,IC50,Ki	IC50
Alpha-1b adrenergic receptor	7.02548830726	7.48	P35368	P15823	12872	385.5	Membrane receptor	4771	16909	Ki	IC50
Calcitonin receptor	7.37161106995	5.61083391564	P30988	P32214	12943	3376.84	Membrane receptor	16855	16855	Ki	IC50
Calcitonin receptor	9.25181197299	8.26841123481	P30988	P32214	12944	3354.81	Membrane receptor	16855	16855	Ki	IC50
Calcitonin receptor	10.638272164	9.48678239993	P30988	P32214	12997	3406.84	Membrane receptor	16855	16855	Ki	IC50
Calcitonin receptor	8.27736607747	7.10237290871	P30988	P32214	13017	3372.83	Membrane receptor	16855	16855	Ki	IC50
Calcitonin receptor	6.70996538864	7.22184874962	P30988	P32214	13021	3386.88	Membrane receptor	16855	16855	Ki	IC50
Histamine H3 receptor	6.1402614338	7.37468754904	Q9Y5N1	Q9QYN8	13036	123.156	Membrane receptor	16985	16985	IC50	Ki
Histamine H3 receptor	7.3767507096	8.36653154442	Q9Y5N1	Q9QYN8	13050	123.156	Membrane receptor	16985	16985	IC50	Ki
Calcitonin receptor	5.91044811711	5.72010501999	P30988	P32214	13053	3345.78	Membrane receptor	16855	16855	Ki	IC50
Calcitonin receptor	10.2924298239	9.42365864979	P30988	P32214	13067	3433.87	Membrane receptor	16855	16855	Ki	IC50
Calcitonin receptor	10.3010299957	9.7447274949	P30988	P32214	13140	3444.9	Membrane receptor	16855	16855	Ki	IC50
Calcitonin receptor	10.1611509093	9.38933983691	P30988	P32214	13141	3431.9	Membrane receptor	16855	16855	Ki	IC50
Gamma-amino-N-butyrate transaminase	4.78251605579	4.78251605579	P80404	P50554	13328	122.121	Enzyme	30636	45659	IC50	IC50
Nitric-oxide synthase, brain	5.0	6.9761679027	P29475	P29476	613899	390.47	Enzyme	50330	50330,50330	IC50	IC50,Ki
Acetylcholinesterase	6.7166987713	6.73048705578	P22303	P37136	570211	298.358	Enzyme	48391	48391	IC50	IC50
HMG-CoA reductase	7.55284196866	8.52287874528	P04035	P51639	140116	411.466	Enzyme	20770	47915	IC50	IC50
Mu opioid receptor	5.31515463836	5.71449516385	P35372	P33535	13693	369.329	Membrane receptor	39419	11861,52824	IC50	Ki,Ki
Prostanoid EP4 receptor	8.91180965388	8.91634133263	P35408	P43114	14125	352.465	Membrane receptor	37631,37888,38798,38798,45320,45320	47314,47314	Ki,Ki,Ki,IC50,Ki,IC50	IC50,IC50
Prostanoid EP2 receptor	8.30980391997	8.99148333035	P43116	Q62928	14125	352.465	Membrane receptor	37631,37888,38798	47314,47314	Ki,Ki,Ki	IC50,IC50
Serotonin transporter	8.3767507096	8.37571790416	P31645	P31652	14241	385.24	Transporter	17704	13641,13641,3817	Ki	IC50,IC50,Ki
Serotonin transporter	8.3585258895	8.71219827007	P31645	P31652	14367	324.392	Transporter	17704,44082,44082,42172,42172	3775,50103,52243	Ki,Ki,Ki,Ki,Ki	Ki,IC50,Ki
Histamine H3 receptor	8.80989437914	9.22184874962	Q9Y5N1	Q9QYN8	14559	308.83	Membrane receptor	50228,53396	3951	Ki,IC50	Ki
Histamine H3 receptor	7.26895080943	9.30980391997	Q9Y5N1	Q9QYN8	14718	270.326	Membrane receptor	21227,50228	3951	Ki,Ki	Ki
Kappa opioid receptor	7.52775866392	9.20065945055	P41145	P34975	15149	356.502	Membrane receptor	37097,37097,44050,42671,42671,50996	2703	IC50,IC50,IC50,IC50,IC50,IC50	IC50
Alpha-1d adrenergic receptor	7.66749108729	7.28399665637	P25100	P23944	15191	354.443	Membrane receptor	13061,13032	13032	Ki,Ki	Ki
Sodium channel protein type X alpha subunit	4.25181197299	4.50863830617	Q9Y5Y9	Q62968	15958	179.259	Ion channel	42188	42188	IC50	IC50
Cannabinoid CB1 receptor	8.26760624018	8.34390179799	P21554	P20272	16088	463.787	Membrane receptor	21631,21571,20730,20855,30097,30560,30663,31883,31883,34762,35375,35980,36010,37225,37904,38502,38562,38562,38671,39325,43936,47186,47057,44206,45166,45166,45193,45193,45533,45533,45533,45499,42580,46986,46986,42209,42209,42209,42092,42092,45084,45084,46331,47927,47927,48435,48905,49460,49514,49532,49532,49532,49921,49829,50392,50392,50392,51101,51101,52280,53408,53408,53408	38929,45882,47034,45637,45637,46772,41874,42574,42580,42092,44990,45084,46418,47614,48261,49038,48905,49921,51963,52405,53408	Ki,Ki,IC50,IC50,Ki,Ki,Ki,Ki,Ki,IC50,Ki,IC50,Ki,Ki,Ki,Ki,Ki,IC50,Ki,Ki,Ki,IC50,Ki,Ki,IC50,IC50,IC50,Ki,IC50,Ki,IC50,Ki,IC50,IC50,IC50,Ki,Ki,IC50,Ki,IC50,Ki,Ki,Ki,Ki,IC50,Ki,Ki,IC50,IC50,IC50,IC50,IC50,IC50,Ki,Ki,IC50,IC50,Ki,IC50,Ki,Ki,Ki,IC50	IC50,IC50,IC50,IC50,Ki,Ki,IC50,IC50,IC50,Ki,IC50,Ki,IC50,Ki,IC50,IC50,Ki,IC50,IC50,IC50,IC50
Cannabinoid CB1 receptor	7.15490195999	6.87942606879	P21554	P20272	16217	347.535	Membrane receptor	21380,30511,30928,31470,35365,35863,45420,47070,46289	13682,40501,48741	Ki,Ki,Ki,Ki,Ki,Ki,Ki,Ki,Ki	Ki,Ki,Ki
Vanilloid receptor	6.69897000434	6.77211329539	Q8NER1	O35433	16217	347.535	Ion channel	47070	16255	IC50	Ki
Serotonin 1a (5-HT1a) receptor	7.14266750357	6.37161106995	P08908	P19327	16396	497.588	Membrane receptor	2391,30095,30095	15796	Ki,Ki,Ki	IC50
Histamine H3 receptor	9.02227639471	8.34678748622	Q9Y5N1	Q9QYN8	632088	419.605	Membrane receptor	51341	51341	Ki	Ki
Histamine H3 receptor	10.0	9.60205999133	Q9Y5N1	Q9QYN8	631651	377.506	Membrane receptor	51341	51341	Ki	Ki
Adenosine A1 receptor	4.30980391997	4.58251957437	P30542	P25099	16485	194.191	Membrane receptor	38739,42591,47890	11687,11292,11292,37033,37600,41516,43227,49741	Ki,Ki,Ki	Ki,Ki,Ki,Ki,Ki,Ki,Ki,Ki
Adenosine A2a receptor	4.74232142513	4.48811663902	P29274	P30543	16485	194.191	Membrane receptor	38739,42591,47890	37033,37600,41516,44553,43227,49741	Ki,Ki,Ki	Ki,Ki,Ki,Ki,Ki,Ki
Adenosine A2a receptor	7.69897000434	7.04575749056	P29274	P30543	279670	293.363	Membrane receptor	44049	6610	Ki	Ki
Vasopressin V2 receptor	7.23657200644	7.30102999566	P30518	Q00788	308814	422.52	Membrane receptor	44817	44817	IC50	IC50
Histamine H3 receptor	7.01772876696	8.60205999133	Q9Y5N1	Q9QYN8	94393	137.182	Membrane receptor	16985	16985	IC50	Ki
Adenosine A3 receptor	7.07058107429	4.0	P33765	P28647	18409	285.689	Membrane receptor	15744,31432	13642	Ki,Ki	Ki
Adenosine A1 receptor	8.35166740487	7.67778070527	P30542	P25099	18409	285.689	Membrane receptor	13642,15744	13642,10574	Ki,Ki	IC50,Ki
Adenosine A2a receptor	9.1739251973	8.70115240704	P29274	P30543	18409	285.689	Membrane receptor	13642,17274,17274,17274,17274,17274,17274,14051,14051,14051,15744,44049,49760	13642,989	Ki,Ki,Ki,Ki,Ki,Ki,Ki,Ki,Ki,Ki,Ki,Ki,Ki	IC50,Ki
Adenosine A1 receptor	6.24328405159	6.66307501133	P30542	P25099	18511	345.358	Membrane receptor	14441,50765	17447,35271	Ki,Ki	Ki,Ki
Adenosine A2a receptor	8.9343511017	8.03503521996	P29274	P30543	18511	345.358	Membrane receptor	16389,14441,20969,43756,43769,44049,48395,50765	17447,35271	Ki,Ki,Ki,Ki,Ki,Ki,Ki,Ki	Ki,Ki
Adenosine A2b receptor	8.70553377384	7.89279003035	P29275	P29276	18536	486.522	Membrane receptor	15856,16896,20724,31281,46829,51928	16424,46829	Ki,Ki,Ki,Ki,Ki,Ki	Ki,Ki
Adenosine A1 receptor	6.39469495386	7.77469071827	P30542	P25099	18536	486.522	Membrane receptor	16896,20724,31281,46829,51928	16896,46829	Ki,Ki,Ki,Ki,Ki	Ki,Ki
Adenosine A2a receptor	6.29843201494	6.21324857785	P29274	P30543	18536	486.522	Membrane receptor	16896,31281,46829,51928	16896,46829	Ki,Ki,Ki,Ki	Ki,Ki
Adenosine A2a receptor	8.82390874094	7.85387196432	P29274	P30543	440015	451.565	Membrane receptor	38555	38555	Ki	Ki
Adenosine A3 receptor	7.04431224969	5.56066730617	P33765	P28647	18693	414.455	Membrane receptor	15856	15856	Ki	Ki
Androgen Receptor	8.49485002168	7.22184874962	P10275	P15207	364998	307.303	Transcription Factor	34764,34764,35979,35979,36077,36077,36821	34764,34764,34764	Ki,Ki,IC50,Ki,Ki,IC50,Ki	IC50,IC50,IC50
Dihydrofolate reductase	7.06890448447	8.52287874528	P00374	Q920D2	19101	369.418	Enzyme	15984,51527	17611,14096,12673,12062,14893,36076,43976,45205,49957	IC50,IC50	IC50,IC50,IC50,IC50,IC50,IC50,IC50,IC50,IC50
Dopamine D2 receptor	6.51712641639	5.57283859707	P14416	P61169	19316	260.375	Membrane receptor	14294,37919,49130,49668,52843	52843	Ki,IC50,IC50,IC50,IC50	Ki
Dopamine D3 receptor	7.98716277529	7.53313237965	P35462	P19020	19316	260.375	Membrane receptor	14294,37919,49130,49668,52843	52843	Ki,IC50,IC50,IC50,IC50	Ki
Glycine transporter 1	8.61978875829	8.49485002168	P48067	P28572	368857	506.443	Transporter	34944	34944	IC50	IC50
Peroxisome proliferator-activated receptor gamma	6.6883753548	6.15490195999	P37231	O88275	19737	356.439	Transcription Factor	50782,52221	42166	IC50,IC50	IC50
Mu opioid receptor	8.5376020021	8.22914798836	P35372	P33535	19915	336.471	Membrane receptor	6559	50686	Ki	Ki
Dihydrofolate reductase	4.48148606012	5.90308998699	P00374	Q920D2	489493	299.394	Enzyme	43976	43976	IC50	IC50
Alpha-2a adrenergic receptor	7.25258819211	8.32790214206	P08913	P22909	20131	281.352	Membrane receptor	30076	13032	Ki	Ki
C-X-C chemokine receptor type 4	6.61083391564	6.96657624451	P61073	O08565	20346	502.782	Membrane receptor	42523,42523,45946,45946,44811	44811	Ki,Ki,IC50,IC50,IC50	IC50
Neprilysin	7.70553377384	7.84466396253	P08473	P07861	352984	339.453	Enzyme	31362,31362,35497,35497,35497	31362,35497	IC50,IC50,IC50,IC50,IC50	IC50,IC50
Serotonin 2c (5-HT2c) receptor	8.16767901222	6.82390874094	P28335	P08909	20819	190.242	Membrane receptor	17200,30538	10444	Ki,Ki	Ki
Serotonin 2a (5-HT2a) receptor	7.92081875395	8.6399203483	P28223	P14842	20819	190.242	Membrane receptor	30538	17200,17200,17200,30538	Ki	IC50,IC50,Ki,IC50
Adenosine A2a receptor	8.61978875829	7.38721614328	P29274	P30543	440405	437.538	Membrane receptor	38555	38555	Ki	Ki
Dopamine transporter	7.92081875395	8.28383610387	Q01959	P23977	21086	299.474	Transporter	43854,45320,45320	12267,12267	IC50,Ki,IC50	IC50,IC50
Adenosine A2a receptor	7.95860731484	7.46852108296	P29274	P30543	440433	437.538	Membrane receptor	38555	38555	Ki	Ki
Serotonin 3a (5-HT3a) receptor	8.43179827593	9.01772876696	P46098	P35563	21258	213.278	Ion channel	36679	46737,48520	Ki	Ki,Ki
Mu opioid receptor	8.1238028958	8.54363396687	P35372	P33535	509921	751.914	Membrane receptor	42132,42132	42132	Ki,IC50	Ki
Histamine H3 receptor	8.72124639905	8.77642098433	Q9Y5N1	Q9QYN8	22385	170.235	Membrane receptor	16985,51165,51165	15187,15187	IC50,Ki,IC50	IC50,IC50
Serotonin transporter	7.0840727883	8.48148606012	P31645	P31652	353362	453.524	Transporter	31450	31450	IC50	Ki
Serotonin transporter	6.52287874528	7.9829666607	P31645	P31652	353363	453.524	Transporter	31450	31450	IC50	Ki
Alpha-1d adrenergic receptor	8.45593195565	7.45593195565	P25100	P23944	23093	387.433	Membrane receptor	13032	13032	Ki	Ki
Serotonin transporter	6.93554201077	7.82973828461	P31645	P31652	353433	399.434	Transporter	31450	31450	IC50	Ki
Adenosine A3 receptor	7.87289520164	6.38721614328	P33765	P28647	178743	371.493	Membrane receptor	31432	15333	Ki	Ki
P2X purinoceptor 7	5.88605664769	4.79588001734	Q99572	Q64663	437250	463.572	Ion channel	38841	38841	IC50	IC50
Sigma opioid receptor	7.22184874962	7.0530567293	Q99720	Q9R0C9	24304	239.316	Membrane receptor	12347	16719,16655,46059,47758,48530	Ki	Ki,Ki,Ki,Ki,Ki
Serotonin transporter	7.59859945922	8.52287874528	P31645	P31652	353672	439.498	Transporter	31450,44692	31450,44692	IC50,IC50	Ki,Ki
Dopamine transporter	7.56863623584	7.97469413474	Q01959	P23977	24971	450.563	Transporter	43854	15202,4998,31402,31402,35266,37932,39086,39086,49889	IC50	IC50,Ki,Ki,Ki,IC50,Ki,Ki,Ki,Ki
Heme oxygenase 1	5.82390874094	6.09691001301	P09601	P06762	549383	306.787	Enzyme	31360	31360	IC50	IC50
Serotonin transporter	6.05403929642	7.22040350874	P31645	P31652	353738	399.434	Transporter	31450	31450	IC50	Ki
Vasopressin V1b receptor	7.15490195999	7.79588001734	P47901	P48974	572208	619.836	Membrane receptor	48483	48483	Ki	Ki
Peroxisome proliferator-activated receptor alpha	6.96040937698	6.77989191196	Q07869	P37230	25512	492.622	Transcription Factor	17297,35939,46424,51326	38094	IC50,IC50,IC50,IC50	IC50
Vasopressin V1b receptor	6.91364016933	7.04095860768	P47901	P48974	572257	627.814	Membrane receptor	48483	48483	Ki	Ki
Histamine H3 receptor	8.08092190762	7.82390874094	Q9Y5N1	Q9QYN8	611890	253.341	Membrane receptor	50228	50228	Ki	Ki
Acetylcholinesterase	6.54637592641	6.69897000434	P22303	P37136	353878	401.493	Enzyme	31481	31481	IC50	IC50
Vasopressin V1b receptor	6.94309514866	5.35105481783	P47901	P48974	572340	560.128	Membrane receptor	48483	48483	Ki	Ki
Adenosine A3 receptor	3.91736596318	4.18708664336	P33765	P28647	26237	194.191	Membrane receptor	31281,46829	46829	Ki,Ki	Ki
Adenosine A1 receptor	4.36664901656	3.80687540165	P30542	P25099	26237	194.191	Membrane receptor	31281,46829	46829	Ki,Ki	Ki
Adenosine A2a receptor	4.29237973804	4.49485002168	P29274	P30543	26237	194.191	Membrane receptor	31281,46829	46829	Ki,Ki	Ki
Oxytocin receptor	7.55284196866	7.33483311575	P30559	P70536	703483	471.548	Membrane receptor	52842,52842	52842,52842	Ki,Ki	Ki,IC50
Butyrylcholinesterase	6.76955107862	5.81533639965	P06276	Q9JKC1	27251	250.337	Enzyme	21188,21519,30919,34898,36705,42047,48400	46056,49233	IC50,IC50,IC50,IC50,IC50,IC50,IC50	IC50,IC50
Acetylcholinesterase	5.45025463739	5.66592356822	P22303	P37136	27251	250.337	Enzyme	21188,21519,30919,34898,36705,38283,42047,52762	46056,49233	IC50,IC50,IC50,IC50,IC50,IC50,IC50,IC50	IC50,IC50
Serotonin transporter	7.538637271	6.56685633046	P31645	P31652	27278	277.402	Transporter	43754,51128	43754,49842	IC50,IC50	IC50,IC50
Dopamine transporter	5.52287874528	5.69897000434	Q01959	P23977	27342	255.355	Transporter	38698,38837,44487,45878,44158,44164,44914	45021	IC50,IC50,IC50,IC50,IC50,IC50,IC50	IC50
Serotonin transporter	6.7447274949	5.82390874094	P31645	P31652	27342	255.355	Transporter	38698,38837,44487,45878,47195,44158,44164,44579,44898,44914	45021	IC50,IC50,IC50,IC50,IC50,IC50,IC50,IC50,IC50,IC50	Ki
Cannabinoid CB1 receptor	8.26760624018	8.91009488856	P21554	P20272	551643	463.787	Membrane receptor	30590,49138,49138	30590	Ki,Ki,IC50	Ki
Alpha-2a adrenergic receptor	7.24463368611	9.40893539297	P08913	P22909	27609	230.094	Membrane receptor	13831,15822	15822,15882	Ki,Ki	Ki,Ki
Nischarin	7.25963731051	6.43628166003	Q9Y2I1	Q4G017	27609	230.094	Cytosolic other	44014	45562	Ki	IC50
Butyrylcholinesterase	5.07572071394	5.22914798836	P06276	Q9JKC1	27639	287.354	Enzyme	21519,30919,34898,36705,42156	46338	IC50,IC50,IC50,IC50,IC50	IC50
Acetylcholinesterase	6.09691001301	5.98494312365	P22303	P37136	27639	287.354	Enzyme	21519,30919,31012,34898,36705,42909,42156,49125,51286	40916,46338	IC50,IC50,IC50,IC50,IC50,IC50,IC50,IC50,IC50	IC50,IC50
Nitric-oxide synthase, brain	5.14266750357	5.06048074738	P29475	P29476	27660	94.1145	Enzyme	46991	46991	IC50	IC50
Norepinephrine transporter	6.49430749259	6.48811663902	P23975	Q9WTR4	28068	272.408	Transporter	21634,21309,45802	16872	Ki,Ki,Ki	Ki
Dopamine transporter	6.2740883677	5.38090666937	Q01959	P23977	28068	272.408	Transporter	21309	37723	Ki	Ki
Serotonin transporter	8.8534845472	8.78251605579	P31645	P31652	28068	272.408	Transporter	21634,21309,30817,44082,44082,49772	16872,37723,45802,45802	Ki,Ki,Ki,Ki,Ki,Ki	Ki,Ki,Ki,Ki
Norepinephrine transporter	6.01227306632	6.16557929632	P23975	Q9WTR4	28220	384.278	Transporter	21634,21309	16872	Ki,Ki	Ki
Serotonin transporter	9.928336435	10.1419983282	P31645	P31652	28220	384.278	Transporter	21634,21309	5371,16872	Ki,Ki	Ki,Ki
Corticotropin releasing factor receptor 1	8.72124639905	9.58502665203	P34998	P35353	559603	377.865	Membrane receptor	47379	47378,47379	IC50	IC50,IC50
Monoamine oxidase B	5.7447274949	5.44409999655	P27338	P19643	28477	159.228	Enzyme	30041	35878,45377,45377,44921	Ki	IC50,Ki,IC50,IC50
Gonadotropin-releasing hormone receptor	7.46852108296	5.65757731918	P30968	P30969	29311	520.57	Membrane receptor	20737	17718	Ki	Ki
Serotonin 1a (5-HT1a) receptor	7.5376020021	7.72124639905	P08908	P19327	351101	470.604	Membrane receptor	31374	36406,46353	Ki	Ki,Ki
Gonadotropin-releasing hormone receptor	8.43179827593	5.10237290871	P30968	P30969	29782	553.572	Membrane receptor	42049	17718	Ki	Ki
Muscarinic acetylcholine receptor M3	8.98088868082	8.60205999133	P20309	P08483	291960	426.55	Membrane receptor	16845,30486	37711	Ki,Ki	Ki
Muscarinic acetylcholine receptor M2	7.31446606886	7.20065945055	P08172	P10980	291960	426.55	Membrane receptor	16845,30486	37711	Ki,Ki	Ki
Gonadotropin-releasing hormone receptor	8.21648681692	5.12493873661	P30968	P30969	29824	501.541	Membrane receptor	39564,39564	17718	Ki,IC50	Ki
Gonadotropin-releasing hormone receptor	8.95860731484	5.19382002602	P30968	P30969	29833	524.534	Membrane receptor	42049	17718	Ki	Ki
Metabotropic glutamate receptor 4	6.25181197299	6.67778070527	Q14833	P31423	554348	242.273	Membrane receptor	47355	47355	IC50	IC50
Metabotropic glutamate receptor 4	5.95860731484	6.13076828027	Q14833	P31423	554358	262.692	Membrane receptor	47355	47355	IC50	IC50
Histamine H3 receptor	7.36957212497	6.07007043992	Q9Y5N1	Q9QYN8	554446	331.454	Membrane receptor	47387	47387	Ki	Ki
Histamine H3 receptor	7.14996674231	6.2700257143	Q9Y5N1	Q9QYN8	554447	331.454	Membrane receptor	47387	47387	Ki	Ki
Serotonin transporter	6.83863199777	8.63078414259	P31645	P31652	554815	411.496	Transporter	47621	47621	IC50	Ki
Neurokinin 1 receptor	9.13667713988	6.88605664769	P25103	P14600	30818	472.38	Membrane receptor	11880,38754,45287,47632,49287,52184	38754,45287,47632,49287	IC50,Ki,Ki,Ki,Ki,Ki	Ki,Ki,Ki,Ki
Renin	8.15490195999	5.85387196432	P00797	P08424	555811	552.746	Enzyme	48265,48265	48265	IC50,IC50	IC50
Vasopressin V2 receptor	8.30102999566	6.50863830617	P30518	Q00788	293983	452.567	Membrane receptor	17861	17861	IC50	IC50
Histamine H3 receptor	9.26760624018	8.34008379993	Q9Y5N1	Q9QYN8	556181	303.401	Membrane receptor	47387	47387	Ki	Ki
Dihydrofolate reductase	3.95860731484	4.60205999133	P00374	Q920D2	556333	472.539	Enzyme	47416	47416	IC50	IC50
Vasopressin V2 receptor	7.52287874528	7.52287874528	P30518	Q00788	294295	482.593	Membrane receptor	17861	17861	IC50	IC50
Delta opioid receptor	10.7447274949	9.72124639905	P41143	P33533	556500	396.524	Membrane receptor	47540	47540	IC50	Ki
Cannabinoid CB1 receptor	9.53786035697	8.55284196866	P21554	P20272	556582	510.418	Membrane receptor	45084,45084	45084	Ki,Ki	Ki
Vasopressin V2 receptor	7.30102999566	7.30102999566	P30518	Q00788	295235	586.746	Membrane receptor	17861	17861	IC50	IC50
Vasopressin V2 receptor	7.22184874962	6.42021640338	P30518	Q00788	295257	449.544	Membrane receptor	17861	17861	IC50	IC50
Alpha-1d adrenergic receptor	8.92081875395	8.97	P25100	P23944	33373	451.475	Membrane receptor	13032	47620	Ki	IC50
Alpha-1b adrenergic receptor	9.13076828027	9.51	P35368	P15823	33373	451.475	Membrane receptor	13032	47620	Ki	IC50
Alpha-1a adrenergic receptor	8.58502665203	8.69	P35348	P43140	33373	451.475	Membrane receptor	13032	47620	Ki	IC50
Oxytocin receptor	8.01810608633	7.72124639905	P30559	P70536	33420	507.578	Membrane receptor	44053,52842	52842	Ki,Ki	Ki
Vasopressin V1a receptor	5.49485002168	8.43179827593	P37288	P30560	33420	507.578	Membrane receptor	52842	52842	Ki	Ki
Dopamine D2 receptor	6.64397414281	6.64397414281	P14416	P61169	557741	465.945	Membrane receptor	30625	17394	IC50	Ki
Alpha-1d adrenergic receptor	6.95860731484	6.21395878976	P25100	P23944	33466	347.453	Membrane receptor	13032	13032	Ki	Ki
Histamine H3 receptor	8.30980391997	7.53017798402	Q9Y5N1	Q9QYN8	557790	303.401	Membrane receptor	47387	47387	Ki	Ki
Metabotropic glutamate receptor 4	6.61978875829	6.95860731484	Q14833	P31423	557815	262.692	Membrane receptor	47355	47355	IC50	IC50
Vasopressin V2 receptor	7.52287874528	7.69897000434	P30518	Q00788	295716	495.635	Membrane receptor	17861	17861	IC50	IC50
Histamine H3 receptor	6.93930215965	6.37986394503	Q9Y5N1	Q9QYN8	557877	345.477	Membrane receptor	47387	47387	Ki	Ki
Histamine H3 receptor	6.25963731051	6.05012229596	Q9Y5N1	Q9QYN8	557918	303.401	Membrane receptor	47387	47387	Ki	Ki
Histamine H3 receptor	7.0	6.17005330406	Q9Y5N1	Q9QYN8	557919	281.191	Membrane receptor	47387	47387	Ki	Ki
Histamine H3 receptor	7.69036983257	6.34008379993	Q9Y5N1	Q9QYN8	557933	346.441	Membrane receptor	47387	47387	Ki	Ki
Histamine H1 receptor	7.32790214206	6.82390874094	P35367	P31390	33664	412.936	Membrane receptor	43952	39442	Ki	IC50
Alpha-1d adrenergic receptor	8.44369749923	8.45593195565	P25100	P23944	33667	389.449	Membrane receptor	13032	13032	Ki	Ki
Alpha-1d adrenergic receptor	9.09691001301	8.8	P25100	P23944	33675	345.39	Membrane receptor	13032	13032,16909,30512	Ki	Ki,IC50,IC50
Alpha-1b adrenergic receptor	8.0043648054	8.18	P35368	P15823	33675	345.39	Membrane receptor	13032	16909,30512	Ki	IC50,IC50
Alpha-2a adrenergic receptor	8.45593195565	7.33724216832	P08913	P22909	33675	345.39	Membrane receptor	13032	13032	Ki	Ki
Alpha-1a adrenergic receptor	9.43179827593	9.51	P35348	P43140	33675	345.39	Membrane receptor	13032	16909,16909,30512	Ki	IC50,IC50,IC50
Steroid 5-alpha-reductase 2	8.30102999566	7.95860731484	P31213	P31214	33679	372.544	Enzyme	14360,15700,16544	16544	IC50,IC50,IC50	IC50
Steroid 5-alpha-reductase 1	6.54575749056	8.0	P18405	P24008	33679	372.544	Enzyme	15700,14360	16544	IC50,Ki	IC50
Neurokinin 1 receptor	11.9586073148	8.82390874094	P25103	P14600	558019	1327.33	Membrane receptor	47632	47632	Ki	Ki
Dopamine D3 receptor	8.86996430601	7.69464863055	P35462	P19020	33870	417.543	Membrane receptor	30313,31276,37020,45366	52373	Ki,Ki,Ki,Ki	Ki
Alpha-2a adrenergic receptor	8.56066730617	7.05060999336	P08913	P22909	33870	417.543	Membrane receptor	52373	17167	Ki	Ki
Serotonin 1a (5-HT1a) receptor	6.92548286642	8.30980391997	P08908	P19327	33870	417.543	Membrane receptor	31276,52373	17167	Ki,Ki	Ki
Delta opioid receptor	9.00438696215	8.8416375079	P41143	P33533	558225	358.476	Membrane receptor	47540,47540	47540	IC50,IC50	Ki
Adenosine A3 receptor	7.88605664769	7.08196966322	P33765	P28647	558341	440.679	Membrane receptor	47561	47561	Ki	Ki
Adenosine A3 receptor	8.85387196432	9.06048074738	P33765	P28647	296217	488.924	Membrane receptor	39543	39543	Ki	Ki
Adenosine A3 receptor	9.16115090926	8.0	P33765	P28647	296226	518.995	Membrane receptor	39543	39543	Ki	Ki
Adenosine A3 receptor	8.44369749923	8.40893539297	P33765	P28647	296227	554.769	Membrane receptor	39543	39543	Ki	Ki
Adenosine A3 receptor	8.5376020021	8.79588001734	P33765	P28647	296233	482.92	Membrane receptor	39543	39543	Ki	Ki
Dopamine D3 receptor	7.34678748622	7.40893539297	P35462	P19020	34197	312.432	Membrane receptor	43952	16647	Ki	Ki
Histamine H1 receptor	8.55284196866	8.70446769649	P35367	P31390	34197	312.432	Membrane receptor	43952	16647,39442	Ki	Ki,IC50
Dopamine D2 receptor	7.69897000434	7.55395269865	P14416	P61169	34197	312.432	Membrane receptor	43952,49693,49693	45067,51830	Ki,Ki,Ki	Ki,Ki
Dopamine D1 receptor	7.28399665637	7.65051499783	P21728	P18901	34197	312.432	Membrane receptor	43952	45067,51830	Ki	Ki,Ki
Serotonin 2a (5-HT2a) receptor	8.48148606012	8.39794000867	P28223	P14842	34197	312.432	Membrane receptor	43952	45067,51830	Ki	Ki,Ki
Serotonin 1a (5-HT1a) receptor	5.67778070527	6.21467016499	P08908	P19327	34197	312.432	Membrane receptor	43952	45067,51830	Ki	Ki,Ki
Metabotropic glutamate receptor 1	8.09691001301	7.85498269432	Q13255	P23385	296357	325.445	Membrane receptor	21599	21599,21599	IC50	IC50,IC50
Metabotropic glutamate receptor 1	7.2076083105	7.88605664769	Q13255	P23385	296370	423.288	Membrane receptor	21599	21599	IC50	IC50
Metabotropic glutamate receptor 1	6.75945075172	7.95860731484	Q13255	P23385	296371	322.401	Membrane receptor	21599	21599	IC50	IC50
Metabotropic glutamate receptor 1	8.04575749056	8.39794000867	Q13255	P23385	296376	315.382	Membrane receptor	21599	21599	IC50	IC50
Metabotropic glutamate receptor 1	5.19997064076	5.46495918675	Q13255	P23385	296391	383.481	Membrane receptor	21599	21599	IC50	IC50
Metabotropic glutamate receptor 1	9.0	8.15490195999	Q13255	P23385	296392	312.406	Membrane receptor	21599	21599	IC50	IC50
Metabotropic glutamate receptor 1	8.39794000867	7.56983099671	Q13255	P23385	296424	331.836	Membrane receptor	21599	21599,21599	IC50	IC50,IC50
Metabotropic glutamate receptor 1	7.36292107537	6.67324902652	Q13255	P23385	296428	327.417	Membrane receptor	21599,21599	21599,21599	IC50,IC50	IC50,IC50
Metabotropic glutamate receptor 1	5.36051351073	6.49485002168	Q13255	P23385	296437	341.447	Membrane receptor	21599	21599	IC50	IC50
Metabotropic glutamate receptor 1	8.15490195999	7.08092190762	Q13255	P23385	296458	333.38	Membrane receptor	21599	21599	IC50	IC50
Metabotropic glutamate receptor 1	7.77030375612	7.0	Q13255	P23385	296466	337.455	Membrane receptor	21599,21599	21599,21599	IC50,IC50	IC50,IC50
Metabotropic glutamate receptor 1	7.13076828027	8.15490195999	Q13255	P23385	296467	309.382	Membrane receptor	21599	21599	IC50	IC50
Metabotropic glutamate receptor 1	8.11716572262	7.93483311575	Q13255	P23385	296487	325.402	Membrane receptor	21599,21599	21599,21599	IC50,IC50	IC50,IC50
Metabotropic glutamate receptor 1	7.5376020021	8.09691001301	Q13255	P23385	296488	338.443	Membrane receptor	21599	21599	IC50	IC50
Metabotropic glutamate receptor 1	6.79588001734	7.07058107429	Q13255	P23385	296490	317.381	Membrane receptor	21599	21599	IC50	IC50
Metabotropic glutamate receptor 1	7.85387196432	8.22184874962	Q13255	P23385	296491	303.354	Membrane receptor	21599	21599	IC50	IC50
Metabotropic glutamate receptor 1	7.07058107429	7.79588001734	Q13255	P23385	296508	325.445	Membrane receptor	21599	21599	IC50	IC50
Metabotropic glutamate receptor 1	9.25181197299	8.39794000867	Q13255	P23385	296515	309.402	Membrane receptor	21599	21599	IC50	IC50
Metabotropic glutamate receptor 1	8.52287874528	8.30102999566	Q13255	P23385	296533	311.418	Membrane receptor	21599	21599	IC50	IC50
Metabotropic glutamate receptor 1	8.69897000434	8.69897000434	Q13255	P23385	296534	327.441	Membrane receptor	21599	21599	IC50	IC50
Metabotropic glutamate receptor 1	5.92996213339	7.25181197299	Q13255	P23385	296550	315.408	Membrane receptor	21599	21599	IC50	IC50
Metabotropic glutamate receptor 1	8.22184874962	8.15490195999	Q13255	P23385	296555	325.445	Membrane receptor	21599	21599	IC50	IC50
Metabotropic glutamate receptor 1	7.09691001301	7.30102999566	Q13255	P23385	296570	297.391	Membrane receptor	21599	21599	IC50	IC50
Metabotropic glutamate receptor 1	7.2924298239	8.0	Q13255	P23385	296571	289.371	Membrane receptor	21599	21599	IC50	IC50
Metabotropic glutamate receptor 1	7.07058107429	7.82390874094	Q13255	P23385	296575	313.391	Membrane receptor	21599	21599	IC50	IC50
Metabotropic glutamate receptor 1	6.34678748622	7.34678748622	Q13255	P23385	296576	338.404	Membrane receptor	21599	21599	IC50	IC50
Histamine H3 receptor	9.18326577221	8.55284196866	Q9Y5N1	Q9QYN8	558746	431.545	Membrane receptor	47928,47928	47928	IC50,Ki	Ki
Anandamide amidohydrolase	8.0	7.7447274949	O00519	P97612	296684	410.592	Enzyme	21573,21573,38830	38830,44028	Ki,IC50,Ki	Ki,Ki
Anandamide amidohydrolase	8.04575749056	8.32790214206	O00519	P97612	296748	334.412	Enzyme	21573,21573,38447,38830,44028,48011	36082,38493,38830,45114,44028,44028,44843,44843,45059,48011,48011,49095	Ki,IC50,IC50,Ki,Ki,IC50	Ki,IC50,Ki,Ki,Ki,Ki,Ki,IC50,Ki,IC50,IC50,Ki
Anandamide amidohydrolase	9.5134360732	8.87236374745	O00519	P97612	296769	294.348	Enzyme	21573,38830	38830,49818	IC50,Ki	Ki,IC50
Anandamide amidohydrolase	7.79588001734	10.5528419687	O00519	P97612	296770	308.374	Enzyme	21573,45059,45059,45059,45059	45059	IC50,IC50,IC50,IC50,IC50	Ki
Cannabinoid CB1 receptor	8.85387196432	9.23657200644	P21554	P20272	559235	376.573	Membrane receptor	30511,36602,37845,39045,45320,45320,44149,44207,44207,45096,46425,50392,52442	39196,44207,46425	Ki,IC50,IC50,IC50,Ki,IC50,IC50,IC50,IC50,IC50,Ki,IC50,Ki	Ki,IC50,Ki
Cannabinoid CB2 receptor	9.07584384819	9.46852108296	P34972	Q9QZN9	559235	376.573	Membrane receptor	30511,30560,36602,37845,37845,39045,39045,39196,39196,44149,44149,44207,44207,45096,46425,52442	44207	Ki,Ki,IC50,IC50,IC50,IC50,IC50,Ki,IC50,IC50,Ki,IC50,IC50,IC50,Ki,Ki	IC50
Corticotropin releasing factor receptor 1	8.30980391997	9.0	P34998	P35353	559570	424.657	Membrane receptor	47378	47378	IC50	IC50
Histamine H3 receptor	7.80966830183	6.83863199777	Q9Y5N1	Q9QYN8	559655	345.477	Membrane receptor	47387	47387	Ki	Ki
Histamine H3 receptor	7.05012229596	6.69897000434	Q9Y5N1	Q9QYN8	559685	289.374	Membrane receptor	47387	47387	Ki	Ki
Gonadotropin-releasing hormone receptor	8.69897000434	5.63827216398	P30968	P30969	297647	559.359	Membrane receptor	20604	20604	Ki	Ki
Gonadotropin-releasing hormone receptor	7.7447274949	5.0268721464	P30968	P30969	297650	546.47	Membrane receptor	20604	20604	Ki	Ki
Histamine H3 receptor	8.76955107862	7.48148606012	Q9Y5N1	Q9QYN8	490011	431.451	Membrane receptor	43963,43963,43963	43963	IC50,Ki,IC50	Ki
Serotonin transporter	5.67985371389	6.20551195334	P31645	P31652	35586	414.582	Transporter	15623	14301	Ki	IC50
Serotonin 2a (5-HT2a) receptor	7.76955107862	7.93930215965	P28223	P14842	35617	244.332	Membrane receptor	17200	17200,17200,17200	Ki	IC50,IC50,Ki
Gonadotropin-releasing hormone receptor	7.88605664769	4.88605664769	P30968	P30969	297769	487.482	Membrane receptor	20604	20604	Ki	Ki
Serotonin 7 (5-HT7) receptor	8.05164872753	8.05164872753	P34969	P32305	35706	350.456	Membrane receptor	17066,17066	16372,16372	Ki,Ki	Ki,Ki
Serotonin 1a (5-HT1a) receptor	6.47836602931	4.97539098866	P08908	P19327	35706	350.456	Membrane receptor	16372,16372	38182,38182	Ki,Ki	Ki,Ki
Dopamine D2 receptor	5.95503685199	5.9515449935	P14416	P61169	35706	350.456	Membrane receptor	16372,16372	38182,38182	Ki,Ki	Ki,Ki
Adenosine A2a receptor	9.0	9.0	P29274	P30543	35757	412.482	Membrane receptor	15707,16115,16115	2252	Ki,IC50,Ki	Ki
Serotonin 2a (5-HT2a) receptor	8.08618614762	8.55284196866	P28223	P14842	35905	230.306	Membrane receptor	17200	17200,17200,17200	Ki	IC50,IC50,Ki
Adenosine A3 receptor	8.82390874094	8.95860731484	P33765	P28647	36005	554.769	Membrane receptor	39543,44562	39543	Ki,Ki	Ki
Adenosine A1 receptor	6.86646109163	7.07623803917	P30542	P25099	36005	554.769	Membrane receptor	39543,44562	39543	Ki,Ki	Ki
Adenosine A2a receptor	6.10568393732	5.77989191196	P29274	P30543	36005	554.769	Membrane receptor	39543,44562	39543	Ki,Ki	Ki
Monoglyceride lipase	6.0	5.72124639905	Q99685	Q8R431	560359	389.555	Enzyme	47831	47831	IC50	IC50
Serotonin 2a (5-HT2a) receptor	8.30980391997	8.7447274949	P28223	P14842	36132	216.279	Membrane receptor	17200	17200,17200,17200	Ki	IC50,IC50,Ki
Serotonin 1a (5-HT1a) receptor	6.90389474747	3.91634133263	P08908	P19327	36144	341.446	Membrane receptor	16372,16372	38182,38182	Ki,Ki	Ki,Ki
Adenosine A3 receptor	8.65757731918	6.79588001734	P33765	P28647	36146	352.776	Membrane receptor	39543	39543	Ki	Ki
Adenosine A1 receptor	5.67778070527	6.09420411963	P30542	P25099	36146	352.776	Membrane receptor	39543	39543	Ki	Ki
Serotonin 7 (5-HT7) receptor	8.00966114521	8.00966114521	P34969	P32305	36324	311.42	Membrane receptor	17066	16372	Ki	Ki
Serotonin 7 (5-HT7) receptor	7.7447274949	7.7447274949	P34969	P32305	36357	262.349	Membrane receptor	17066	16372	Ki	Ki
Serotonin 1a (5-HT1a) receptor	6.44977164694	6.44369749923	P08908	P19327	36357	262.349	Membrane receptor	16372	38182	Ki	Ki
Dopamine D2 receptor	5.64781748189	5.64781748189	P14416	P61169	36357	262.349	Membrane receptor	16372	38182	Ki	Ki
Histamine H3 receptor	8.5484550065	8.52287874528	Q9Y5N1	Q9QYN8	560871	372.524	Membrane receptor	48124,48124	48124	Ki,Ki	Ki
Histamine H3 receptor	8.76143937264	8.69897000434	Q9Y5N1	Q9QYN8	560885	414.561	Membrane receptor	48124,48124	48124	Ki,Ki	Ki
Androgen Receptor	8.73992861201	8.55284196866	P10275	P15207	36705	290.44	Transcription Factor	34749,34764,35644,35644,35972,35972,36333,36333,36717,36717,37738,38697,38697,38697,39522,39522,48062,48062,51594	34749,34764,45812	IC50,Ki,IC50,Ki,IC50,Ki,IC50,Ki,IC50,Ki,IC50,IC50,Ki,IC50,IC50,Ki,IC50,IC50,Ki	IC50,IC50,Ki
Serotonin 7 (5-HT7) receptor	8.88605664769	8.89962945488	P34969	P32305	36730	352.492	Membrane receptor	17066	16372	Ki	Ki
Gonadotropin-releasing hormone receptor	8.76955107862	5.36877445513	P30968	P30969	299187	495.493	Membrane receptor	20414,30461,30461,30461,30461,30461,30461,30461,30461,30461,30461,30461,30461,30461,30461,30461,30461,30461,30461,30461,30461,30461,30461,30461,30461,30461,30461,30461,30461,30461,30461,30461,30461,30461,30461,30461,30461,30461,30461,30461,30461,30461,30461,30461,30461,30461,30461,30461,30461,30461,30461,30461,30461,30461,30461,30461,30461,30461,30461,30461,30461,30461,30461,30461,30461,30461,304…	45332,42049	Ki,IC50,IC50,IC50,IC50,IC50,IC50,IC50,IC50,IC50,IC50,IC50,IC50,IC50,IC50,IC50,IC50,IC50,IC50,IC50,IC50,IC50,IC50,IC50,IC50,IC50,IC50,IC50,IC50,IC50,IC50,IC50,IC50,IC50,IC50,IC50,IC50,IC50,IC50,IC50,IC50,IC50,IC50,IC50,IC50,IC50,IC50,IC50,IC50,IC50,IC50,IC50,IC50,IC50,IC50,IC50,IC50,IC50,IC50,IC50,IC50,IC50,IC50,IC50,IC50,IC50,IC50,IC50,IC50,IC50,IC50,IC50,Ki,Ki,IC50,Ki	Ki,Ki
Histamine H3 receptor	7.60032627852	7.03011835625	Q9Y5N1	Q9QYN8	561379	294.391	Membrane receptor	47387	47387	Ki	Ki
Metabotropic glutamate receptor 4	6.10790539731	6.43179827593	Q14833	P31423	561418	246.237	Membrane receptor	47355	47355	IC50	IC50
Metabotropic glutamate receptor 4	5.82390874094	6.0	Q14833	P31423	561426	284.209	Membrane receptor	47355	47355	IC50	IC50
Histamine H3 receptor	7.83863199777	7.34008379993	Q9Y5N1	Q9QYN8	561492	328.45	Membrane receptor	47387	47387	Ki	Ki
Neurokinin 1 receptor	9.06048074738	9.09691001301	P25103	P14600	37245	403.361	Membrane receptor	1477,13886	2360	IC50,IC50	IC50
Serotonin 1a (5-HT1a) receptor	8.29670862188	8.2924298239	P08908	P19327	37476	261.361	Membrane receptor	15874	38182	Ki	Ki
Serotonin 1a (5-HT1a) receptor	7.50723961097	7.50863830617	P08908	P19327	37553	261.361	Membrane receptor	15874	38182	Ki	Ki
Delta opioid receptor	10.2218487496	9.72124639905	P41143	P33533	561848	398.54	Membrane receptor	47540	47540	IC50	Ki
11-beta-hydroxysteroid dehydrogenase 1	8.09691001301	6.00877392431	P28845	P16232	561936	348.48	Enzyme	47580	47580	IC50	IC50
Serotonin 7 (5-HT7) receptor	8.32790214206	7.67778070527	P34969	P32305	299949	361.48	Membrane receptor	20615,36534,46399	20615	Ki,Ki,Ki	Ki
Serotonin 7 (5-HT7) receptor	8.26760624018	7.72124639905	P34969	P32305	300042	372.463	Membrane receptor	20615,36534	20615	Ki,Ki	Ki
Anandamide amidohydrolase	6.98088868082	6.13082340682	O00519	P97612	562466	420.332	Enzyme	48011,48011	48011,48011	IC50,IC50	IC50,IC50
Anandamide amidohydrolase	7.91009488856	5.43179827593	O00519	P97612	38208	356.465	Enzyme	48666	49818	IC50	IC50
Sodium channel protein type X alpha subunit	4.01772876696	4.60205999133	Q9Y5Y9	Q62968	38727	256.091	Ion channel	42188	42188	IC50	IC50
Sodium channel protein type II alpha subunit	5.0	4.45593195565	Q99250	P04775	38727	256.091	Ion channel	42188	49996	IC50	IC50
Histamine H3 receptor	7.87942606879	6.83863199777	Q9Y5N1	Q9QYN8	563105	278.391	Membrane receptor	47387	47387	Ki	Ki
Histamine H3 receptor	7.97061622231	6.95078197733	Q9Y5N1	Q9QYN8	563112	296.382	Membrane receptor	47387	47387	Ki	Ki
Histamine H3 receptor	7.25963731051	6.40011692793	Q9Y5N1	Q9QYN8	563211	343.465	Membrane receptor	47387	47387	Ki	Ki
Histamine H3 receptor	7.79860287568	7.21968268786	Q9Y5N1	Q9QYN8	563219	289.374	Membrane receptor	47387	47387	Ki	Ki
Neurokinin 1 receptor	10.1135092748	7.85387196432	P25103	P14600	563307	1327.33	Membrane receptor	47632	47632	Ki	Ki
Neurokinin 1 receptor	10.2839966564	7.46852108296	P25103	P14600	563308	1438.51	Membrane receptor	47632	47632	Ki	Ki
Delta opioid receptor	10.3279021421	9.85387196432	P41143	P33533	563507	356.46	Membrane receptor	47540	47540	IC50	Ki
Anandamide amidohydrolase	8.92081875395	9.5376020021	O00519	P97612	301697	335.4	Enzyme	44028	38830,44028,44028	Ki	Ki,Ki,Ki
Metabotropic glutamate receptor 1	6.95860731484	7.61978875829	Q13255	P23385	564196	366.496	Membrane receptor	48030	48030	Ki	Ki
Histamine H3 receptor	7.58004425151	6.8601209136	Q9Y5N1	Q9QYN8	564861	292.418	Membrane receptor	47387	47387	Ki	Ki
Histamine H3 receptor	8.48945498979	7.65955588516	Q9Y5N1	Q9QYN8	564862	320.428	Membrane receptor	47387	47387	Ki	Ki
Histamine H3 receptor	8.82102305271	7.6090648929	Q9Y5N1	Q9QYN8	564873	308.417	Membrane receptor	47387	47387	Ki	Ki
Histamine H3 receptor	8.17979854051	7.44977164694	Q9Y5N1	Q9QYN8	564967	317.427	Membrane receptor	47387	47387	Ki	Ki
Serotonin transporter	8.69250396209	5.97469413474	P31645	P31652	66613	193.242	Transporter	42172,42172,51535	50103	Ki,Ki,IC50	IC50
11-beta-hydroxysteroid dehydrogenase 1	8.09691001301	7.50863830617	P28845	P16232	565394	375.505	Enzyme	47580	47580	IC50	IC50
Dopamine D1 receptor	7.34678748622	6.15552282425	P21728	P18901	41198	279.376	Membrane receptor	44602	38182,38524,43841,45044	Ki	Ki,Ki,Ki,Ki
Gonadotropin-releasing hormone receptor	6.40893539297	6.16115090926	P30968	P30969	304426	437.53	Membrane receptor	20757	20757	IC50	IC50
Gonadotropin-releasing hormone receptor	6.76955107862	6.95860731484	P30968	P30969	304427	555.639	Membrane receptor	20757	20757	IC50	IC50
Gonadotropin-releasing hormone receptor	7.24412514433	7.2924298239	P30968	P30969	304428	605.647	Membrane receptor	20757	20757	IC50	IC50
Delta opioid receptor	8.79588001734	8.48168555232	P41143	P33533	42299	645.79	Membrane receptor	30746,31109,35601,35662,38101,38754,43854,44050,42904,45287,47632,47632,50978,52184	2703,2703,41786,52824	IC50,IC50,IC50,IC50,IC50,IC50,IC50,IC50,IC50,IC50,Ki,IC50,IC50,Ki	IC50,IC50,IC50,Ki
Gonadotropin-releasing hormone receptor	7.18045606446	7.2757241304	P30968	P30969	304445	575.629	Membrane receptor	20757	20757	IC50	IC50
Gonadotropin-releasing hormone receptor	8.3767507096	8.40893539297	P30968	P30969	304454	554.103	Membrane receptor	20757	20757	IC50	IC50
Gonadotropin-releasing hormone receptor	6.82390874094	7.10237290871	P30968	P30969	304468	523.622	Membrane receptor	20757	20757	IC50	IC50
Gonadotropin-releasing hormone receptor	6.16115090926	6.42021640338	P30968	P30969	304490	509.596	Membrane receptor	20757	20757	IC50	IC50
Gonadotropin-releasing hormone receptor	7.08092190762	7.30102999566	P30968	P30969	304491	592.083	Membrane receptor	20757	20757	IC50	IC50
Gonadotropin-releasing hormone receptor	6.92081875395	6.85387196432	P30968	P30969	304508	532.652	Membrane receptor	20756,20757,42049	20757	IC50,IC50,IC50	IC50
Gonadotropin-releasing hormone receptor	7.32878865959	7.72184874962	P30968	P30969	304513	537.649	Membrane receptor	20757,20757	20757,20757	IC50,IC50	IC50,IC50
Gonadotropin-releasing hormone receptor	6.30980391997	6.50863830617	P30968	P30969	304516	519.658	Membrane receptor	20757	20757	IC50	IC50
Histamine H3 receptor	8.22988470521	7.40011692793	Q9Y5N1	Q9QYN8	566678	320.428	Membrane receptor	47387	47387	Ki	Ki
Gonadotropin-releasing hormone receptor	6.39794000867	6.63827216398	P30968	P30969	304558	536.661	Membrane receptor	20757	20757	IC50	IC50
Solute carrier family 22 member 12	5.47002905597	4.7447274949	Q96S37	Q3ZAV1	42426	302.236	NA	39400,39400	39400	IC50,Ki	IC50
Metabotropic glutamate receptor 4	5.95860731484	6.5376020021	Q14833	P31423	566715	232.666	Membrane receptor	47355	47355	IC50	IC50
Metabotropic glutamate receptor 4	5.67778070527	5.76955107862	Q14833	P31423	566716	300.664	Membrane receptor	47355	47355	IC50	IC50
Gonadotropin-releasing hormone receptor	7.65757731918	7.85387196432	P30968	P30969	304593	588.548	Membrane receptor	20757	20757	IC50	IC50
Gonadotropin-releasing hormone receptor	6.13076828027	6.26760624018	P30968	P30969	304610	538.634	Membrane receptor	20757	20757	IC50	IC50
Gonadotropin-releasing hormone receptor	6.46852108296	6.69897000434	P30968	P30969	304618	549.684	Membrane receptor	20757	20757	IC50	IC50
Norepinephrine transporter	6.18837276973	6.07831352452	P23975	Q9WTR4	566765	277.334	Transporter	35284,35284	13641,13641,14202,12788,13096	IC50,Ki	IC50,IC50,IC50,IC50,Ki
Dopamine transporter	7.91583966724	7.74094052643	Q01959	P23977	566765	277.334	Transporter	35284,52167	13641,13641,3964,3964,14202,12788,16247,13096	IC50,Ki	IC50,IC50,IC50,IC50,IC50,IC50,Ki,Ki
Serotonin transporter	6.68027667804	6.11947231591	P31645	P31652	566765	277.334	Transporter	35284,35284	13641,13641,3964,3964,14202,12788,3964,3964	IC50,Ki	IC50,IC50,IC50,IC50,IC50,IC50,Ki,Ki
Gonadotropin-releasing hormone receptor	5.58502665203	6.07572071394	P30968	P30969	304633	536.661	Membrane receptor	20757	20757	IC50	IC50
Gonadotropin-releasing hormone receptor	5.72124639905	5.79588001734	P30968	P30969	304653	435.514	Membrane receptor	20757	20757	IC50	IC50
Neurokinin 1 receptor	11.5528419687	8.16749108729	P25103	P14600	566897	1191.27	Membrane receptor	47632	47632	Ki	Ki
Dopamine D2 receptor	7.38510278397	6.80410034759	P14416	P61169	567168	460.611	Membrane receptor	47595	47595	IC50	Ki
Dopamine D3 receptor	8.91009488856	8.64397414281	P35462	P19020	567168	460.611	Membrane receptor	47595	47595	IC50	Ki
Prostanoid EP1 receptor	7.38734535914	7.92081875395	P34995	P70597	305607	421.896	Membrane receptor	20789,20789	20789	Ki,Ki	Ki
Serotonin 2a (5-HT2a) receptor	8.33724216832	8.52775866392	P28223	P14842	43567	204.268	Membrane receptor	30538	17200,17200,17200,30538	Ki	IC50,IC50,Ki,IC50
Histamine H3 receptor	8.57745097999	8.69897000434	Q9Y5N1	Q9QYN8	568042	428.587	Membrane receptor	48124,48124	48124	Ki,Ki	Ki
Metabotropic glutamate receptor 5	7.38721614328	8.51570016065	P41594	P31424	306526	275.368	Membrane receptor	20024	46751	IC50	IC50
Metabotropic glutamate receptor 5	9.30102999566	8.91721462968	P41594	P31424	306598	276.356	Membrane receptor	20024	46751	IC50	IC50
Dipeptidyl peptidase IV	7.58374554365	7.30980391997	P27487	P14740	438493	408.518	Enzyme	38801,38801	38801	IC50,IC50	IC50
P2X purinoceptor 7	8.0	8.0	Q99572	Q64663	569153	317.364	Ion channel	48423	48423	IC50	IC50
Alpha-2a adrenergic receptor	6.64975198167	8.52287874528	P08913	P22909	44885	202.275	Membrane receptor	15822	15822,15882	Ki	Ki,Ki
Alpha-2a adrenergic receptor	6.55752023094	8.58502665203	P08913	P22909	44977	200.26	Membrane receptor	15822	15822,15882	Ki	Ki,Ki
Alpha-2a adrenergic receptor	6.59516628338	8.82390874094	P08913	P22909	44978	202.275	Membrane receptor	15822	15822,15882	Ki	Ki,Ki
Alpha-2a adrenergic receptor	7.56863623584	9.25181197299	P08913	P22909	44979	204.291	Membrane receptor	15822	15822,15882	Ki	Ki,Ki
Serotonin transporter	7.55395269865	7.48148606012	P31645	P31652	400087	422.391	Transporter	36915,37465	37465	Ki,Ki	Ki
Metabotropic glutamate receptor 7	3.72584215074	3.51427857352	Q14831	P35400	45058	183.1	Membrane receptor	36453	36677,50682,50682	IC50	IC50,IC50,IC50
Metabotropic glutamate receptor 4	6.79588001734	6.84096833252	Q14833	P31423	45058	183.1	Membrane receptor	45031	30522,36453,36453,36677,50682,50682	Ki	Ki,IC50,Ki,IC50,IC50,IC50
Alpha-2a adrenergic receptor	7.60205999133	11.0655015488	P08913	P22909	45217	230.329	Membrane receptor	15822	15822,15882	Ki	Ki,Ki
Acetylcholinesterase	7.12493873661	7.07058107429	P22303	P37136	569640	191.291	Enzyme	48391	48391	IC50	IC50
Acetylcholinesterase	6.40671393298	6.44129142947	P22303	P37136	569645	253.36	Enzyme	48391	48391	IC50	IC50
Acetylcholinesterase	6.43415218133	6.44129142947	P22303	P37136	569646	267.387	Enzyme	48391	48391	IC50	IC50
Acetylcholinesterase	6.7328282716	6.70996538864	P22303	P37136	570210	298.358	Enzyme	48391	48391	IC50	IC50
Acetylcholinesterase	5.93930215965	5.92081875395	P22303	P37136	570212	298.358	Enzyme	48391	48391	IC50	IC50
Adenosine A3 receptor	8.62342304294	7.1771783547	P33765	P28647	570475	538.983	Membrane receptor	48662	48662	Ki	Ki
Dipeptidyl peptidase IV	6.85387196432	6.10790539731	P27487	P14740	308440	297.315	Enzyme	45969	45969	IC50	IC50
Serotonin 4 (5-HT4) receptor	8.30102999566	8.97061622231	Q13639	Q62758	46814	312.792	Membrane receptor	30200,36639,36639,46295,46295	809	Ki,Ki,Ki,Ki,IC50	Ki
Dihydrofolate reductase	5.07058107429	7.24412514433	P00374	Q920D2	47163	340.38	Enzyme	13858	45205	IC50	IC50
Dihydrofolate reductase	4.88605664769	6.45593195565	P00374	Q920D2	47403	326.353	Enzyme	13858	45205	IC50	IC50
Mu opioid receptor	8.20065945055	7.43483311575	P35372	P33535	572021	414.496	Membrane receptor	17097,17097,35310,46432,48048	14517,6070,46044,47540	IC50,Ki,Ki,Ki,Ki	Ki,Ki,Ki,Ki
Delta opioid receptor	9.69897000434	9.5376020021	P41143	P33533	572021	414.496	Membrane receptor	17097,17097,16664,35310,46432,46432,48048	14517,14517,14517,6070,46044,47540,48048	IC50,Ki,Ki,Ki,Ki,IC50,Ki	Ki,Ki,Ki,Ki,Ki,Ki,Ki
Kappa opioid receptor	7.99567862622	7.52287874528	P41145	P34975	572021	414.496	Membrane receptor	17097,17097,35310,46432,48048	46044	Ki,IC50,Ki,Ki,Ki	Ki
Vasopressin V1b receptor	5.94423953531	5.48891915446	P47901	P48974	572188	572.182	Membrane receptor	48483	48483	Ki	Ki
Vasopressin V1b receptor	5.98464024459	5.40439356513	P47901	P48974	572189	608.235	Membrane receptor	48483	48483	Ki	Ki
Vasopressin V1b receptor	6.38404994834	6.25414480483	P47901	P48974	572206	577.756	Membrane receptor	48483	48483	Ki	Ki
Vasopressin V1b receptor	9.22184874962	9.0	P47901	P48974	572209	630.108	Membrane receptor	48483	48483	Ki	Ki
Vasopressin V1b receptor	7.18045606446	7.63827216398	P47901	P48974	572250	619.816	Membrane receptor	48483	48483	Ki	Ki
Vasopressin V1b receptor	7.01772876696	6.83863199777	P47901	P48974	572251	619.816	Membrane receptor	48483	48483	Ki	Ki
Vasopressin V1b receptor	6.9829666607	7.08092190762	P47901	P48974	572252	613.788	Membrane receptor	48483	48483	Ki	Ki
Vasopressin V1b receptor	6.6615435064	6.80134291305	P47901	P48974	572253	631.778	Membrane receptor	48483	48483	Ki	Ki
Vasopressin V1b receptor	6.02733440773	6.19586056766	P47901	P48974	572254	643.814	Membrane receptor	48483	48483	Ki	Ki
Vasopressin V1b receptor	6.55439579673	6.56863623584	P47901	P48974	572255	643.814	Membrane receptor	48483	48483	Ki	Ki
Vasopressin V1b receptor	6.14448084433	6.00043451177	P47901	P48974	572256	627.814	Membrane receptor	48483	48483	Ki	Ki
Vasopressin V1b receptor	5.14290884533	5.01831727263	P47901	P48974	572264	530.145	Membrane receptor	48483	48483	Ki	Ki
Vasopressin V1b receptor	6.22184874962	6.08990945441	P47901	P48974	572280	594.209	Membrane receptor	48483	48483	Ki	Ki
Vasopressin V1b receptor	6.81815641206	6.64397414281	P47901	P48974	572281	565.745	Membrane receptor	48483	48483	Ki	Ki
Vasopressin V1b receptor	5.92664829761	5.55658053822	P47901	P48974	572318	544.171	Membrane receptor	48483	48483	Ki	Ki
Vasopressin V1b receptor	6.12609840214	5.57024772	P47901	P48974	572363	580.182	Membrane receptor	48483	48483	Ki	Ki
Vasopressin V1b receptor	7.45593195565	7.56863623584	P47901	P48974	572364	593.798	Membrane receptor	48483	48483	Ki	Ki
Vasopressin V1b receptor	7.10790539731	7.2076083105	P47901	P48974	572365	577.756	Membrane receptor	48483	48483	Ki	Ki
Corticotropin releasing factor receptor 1	8.72124639905	9.06550154876	P34998	P35353	572860	425.817	Membrane receptor	48629	48629	IC50	IC50
Oxytocin receptor	8.56863623584	9.05060999336	P30559	P70536	48705	1007.19	Membrane receptor	36382	10675	IC50	Ki
Vasopressin V2 receptor	5.45593195565	7.13509374642	P30518	Q00788	48705	1007.19	Membrane receptor	16468	10675,10675	Ki	Ki,Ki
Dihydrofolate reductase	7.65757731918	8.60205999133	P00374	Q920D2	49931	454.439	Enzyme	15984,13858,21405,30626,35323,35335,35353,36076,36100,38127,38176,43976,41861,45252,46340,47619,49279,49957,50832,50606	17126,14893,49279	IC50,IC50,IC50,IC50,IC50,IC50,IC50,IC50,IC50,IC50,IC50,IC50,Ki,IC50,IC50,IC50,Ki,IC50,IC50,IC50	IC50,IC50,Ki
Adenosine A1 receptor	5.0	5.95860731484	P30542	P25099	312150	482.85	Membrane receptor	21051	35271	Ki	Ki
Adenosine A2a receptor	7.0	7.85387196432	P29274	P30543	312150	482.85	Membrane receptor	21051	35271	Ki	Ki
Adenosine A3 receptor	8.67778070527	8.06148027482	P33765	P28647	574305	595.092	Membrane receptor	48662	48662	Ki	Ki
Adenosine A3 receptor	8.36352252758	8.01682492796	P33765	P28647	574309	1126.78	Membrane receptor	48662,48662	48662	Ki,IC50	Ki
Adenosine A3 receptor	8.30980391997	7.69250396209	P33765	P28647	574313	371.821	Membrane receptor	48662	48662	Ki	Ki
Bradykinin B1 receptor	10.4443687432	6.786482243	P46663	P97583	312179	586.49	Membrane receptor	20349,31083,31083,31083,31083,31083,44181,44181,52840,52840	52840	Ki,Ki,Ki,Ki,Ki,Ki,Ki,IC50,Ki,IC50	IC50
Rho-associated protein kinase 2	6.55395269865	6.09691001301	O75116	Q62868	50239	247.336	Enzyme	49811,49811	52567	Ki,IC50	IC50
Adenosine A3 receptor	8.92693598216	9.48148606012	P33765	P28647	312680	544.731	Membrane receptor	17161,20156	17161,6127	Ki,Ki	Ki,Ki
Adenosine A1 receptor	6.28011267019	6.08618614762	P30542	P25099	312680	544.731	Membrane receptor	17161,20156	17161,14546	Ki,Ki	Ki,Ki
Adenosine A2a receptor	5.27083521031	6.32790214206	P29274	P30543	312680	544.731	Membrane receptor	17161,20156	17161,14546	Ki,Ki	Ki,Ki
Rho-associated protein kinase 2	6.18045606446	5.72124639905	O75116	Q62868	50822	291.369	Enzyme	49811	52567	IC50	IC50
Anandamide amidohydrolase	7.5618910797	7.99740974375	O00519	P97612	312994	338.4	Enzyme	45322,45059,45059,45059,45059,48011	31306,45114,42205,45059,47831,48011,48011,49818	IC50,IC50,IC50,IC50,IC50,IC50	IC50,IC50,IC50,Ki,IC50,IC50,IC50,IC50
Monoamine oxidase B	7.69897000434	5.8696662315	P27338	P19643	96021	187.281	Enzyme	30041,47084,44148,44874,46413,49935,50304,51147,52183,52379,52782,52818,52882	11483,45377,45377,44921,49220,49220,49443	Ki,IC50,IC50,IC50,IC50,IC50,IC50,IC50,IC50,IC50,IC50,IC50,IC50	IC50,Ki,IC50,IC50,IC50,Ki,Ki
Monoamine oxidase A	4.17230771133	3.97608939365	P21397	P21396	96021	187.281	Enzyme	47084,44148,44874,46413,48800,49935,50304,51147,52183,52379,52782,52818,52882	11483,45377,45377,44921,49220,49220,49443	IC50,IC50,IC50,IC50,IC50,IC50,IC50,IC50,IC50,IC50,IC50,IC50,IC50	IC50,IC50,Ki,IC50,IC50,Ki,Ki
Cannabinoid CB1 receptor	10.0	8.7447274949	P21554	P20272	576353	521.868	Membrane receptor	48905	48905	Ki	Ki
Cannabinoid CB1 receptor	8.04575749056	8.24412514433	P21554	P20272	576361	459.799	Membrane receptor	48905	48905	Ki	Ki
Cannabinoid CB1 receptor	8.11918640772	8.2757241304	P21554	P20272	576404	411.327	Membrane receptor	48905	48905	Ki	Ki
Cannabinoid CB1 receptor	8.32790214206	8.06550154876	P21554	P20272	576416	485.836	Membrane receptor	48905	48905	Ki	Ki
Cannabinoid CB1 receptor	8.30102999566	8.0	P21554	P20272	576430	457.783	Membrane receptor	48905	48905	Ki	Ki
Cannabinoid CB1 receptor	8.04575749056	8.30980391997	P21554	P20272	576437	445.772	Membrane receptor	48905	48905	Ki	Ki
Cannabinoid CB1 receptor	10.0	8.95860731484	P21554	P20272	576438	487.423	Membrane receptor	48905	48905	Ki	Ki
Cannabinoid CB1 receptor	8.10237290871	8.13076828027	P21554	P20272	576446	409.311	Membrane receptor	48905	48905	Ki	Ki
Cannabinoid CB1 receptor	8.42021640338	7.72124639905	P21554	P20272	576447	445.343	Membrane receptor	48905	48905	Ki	Ki
Cannabinoid CB1 receptor	8.28399665637	8.02227639471	P21554	P20272	576453	445.772	Membrane receptor	48905	48905	Ki	Ki
Cannabinoid CB1 receptor	8.02227639471	8.14266750357	P21554	P20272	576466	445.772	Membrane receptor	48905	48905	Ki	Ki
Serotonin 2a (5-HT2a) receptor	9.13667713988	9.12493873661	P28223	P14842	358277	272.138	Membrane receptor	31732	31732	Ki	Ki
Serotonin transporter	8.3622291558	8.34678748622	P31645	P31652	401995	459.646	Transporter	36991,36991	36991	Ki,Ki	Ki
Adenosine A3 receptor	7.37365963262	6.62525165399	P33765	P28647	52938	369.803	Membrane receptor	6714,30314,38198	15464,30314	Ki,Ki,Ki	Ki,Ki
Adenosine A1 receptor	9.08092190762	9.05395269865	P30542	P25099	52938	369.803	Membrane receptor	17473,6714,30314,38198,45180	10854,13048	IC50,Ki,Ki,Ki,Ki	Ki,Ki
Adenosine A2a receptor	5.64397414281	6.20266563435	P29274	P30543	52938	369.803	Membrane receptor	6714,30314,38198	15464,13048	Ki,Ki,Ki	Ki,Ki
Serotonin transporter	6.62708799703	7.40893539297	P31645	P31652	438226	397.486	Transporter	38371	38371	Ki	Ki
Anandamide amidohydrolase	9.48148606012	7.63827216398	O00519	P97612	183694	370.482	Enzyme	48666	49818	IC50	IC50
Kappa opioid receptor	8.64878473178	7.75696195131	P41145	P34975	316021	432.464	Membrane receptor	31702,31702,34894,37097,38874,38874,39419,39419,39419,45669,45669,42671,42671,53086	35985,35985,38503	Ki,Ki,Ki,IC50,Ki,IC50,Ki,Ki,IC50,Ki,IC50,IC50,IC50,IC50	Ki,Ki,Ki
Lysophosphatidic acid receptor Edg-2	6.2924298239	6.79588001734	Q92633	P61794	316115	474.957	Membrane receptor	37582	37582	IC50	IC50
Metabotropic glutamate receptor 5	7.52287874528	6.65086271166	P41594	P31424	317037	353.416	Membrane receptor	21179	31236,31236	IC50	Ki,IC50
Cannabinoid CB2 receptor	9.01322826573	10.15490196	P34972	Q9QZN9	579544	354.443	Membrane receptor	49092,49092,49092	49092	Ki,IC50,IC50	IC50
Vasopressin V2 receptor	10.2839966564	9.34678748622	P30518	Q00788	55330	1084.23	Membrane receptor	30695	35041	IC50	Ki
Vasopressin V1a receptor	8.9164891021	8.81247927916	P37288	P30560	55330	1084.23	Membrane receptor	36698,36698,36698,36698,36698,36698,36698,36698	35041	Ki,Ki,Ki,Ki,Ki,Ki,Ki,Ki	Ki
Cannabinoid CB1 receptor	5.78919803657	5.75448733219	P21554	P20272	55384	395.577	Membrane receptor	30511,44808	13682	Ki,Ki	Ki
Endothelin receptor ET-A	4.12493873661	3.39794000867	P25101	P26684	446141	430.491	Membrane receptor	41260	41260	IC50	IC50
Anandamide amidohydrolase	6.52287874528	7.0	O00519	P97612	55550	333.508	Enzyme	21573,21573	4252,38830,44028	Ki,IC50	Ki,Ki,Ki
Dopamine D2 receptor	6.75289486539	6.57024772	P14416	P61169	579864	450.643	Membrane receptor	49130,49130	52843	Ki,IC50	Ki
Dopamine D3 receptor	8.96784589666	8.65169513695	P35462	P19020	579864	450.643	Membrane receptor	49130,49130	52843	Ki,IC50	Ki
Anandamide amidohydrolase	6.06833856994	6.62785350844	O00519	P97612	55597	383.567	Enzyme	21573,38830	4252,38830	IC50,Ki	Ki,Ki
Niemann-Pick C1-like protein 1	8.39794000867	8.39794000867	Q9UHC9	Q6T3U3	580274	701.647	Membrane other	48809,48809	48809,48809	IC50,IC50	IC50,IC50
Niemann-Pick C1-like protein 1	6.76143937264	6.82907508796	Q9UHC9	Q6T3U3	580275	571.543	Membrane other	48809,48809	48809,48809	IC50,IC50	IC50,IC50
Cholecystokinin A receptor	6.71547113441	7.23709678856	P32238	P30551	708487	605.64	Membrane receptor	53436,53436	53436,53436	IC50,IC50	IC50,IC50
Urotensin II receptor	6.79588001734	6.88605664769	Q9UKP6	P49684	580910	499.601	Membrane receptor	48952	48952	Ki	IC50
Urotensin II receptor	6.50863830617	6.7447274949	Q9UKP6	P49684	580918	513.627	Membrane receptor	48952	48952	Ki	IC50
Urotensin II receptor	6.15490195999	6.52287874528	Q9UKP6	P49684	580919	514.615	Membrane receptor	48952	48952	Ki	IC50
Urotensin II receptor	6.36653154442	6.92081875395	Q9UKP6	P49684	580920	614.731	Membrane receptor	48952	48952	Ki	IC50
Urotensin II receptor	6.5376020021	7.12493873661	Q9UKP6	P49684	580921	660.803	Membrane receptor	48952	48952	Ki	IC50
Urotensin II receptor	6.26760624018	6.95860731484	Q9UKP6	P49684	580922	628.758	Membrane receptor	48952	48952	Ki	IC50
Urotensin II receptor	6.56863623584	6.92081875395	Q9UKP6	P49684	580923	674.829	Membrane receptor	48952	48952	Ki	IC50
Cholecystokinin A receptor	6.74879668304	7.0690536548	P32238	P30551	708490	600.666	Membrane receptor	53436,53436	53436,53436	IC50,IC50	IC50,IC50
Urotensin II receptor	6.50863830617	6.0	Q9UKP6	P49684	580930	507.528	Membrane receptor	48952	48952	Ki	IC50
Urotensin II receptor	6.79588001734	6.82390874094	Q9UKP6	P49684	580946	471.548	Membrane receptor	48952	48952	Ki	IC50
Urotensin II receptor	5.98268577169	7.07572071394	Q9UKP6	P49684	580957	485.574	Membrane receptor	48952,48952	48952	Ki,IC50	IC50
Urotensin II receptor	5.49485002168	6.69897000434	Q9UKP6	P49684	580958	542.669	Membrane receptor	48952	48952	Ki	IC50
Urotensin II receptor	6.69897000434	6.69897000434	Q9UKP6	P49684	580959	642.784	Membrane receptor	48952	48952	Ki	IC50
Urotensin II receptor	6.96479633913	7.5376020021	Q9UKP6	P49684	580962	688.856	Membrane receptor	48952,48952	48952	Ki,IC50	IC50
Urotensin II receptor	5.85387196432	6.95860731484	Q9UKP6	P49684	580964	620.759	Membrane receptor	48952	48952	Ki	IC50
Urotensin II receptor	6.5624693683	7.39794000867	Q9UKP6	P49684	580988	584.707	Membrane receptor	48952,48952	48952	Ki,IC50	IC50
Urotensin II receptor	7.1399203483	8.31875876262	Q9UKP6	P49684	580990	612.76	Membrane receptor	48952,48952	48952	Ki,IC50	IC50
Urotensin II receptor	7.08534811358	8.45593195565	Q9UKP6	P49684	580991	626.787	Membrane receptor	48952,48952	48952	Ki,IC50	IC50
Urotensin II receptor	7.19045333469	7.69897000434	Q9UKP6	P49684	580992	687.805	Membrane receptor	48952,48952	48952	Ki,IC50	IC50
Urotensin II receptor	6.50262152771	7.95860731484	Q9UKP6	P49684	580993	651.751	Membrane receptor	48952,48952	48952	Ki,IC50	IC50
Urotensin II receptor	7.60697939488	7.95860731484	Q9UKP6	P49684	580994	700.847	Membrane receptor	48952,48952	48952	Ki,IC50	IC50
Urotensin II receptor	7.24613951166	7.95860731484	Q9UKP6	P49684	580995	664.793	Membrane receptor	48952,48952	48952	Ki,IC50	IC50
Urotensin II receptor	7.22672866826	7.85387196432	Q9UKP6	P49684	580996	700.847	Membrane receptor	48952,48952	48952	Ki,IC50	IC50
Urotensin II receptor	8.24742501084	9.0	Q9UKP6	P49684	580998	598.776	Membrane receptor	48952,48952	48952	Ki,IC50	IC50
Urotensin II receptor	7.83683206954	8.52287874528	Q9UKP6	P49684	580999	612.803	Membrane receptor	48952,48952	48952	Ki,IC50	IC50
Urotensin II receptor	6.50863830617	7.15490195999	Q9UKP6	P49684	581014	499.601	Membrane receptor	48952	48952	Ki	IC50
Urotensin II receptor	6.63827216398	6.82390874094	Q9UKP6	P49684	581025	499.601	Membrane receptor	48952	48952	Ki	IC50
Urotensin II receptor	6.69897000434	8.49485002168	Q9UKP6	P49684	319196	450.401	Membrane receptor	43815,43815,51448,51448	51448	Ki,IC50,Ki,Ki	Ki
Fructose-1,6-bisphosphatase	6.7447274949	5.88605664769	P09467	P19112	581633	447.372	Enzyme	49142	49142	IC50	IC50
Fructose-1,6-bisphosphatase	7.04575749056	5.69897000434	P09467	P19112	581634	463.826	Enzyme	49142	49142	IC50	IC50
Fructose-1,6-bisphosphatase	5.60205999133	4.69897000434	P09467	P19112	581641	375.359	Enzyme	49142	49142	IC50	IC50
Fructose-1,6-bisphosphatase	5.39794000867	4.69897000434	P09467	P19112	581648	375.339	Enzyme	49142	49142	IC50	IC50
Fructose-1,6-bisphosphatase	7.0	5.642065153	P09467	P19112	581649	353.285	Enzyme	49142	49142	IC50	IC50
Fructose-1,6-bisphosphatase	7.25963731051	6.25963731051	P09467	P19112	581650	381.339	Enzyme	49142	49142	IC50	IC50
Fructose-1,6-bisphosphatase	5.48811663902	4.69897000434	P09467	P19112	581664	389.385	Enzyme	49142	49142	IC50	IC50
Fructose-1,6-bisphosphatase	6.82390874094	6.07058107429	P09467	P19112	581665	381.339	Enzyme	49142	49142	IC50	IC50
Fructose-1,6-bisphosphatase	7.25963731051	5.6615435064	P09467	P19112	581674	351.269	Enzyme	49142	49142	IC50	IC50
Fructose-1,6-bisphosphatase	7.0	6.18708664336	P09467	P19112	581675	395.365	Enzyme	49142	49142	IC50	IC50
Fructose-1,6-bisphosphatase	5.30102999566	4.69897000434	P09467	P19112	581683	369.311	Enzyme	49142	49142	IC50	IC50
Fructose-1,6-bisphosphatase	5.02227639471	4.69897000434	P09467	P19112	581684	425.417	Enzyme	49142	49142	IC50	IC50
Fructose-1,6-bisphosphatase	6.0	5.69897000434	P09467	P19112	581685	493.087	Enzyme	49142	49142	IC50	IC50
Fructose-1,6-bisphosphatase	6.34678748622	5.69897000434	P09467	P19112	581686	404.185	Enzyme	49142	49142	IC50	IC50
Fructose-1,6-bisphosphatase	5.60205999133	4.69897000434	P09467	P19112	581691	363.348	Enzyme	49142	49142	IC50	IC50
Fructose-1,6-bisphosphatase	5.52287874528	4.69897000434	P09467	P19112	581692	377.375	Enzyme	49142	49142	IC50	IC50
Fructose-1,6-bisphosphatase	6.15490195999	5.69897000434	P09467	P19112	581693	365.321	Enzyme	49142	49142	IC50	IC50
Fructose-1,6-bisphosphatase	6.67778070527	5.79588001734	P09467	P19112	581694	437.445	Enzyme	49142	49142	IC50	IC50
Fructose-1,6-bisphosphatase	6.30102999566	4.69897000434	P09467	P19112	581702	351.294	Enzyme	49142	49142	IC50	IC50
Fructose-1,6-bisphosphatase	7.0	5.67778070527	P09467	P19112	581703	437.445	Enzyme	49142	49142	IC50	IC50
Fructose-1,6-bisphosphatase	5.64781748189	4.39794000867	P09467	P19112	581709	307.242	Enzyme	49142	49142	IC50	IC50
Fructose-1,6-bisphosphatase	5.95860731484	5.69897000434	P09467	P19112	581730	321.268	Enzyme	49142	49142	IC50	IC50
Fructose-1,6-bisphosphatase	5.82390874094	5.39794000867	P09467	P19112	581731	335.295	Enzyme	49142	49142	IC50	IC50
Fructose-1,6-bisphosphatase	6.88605664769	5.67985371389	P09467	P19112	581732	432.181	Enzyme	49142	49142	IC50	IC50
Fructose-1,6-bisphosphatase	6.64781748189	5.69897000434	P09467	P19112	581733	387.73	Enzyme	49142	49142	IC50	IC50
Fructose-1,6-bisphosphatase	6.09691001301	4.69897000434	P09467	P19112	581742	333.279	Enzyme	49142	49142	IC50	IC50
Fructose-1,6-bisphosphatase	5.15490195999	4.69897000434	P09467	P19112	581743	437.309	Enzyme	49142	49142	IC50	IC50
Fructose-1,6-bisphosphatase	6.69897000434	5.69897000434	P09467	P19112	581744	369.74	Enzyme	49142	49142	IC50	IC50
Fructose-1,6-bisphosphatase	6.09691001301	5.69897000434	P09467	P19112	581749	347.306	Enzyme	49142	49142	IC50	IC50
Fructose-1,6-bisphosphatase	5.60205999133	4.69897000434	P09467	P19112	581750	445.407	Enzyme	49142	49142	IC50	IC50
Fructose-1,6-bisphosphatase	6.04575749056	5.69897000434	P09467	P19112	581751	369.74	Enzyme	49142	49142	IC50	IC50
Fructose-1,6-bisphosphatase	6.55284196866	6.04575749056	P09467	P19112	581763	379.323	Enzyme	49142	49142	IC50	IC50
Fructose-1,6-bisphosphatase	7.09691001301	6.34678748622	P09467	P19112	581764	411.364	Enzyme	49142	49142	IC50	IC50
Fructose-1,6-bisphosphatase	5.3767507096	4.69897000434	P09467	P19112	581771	359.273	Enzyme	49142	49142	IC50	IC50
Fructose-1,6-bisphosphatase	7.25963731051	6.39794000867	P09467	P19112	581773	438.433	Enzyme	49142	49142	IC50	IC50
Fructose-1,6-bisphosphatase	7.15490195999	6.30102999566	P09467	P19112	581774	443.837	Enzyme	49142	49142	IC50	IC50
Fructose-1,6-bisphosphatase	5.82390874094	5.69897000434	P09467	P19112	581782	361.332	Enzyme	49142	49142	IC50	IC50
Fructose-1,6-bisphosphatase	7.04575749056	6.04575749056	P09467	P19112	581784	429.381	Enzyme	49142	49142	IC50	IC50
Melanin-concentrating hormone receptor 1	7.88477553931	8.05551732785	Q99705	P97639	582361	494.533	Membrane receptor	48902,48902	48902	IC50,IC50	IC50
Cannabinoid CB2 receptor	7.88605664769	7.88605664769	P34972	Q9QZN9	582409	331.452	Membrane receptor	48957	48957	Ki	IC50
Cannabinoid CB2 receptor	8.15490195999	8.05551732785	P34972	Q9QZN9	582410	345.479	Membrane receptor	48957	48957	Ki	IC50
Cannabinoid CB2 receptor	8.72124639905	8.55284196866	P34972	Q9QZN9	582441	345.479	Membrane receptor	48957	48957	Ki	IC50
Urotensin II receptor	7.29929972961	8.15490195999	Q9UKP6	P49684	582480	562.723	Membrane receptor	48952,48952	48952	Ki,IC50	IC50
Urotensin II receptor	7.48693774163	8.22184874962	Q9UKP6	P49684	582489	548.739	Membrane receptor	48952,48952	48952	Ki,IC50	IC50
Urotensin II receptor	7.05551732785	8.15490195999	Q9UKP6	P49684	582490	612.803	Membrane receptor	48952	48952	IC50	IC50
Urotensin II receptor	6.84851003163	7.40893539297	Q9UKP6	P49684	582506	584.75	Membrane receptor	48952,48952	48952	Ki,IC50	IC50
Urotensin II receptor	7.12981865525	8.69897000434	Q9UKP6	P49684	582508	626.83	Membrane receptor	48952,48952	48952	Ki,IC50	IC50
Urotensin II receptor	6.57498337116	7.88605664769	Q9UKP6	P49684	582509	624.814	Membrane receptor	48952,48952	48952	Ki,IC50	IC50
Urotensin II receptor	6.82448857371	8.39794000867	Q9UKP6	P49684	582510	638.84	Membrane receptor	48952,48952	48952	Ki,IC50	IC50
Urotensin II receptor	7.42233198127	7.79588001734	Q9UKP6	P49684	582511	574.714	Membrane receptor	48952,48952	48952	Ki,IC50	IC50
Urotensin II receptor	7.44724490762	7.63827216398	Q9UKP6	P49684	582513	582.714	Membrane receptor	48952,48952	48952	Ki,IC50	IC50
Cannabinoid CB2 receptor	7.61978875829	7.38721614328	P34972	Q9QZN9	582523	305.415	Membrane receptor	48957	48957	Ki	IC50
Cannabinoid CB2 receptor	7.1739251973	6.58502665203	P34972	Q9QZN9	582532	305.415	Membrane receptor	48957	48957	Ki	IC50
Urotensin II receptor	7.65225916175	8.39794000867	Q9UKP6	P49684	582545	560.687	Membrane receptor	48952,48952	48952	Ki,IC50	IC50
Cannabinoid CB2 receptor	8.10237290871	8.01772876696	P34972	Q9QZN9	582547	319.442	Membrane receptor	48957	48957	Ki	IC50
Cannabinoid CB2 receptor	7.09151498112	7.15490195999	P34972	Q9QZN9	582584	291.389	Membrane receptor	48957	48957	Ki	IC50
Urotensin II receptor	7.19382002602	8.02726570743	Q9UKP6	P49684	582611	435.559	Membrane receptor	48952,51448,51448	48952,51448	Ki,Ki,Ki	IC50,Ki
Cannabinoid CB2 receptor	8.2757241304	8.38721614328	P34972	Q9QZN9	582615	319.442	Membrane receptor	48957	48957	Ki	IC50
Cannabinoid CB2 receptor	7.34678748622	6.85387196432	P34972	Q9QZN9	582617	317.426	Membrane receptor	48957	48957	Ki	IC50
Mu opioid receptor	8.0	7.43179827593	P35372	P33535	58836	513.586	Membrane receptor	37896,39273,39273,39419,43854,45320,45320,44050,42044,46647,45005,46432	2703,30746,31109,36495,38119,38754,43813,45287,47632,49184,49287,49287,52184,52184,52824	IC50,IC50,IC50,IC50,IC50,Ki,IC50,IC50,IC50,IC50,IC50,IC50	IC50,IC50,IC50,IC50,Ki,IC50,IC50,IC50,IC50,IC50,Ki,IC50,Ki,IC50,Ki
Delta opioid receptor	9.18045606446	5.85597716389	P41143	P33533	58836	513.586	Membrane receptor	49287	36495,52824	Ki	IC50,Ki
Matrix metalloproteinase 13	9.07572071394	5.14266750357	P45452	P23097	368760	538.508	Enzyme	34887	34887	IC50	IC50
Metabotropic glutamate receptor 5	6.35457773065	6.29417331455	P41594	P31424	359473	350.437	Membrane receptor	31805,35368	31805,35368	IC50,IC50	IC50,Ki
Metabotropic glutamate receptor 1	8.52287874528	8.30102999566	Q13255	P23385	359473	350.437	Membrane receptor	31805,35368	31805,35368,44256	IC50,IC50	IC50,Ki,IC50
Neprilysin	8.04575749056	8.04575749056	P08473	P07861	59756	408.535	Enzyme	49077	4050	Ki	IC50
Cannabinoid CB1 receptor	6.64589156085	7.1771783547	P21554	P20272	446975	460.439	Membrane receptor	42580	42580	IC50	IC50
Cannabinoid CB1 receptor	6.35556141053	6.73048705578	P21554	P20272	446988	480.858	Membrane receptor	42580	42580	IC50	IC50
Cannabinoid CB1 receptor	6.13727247168	7.04963514562	P21554	P20272	446989	494.884	Membrane receptor	42580	42580	IC50	IC50
Cannabinoid CB1 receptor	7.72124639905	6.9829666607	P21554	P20272	447017	480.858	Membrane receptor	42580,50392,50392	42580	IC50,Ki,IC50	IC50
Vanilloid receptor	7.31678852139	6.79857710917	Q8NER1	O35433	323063	337.412	Ion channel	38185,38185	36134,36134,38185,38185	IC50,IC50	IC50,IC50,IC50,IC50
Histamine H3 receptor	8.2700257143	7.61083391564	Q9Y5N1	Q9QYN8	323303	356.588	Membrane receptor	44314,47387	38812,44314,47387	Ki,Ki	Ki,Ki,Ki
Adenosine A2a receptor	7.92081875395	7.63827216398	P29274	P30543	709246	420.464	Membrane receptor	53459	53459	Ki	Ki
Vanilloid receptor	7.88605664769	7.45593195565	Q8NER1	O35433	323453	324.397	Ion channel	38526	38526	IC50	IC50
Serotonin transporter	7.43179827593	7.79588001734	P31645	P31652	438496	433.467	Transporter	38371	38371	Ki	Ki
Anandamide amidohydrolase	7.42829116819	7.92081875395	O00519	P97612	447268	307.35	Enzyme	48666	45322,42654,45059	IC50	IC50,IC50,Ki
Adenosine A3 receptor	9.42021640338	9.11918640772	P33765	P28647	324339	507.768	Membrane receptor	39543	39543	Ki	Ki
Serotonin 2b (5-HT2b) receptor	8.36653154442	8.49	P41595	P30994	62720	292.335	Membrane receptor	53923	13735,12936	Ki	IC50,IC50
Vitamin D receptor	9.0484550065	9.69897000434	P11473	P13053	63252	416.636	Transcription Factor	34758,35163,37132,38881,38881,38881,39177,39177,46249,46249	37189,37189,39177,46705,44545,44545,45922,45922,49330,49330	IC50,IC50,IC50,IC50,IC50,IC50,IC50,IC50,IC50,IC50	IC50,IC50,IC50,Ki,Ki,IC50,Ki,IC50,Ki,IC50
Sodium channel protein type X alpha subunit	8.0	6.88605664769	Q9Y5Y9	Q62968	709229	407.893	Ion channel	53444	53444	IC50	IC50
Serotonin transporter	7.55284196866	7.7447274949	P31645	P31652	438630	397.511	Transporter	38371	38371	Ki	Ki
Neuropeptide Y receptor type 5	9.16115090926	8.88605664769	Q15761	Q63634	501480	423.849	Membrane receptor	46791	46791	IC50	IC50
Metabotropic glutamate receptor 5	7.72124639905	6.71229060439	P41594	P31424	316795	407.388	Membrane receptor	21179	31236,31236	IC50	Ki,IC50
Cannabinoid CB2 receptor	7.85387196432	5.85387196432	P34972	Q9QZN9	590136	394.528	Membrane receptor	49415	49415	Ki	IC50
Cannabinoid CB2 receptor	8.04575749056	7.65757731918	P34972	Q9QZN9	590143	380.545	Membrane receptor	49415	49415	Ki	IC50
Cannabinoid CB2 receptor	8.07572071394	7.69897000434	P34972	Q9QZN9	590149	416.555	Membrane receptor	49415	49415	Ki	IC50
Cannabinoid CB2 receptor	7.04575749056	7.13667713988	P34972	Q9QZN9	590154	368.491	Membrane receptor	49415	49415	Ki	IC50
Cannabinoid CB2 receptor	7.18045606446	6.8696662315	P34972	Q9QZN9	590156	352.492	Membrane receptor	49415	49415	Ki	IC50
Cannabinoid CB2 receptor	7.36653154442	7.00877392431	P34972	Q9QZN9	590172	382.517	Membrane receptor	49415	49415	Ki	IC50
Cannabinoid CB2 receptor	8.16115090926	7.92081875395	P34972	Q9QZN9	590177	370.53	Membrane receptor	49415	49415	Ki	IC50
Cannabinoid CB2 receptor	7.92081875395	5.76955107862	P34972	Q9QZN9	590179	380.502	Membrane receptor	49415	49415	Ki	IC50
Serotonin transporter	5.85387196432	6.55752023094	P31645	P31652	66246	271.354	Transporter	44487,44158,44579	45021	IC50,IC50,IC50	Ki
Serotonin 6 (5-HT6) receptor	6.75956553816	6.92445303861	P50406	P31388	590783	319.443	Membrane receptor	49446,50854,50854,50854	50854	IC50,Ki,Ki,IC50	Ki
Calcitonin gene-related peptide type 1 receptor	6.79948500217	4.15181088301	Q16602	Q63118	328724	789.557	Membrane receptor	30176,30176	30176	IC50,IC50	IC50
Calcitonin gene-related peptide type 1 receptor	9.89948500217	7.24641694111	Q16602	Q63118	328729	855.619	Membrane receptor	30176,30176	30176	IC50,IC50	IC50
Neuronal acetylcholine receptor protein alpha-7 subunit	4.92922353716	6.99139982824	P36544	Q05941	591009	391.897	Ion channel	49457	49457	IC50	Ki
Delta opioid receptor	8.32697909287	6.73518217699	P41143	P33533	66780	783.868	Membrane receptor	16024	11019	IC50	IC50
Neuronal acetylcholine receptor protein alpha-7 subunit	4.8894102897	7.3767507096	P36544	Q05941	591079	387.478	Ion channel	49457	49457	IC50	Ki
Serotonin transporter	8.08092190762	8.11350927483	P31645	P31652	329090	323.353	Transporter	37541	37541	Ki	Ki
C5a anaphylatoxin chemotactic receptor	6.22184874962	5.50863830617	P21730	P97520	591363	371.473	Membrane receptor	49491,49491,49491	49491	IC50,IC50,IC50	IC50
Serotonin 2a (5-HT2a) receptor	7.69897000434	7.69897000434	P28223	P14842	67202	209.286	Membrane receptor	45779,49240	4664	Ki,Ki	Ki
Corticotropin releasing factor receptor 1	8.76955107862	8.64878473178	P34998	P35353	67244	410.298	Membrane receptor	15791	47072,47378	Ki	IC50,IC50
Nitric-oxide synthase, brain	7.30102999566	8.15490195999	P29475	P29476	592050	372.48	Enzyme	53397	53397	Ki	Ki
Glucagon receptor	7.65428242393	7.63827216398	P47871	P30082	330027	563.608	Membrane receptor	30062,45153	45153	IC50,IC50	IC50
Gastric inhibitory polypeptide receptor	7.54821356448	7.3767507096	P48546	P43219	330027	563.608	Membrane receptor	45153	45153	IC50	IC50
Metabotropic glutamate receptor 5	7.30102999566	6.26916071495	P41594	P31424	317154	364.399	Membrane receptor	21179,54098	31236,31236	IC50,Ki	Ki,IC50
Metabotropic glutamate receptor 5	7.39794000867	6.03566384016	P41594	P31424	317192	339.39	Membrane receptor	21179	31236,31236	IC50	Ki,IC50
Metabotropic glutamate receptor 5	7.42021640338	7.52287874528	P41594	P31424	592470	358.865	Membrane receptor	49423,49423,49423	49423	IC50,IC50,Ki	Ki
Sodium channel protein type X alpha subunit	7.19382002602	6.2924298239	Q9Y5Y9	Q62968	710455	386.367	Ion channel	53444	53444	IC50	IC50
Renin	7.84391132178	5.0	P00797	P08424	331011	675.879	Enzyme	9146,9146	9146	IC50,IC50	IC50
Neuropeptide Y receptor type 5	8.35654732351	8.76955107862	Q15761	Q63634	593355	388.419	Membrane receptor	49253	49253	IC50	IC50
Neuropeptide Y receptor type 5	9.03621217265	8.67778070527	Q15761	Q63634	593357	406.41	Membrane receptor	49253	49253	IC50	IC50
Neuropeptide Y receptor type 5	8.63827216398	8.65757731918	Q15761	Q63634	593415	388.419	Membrane receptor	49253	49253	IC50	IC50
Serotonin transporter	6.17979854051	5.28399665637	P31645	P31652	593611	313.391	Transporter	45054	44451	Ki	IC50
Cannabinoid CB1 receptor	5.72561120445	5.68256350346	P21554	P20272	579539	313.434	Membrane receptor	49092	49092	IC50	IC50
Cannabinoid CB2 receptor	8.65757731918	8.35654732351	P34972	Q9QZN9	579539	313.434	Membrane receptor	49092,49092,49092	49092	Ki,IC50,IC50	IC50
Adenosine A3 receptor	7.88272870434	7.99139982824	P33765	P28647	331595	372.422	Membrane receptor	30314	30314	Ki	Ki
Adenosine A3 receptor	8.43179827593	8.23657200644	P33765	P28647	331610	406.867	Membrane receptor	30314	30314	Ki	Ki
Adenosine A1 receptor	7.73754891027	7.75945075172	P30542	P25099	331610	406.867	Membrane receptor	30314	30314	Ki	Ki
Adenosine A3 receptor	7.83564714422	8.01772876696	P33765	P28647	331611	432.904	Membrane receptor	30314	30314	Ki	Ki
Anandamide amidohydrolase	7.64199832818	8.63827216398	O00519	P97612	54688	384.555	Enzyme	21573,38830	4252,38830	IC50,Ki	Ki,Ki
Adenosine A3 receptor	6.64016451766	6.98716277529	P33765	P28647	331688	361.396	Membrane receptor	30314	30314	Ki	Ki
Sodium channel protein type X alpha subunit	8.04575749056	7.06048074738	Q9Y5Y9	Q62968	710668	336.815	Ion channel	53444	53444	IC50	IC50
Dihydrofolate reductase	5.29051808465	5.03503521996	P00374	Q920D2	594518	296.324	Enzyme	49279,49279	49279,49279	IC50,Ki	IC50,Ki
Dihydrofolate reductase	4.47407658084	4.81585655755	P00374	Q920D2	594519	340.419	Enzyme	49279,49279	49279,49279	IC50,Ki	IC50,Ki
Neurokinin 1 receptor	9.28399665637	7.34678748622	P25103	P14600	594526	1211.3	Membrane receptor	49287	49287	Ki	Ki
Dihydrofolate reductase	6.01113819736	5.47521656542	P00374	Q920D2	594536	296.324	Enzyme	49279,49279	49279,49279	IC50,Ki	IC50,Ki
Dihydrofolate reductase	5.35476009333	5.3070182147	P00374	Q920D2	594537	324.377	Enzyme	49279,49279	49279,49279	IC50,Ki	IC50,Ki
Dihydrofolate reductase	4.73922829478	4.89117907961	P00374	Q920D2	594538	340.419	Enzyme	49279,49279	49279,49279	IC50,Ki	IC50,Ki
Dihydrofolate reductase	4.85648003624	4.9300604568	P00374	Q920D2	594539	340.419	Enzyme	49279,49279	49279,49279	IC50,Ki	IC50,Ki
Dihydrofolate reductase	5.63907409117	5.40525484315	P00374	Q920D2	594554	324.377	Enzyme	49279,49279	49279,49279	IC50,Ki	IC50,Ki
Oxytocin receptor	7.73235293998	7.60205999133	P30559	P70536	332412	597.085	Membrane receptor	30371,30371	30371	Ki,IC50	Ki
Dihydrofolate reductase	4.92204365546	5.00958941668	P00374	Q920D2	594584	338.404	Enzyme	49279,49279	49279,49279	IC50,Ki	IC50,Ki
Dihydrofolate reductase	4.51079560369	4.84271881091	P00374	Q920D2	594585	338.404	Enzyme	49279,49279	49279,49279	IC50,Ki	IC50,Ki
Dihydrofolate reductase	5.09438011362	4.99646767181	P00374	Q920D2	594591	326.393	Enzyme	49279,49279	49279,49279	IC50,Ki	IC50,Ki
Oxytocin receptor	8.60032972527	8.09691001301	P30559	P70536	332464	598.07	Membrane receptor	30371,30371	30371	Ki,IC50	Ki
Dihydrofolate reductase	5.70339574625	5.3767507096	P00374	Q920D2	594627	326.393	Enzyme	49279,49279	49279,49279	IC50,Ki	IC50,Ki
Dihydrofolate reductase	5.74362445874	5.47714297053	P00374	Q920D2	594628	324.377	Enzyme	49279,49279	49279,49279	IC50,Ki	IC50,Ki
Oxytocin receptor	8.52047930384	9.1739251973	P30559	P70536	332627	625.138	Membrane receptor	30371,30371	30371	Ki,IC50	Ki
Oxytocin receptor	6.50751143679	6.85387196432	P30559	P70536	332645	571.048	Membrane receptor	30371,30371	30371	Ki,IC50	Ki
Oxytocin receptor	8.40623963958	8.33724216832	P30559	P70536	332655	570.06	Membrane receptor	30371,30371	30371	Ki,IC50	Ki
Oxytocin receptor	7.95346434681	7.82390874094	P30559	P70536	332911	556.033	Membrane receptor	30371,30371	30371	Ki,IC50	Ki
Cannabinoid CB2 receptor	8.18045606446	7.95860731484	P34972	Q9QZN9	595137	462.407	Membrane receptor	49415	49415	Ki	IC50
Cannabinoid CB2 receptor	8.01322826573	7.67778070527	P34972	Q9QZN9	595145	382.517	Membrane receptor	49415	49415	Ki	IC50
Oxytocin receptor	7.6883753548	7.60205999133	P30559	P70536	333024	494.563	Membrane receptor	30371,30371	30371	Ki,IC50	Ki
Oxytocin receptor	8.33889035263	7.92081875395	P30559	P70536	333032	587.044	Membrane receptor	30371,30371	30371	Ki,IC50	Ki
Oxytocin receptor	8.1259059865	7.48148606012	P30559	P70536	333065	542.991	Membrane receptor	30371,30371	30371	Ki,IC50	Ki
Serotonin 1a (5-HT1a) receptor	7.03590452598	7.63827216398	P08908	P19327	333436	460.594	Membrane receptor	30374,30374	30374	Ki,IC50	Ki
Serotonin 1a (5-HT1a) receptor	7.41410752972	7.7878123956	P08908	P19327	333574	460.594	Membrane receptor	30374,30374	30374	Ki,IC50	Ki
Serotonin 2a (5-HT2a) receptor	7.06048074738	9.0	P28223	P14842	596207	329.824	Membrane receptor	49402	49402	IC50	Ki
Serotonin 2a (5-HT2a) receptor	5.88239730831	7.38721614328	P28223	P14842	596218	329.824	Membrane receptor	49402	49402	IC50	Ki
Serotonin 2a (5-HT2a) receptor	5.84527179256	7.79588001734	P28223	P14842	596219	359.413	Membrane receptor	49402	49402	IC50	Ki
Serotonin 2a (5-HT2a) receptor	6.23807216158	8.69897000434	P28223	P14842	596228	343.85	Membrane receptor	49402	49402	IC50	Ki
Serotonin 2a (5-HT2a) receptor	5.65718268536	7.67778070527	P28223	P14842	596232	217.31	Membrane receptor	49402	49402	IC50	Ki
Serotonin 2a (5-HT2a) receptor	7.15490195999	9.15490195999	P28223	P14842	596241	343.85	Membrane receptor	49402	49402	IC50	Ki
Serotonin 2a (5-HT2a) receptor	6.62708799703	8.42021640338	P28223	P14842	596242	329.824	Membrane receptor	49402	49402	IC50	Ki
Serotonin 2a (5-HT2a) receptor	6.76895080943	8.35654732351	P28223	P14842	596247	355.449	Membrane receptor	49402,49402	49402	IC50,IC50	Ki
Adenosine A1 receptor	5.92628164965	6.58670023592	P30542	P25099	72303	217.27	Membrane receptor	16931	16931,11175,16931	Ki	Ki,Ki,Ki
Vanilloid receptor	4.85387196432	7.76955107862	Q8NER1	O35433	492724	479.396	Ion channel	44549,44549,44549	44549	IC50,IC50,IC50	IC50
Prostanoid EP4 receptor	8.60205999133	9.15490195999	P35408	P43114	597224	473.507	Membrane receptor	49707,49707,49707,49707,49707	49707	Ki,IC50,Ki,IC50,IC50	Ki
Prostanoid EP2 receptor	5.22914798836	5.14266750357	P43116	Q62928	597224	473.507	Membrane receptor	49707	49707	Ki	Ki
Adenosine A3 receptor	9.42021640338	9.08618614762	P33765	P28647	335105	560.796	Membrane receptor	30572,36081,38563,45270,47561,49365,49365,52928	45270	Ki,Ki,Ki,Ki,Ki,Ki,Ki,Ki	Ki
Mu opioid receptor	8.85387196432	8.85387196432	P35372	P33535	335107	908.998	Membrane receptor	30482	30482,35835,38754,45287,47632,49287,52184	IC50	IC50,Ki,Ki,Ki,Ki,Ki,Ki
Mu opioid receptor	9.22184874962	9.69897000434	P35372	P33535	335209	971.112	Membrane receptor	30482	30482	IC50	IC50
Adenosine A1 receptor	7.26520017041	7.59516628338	P30542	P25099	597422	374.412	Membrane receptor	49741	49741,49741,49741	Ki	Ki,IC50,IC50
Adenosine A2a receptor	6.45842075605	6.17914201056	P29274	P30543	597422	374.412	Membrane receptor	49741	49741	Ki	Ki
Mu opioid receptor	6.88605664769	6.92081875395	P35372	P33535	335287	971.112	Membrane receptor	30482	30482	IC50	IC50
Cannabinoid CB1 receptor	7.63397650496	6.16941133131	P21554	P20272	335312	312.489	Membrane receptor	46742,45100	53907	Ki,Ki	Ki
Vanilloid receptor	7.98940535047	6.55752023094	Q8NER1	O35433	632467	432.482	Ion channel	51336,51336	51336	IC50,IC50	IC50
11-beta-hydroxysteroid dehydrogenase 1	6.98168555232	7.40893539297	P28845	P16232	369067	460.396	Enzyme	34972,34972	34972	Ki,IC50	Ki
Adenosine A1 receptor	9.0	8.60032627852	P30542	P25099	597839	308.378	Membrane receptor	49741	49741	Ki	Ki
Adenosine A2a receptor	6.40011692793	6.30016227413	P29274	P30543	597839	308.378	Membrane receptor	49741	49741	Ki	Ki
Serotonin 2a (5-HT2a) receptor	7.61383914664	8.71896663275	P28223	P14842	335712	205.256	Membrane receptor	30538,39082	30538	Ki,Ki	IC50
Serotonin 2a (5-HT2a) receptor	8.7447274949	9.13076828027	P28223	P14842	335713	205.256	Membrane receptor	30538	30538	Ki	IC50
Serotonin 2a (5-HT2a) receptor	8.23657200644	9.13667713988	P28223	P14842	335714	209.22	Membrane receptor	30538	30538	Ki	IC50
Serotonin 2a (5-HT2a) receptor	7.69897000434	9.11350927483	P28223	P14842	335729	177.203	Membrane receptor	30538	30538	Ki	IC50
Serotonin 2a (5-HT2a) receptor	7.92081875395	9.23657200644	P28223	P14842	335730	191.23	Membrane receptor	30538	30538	Ki	IC50
Endothelin receptor ET-A	10.8239087409	9.48148606012	P25101	P26684	187027	614.511	Membrane receptor	16144	16144	Ki	IC50
Serotonin 2a (5-HT2a) receptor	7.92081875395	9.26760624018	P28223	P14842	335908	225.675	Membrane receptor	30538	30538	Ki	IC50
Serotonin 2a (5-HT2a) receptor	7.67778070527	8.77469071827	P28223	P14842	335909	317.126	Membrane receptor	30538	30538	Ki	IC50
Serotonin 2c (5-HT2c) receptor	8.61828600322	7.21467016499	P28335	P08909	599085	231.294	Membrane receptor	49854,49854	49854	Ki,IC50	IC50
Cannabinoid CB1 receptor	6.04335142079	5.7584535194	P21554	P20272	336949	476.15	Membrane receptor	30590	30590	Ki	Ki
Cannabinoid CB1 receptor	5.72653572738	5.58203035779	P21554	P20272	337066	431.699	Membrane receptor	30590	30590	Ki	Ki
Metabotropic glutamate receptor 5	8.99869906698	9.14874165128	P41594	P31424	337091	226.297	Membrane receptor	30615	30615	Ki	Ki
Cannabinoid CB1 receptor	6.45222529461	6.60730304674	P21554	P20272	337176	397.254	Membrane receptor	30590	30590	Ki	Ki
Metabotropic glutamate receptor 5	9.43179827593	9.60205999133	P41594	P31424	337510	224.281	Membrane receptor	30615	30615	Ki	Ki
Cannabinoid CB1 receptor	7.54975089168	8.85387196432	P21554	P20272	599995	675.201	Membrane receptor	49921	49921	IC50	IC50
Cannabinoid CB1 receptor	8.60032627852	8.95860731484	P21554	P20272	600148	640.756	Membrane receptor	49921	49921	IC50	IC50
Adenosine A1 receptor	9.09691001301	8.84466396253	P30542	P25099	75895	344.408	Membrane receptor	13965,13965,13965	13965,13965,13965	Ki,Ki,Ki	Ki,Ki,Ki
Adenosine A3 receptor	7.5376020021	6.54363396687	P33765	P28647	338715	558.757	Membrane receptor	30715,36081,38563,44562	30715	Ki,Ki,Ki,Ki	Ki
Adenosine A3 receptor	7.80966830183	6.4934949676	P33765	P28647	338778	574.823	Membrane receptor	30715,36081,38563,45270	30715,38563,45270	Ki,Ki,Ki,Ki	Ki,Ki,Ki
Dihydrofolate reductase	5.39794000867	4.68824613894	P00374	Q920D2	600929	445.449	Enzyme	49957	49957	IC50	IC50
Histamine H3 receptor	7.52287874528	6.6038006529	Q9Y5N1	Q9QYN8	339073	408.172	Membrane receptor	30729	30729	Ki	Ki
Histamine H3 receptor	7.44369749923	6.49620931694	Q9Y5N1	Q9QYN8	339074	394.145	Membrane receptor	30729	30729	Ki	Ki
Histamine H3 receptor	7.7447274949	6.59345981957	Q9Y5N1	Q9QYN8	339075	236.353	Membrane receptor	30729	30729	Ki	Ki
Histamine H3 receptor	8.52287874528	7.34678748622	Q9Y5N1	Q9QYN8	339086	276.417	Membrane receptor	30729	30729	Ki	Ki
Delta opioid receptor	8.31695296176	6.70333480974	P41143	P33533	77021	345.519	Membrane receptor	36965,36965,37230	14428	Ki,Ki,Ki	Ki
Histamine H3 receptor	8.22184874962	7.05060999336	Q9Y5N1	Q9QYN8	339236	250.38	Membrane receptor	30729	30729	Ki	Ki
Histamine H3 receptor	7.39794000867	6.46218090493	Q9Y5N1	Q9QYN8	339244	236.353	Membrane receptor	30729	30729	Ki	Ki
Histamine H3 receptor	7.85387196432	7.30102999566	Q9Y5N1	Q9QYN8	339472	276.417	Membrane receptor	30729	30729	Ki	Ki
Histamine H3 receptor	9.30102999566	8.30102999566	Q9Y5N1	Q9QYN8	339481	290.444	Membrane receptor	30729	30729	Ki	Ki
Adenosine A1 receptor	5.73992861201	6.52870828894	P30542	P25099	500131	512.557	Membrane receptor	46829	46829	Ki	Ki
Adenosine A2a receptor	7.03621217265	7.39577394692	P29274	P30543	500131	512.557	Membrane receptor	46829	46829	Ki	Ki
Cathepsin K	9.0268721464	6.88605664769	P43235	O35186	339579	404.503	Enzyme	30702	30702	IC50	IC50
Adenosine A1 receptor	9.30980391997	7.76447155309	P30542	P25099	77702	375.464	Membrane receptor	49741	16115,1775,3214,49741	Ki	IC50,IC50,IC50,IC50
Adenosine A2a receptor	5.4164891021	4.95276443568	P29274	P30543	77702	375.464	Membrane receptor	16115,16115	3214,49741	IC50,Ki	IC50,IC50
Urotensin II receptor	6.75292270299	7.16115090926	Q9UKP6	P49684	580961	688.856	Membrane receptor	48952,48952	48952	Ki,IC50	IC50
Urotensin II receptor	6.55237162343	6.85387196432	Q9UKP6	P49684	580997	624.751	Membrane receptor	48952,48952	48952	Ki,IC50	IC50
Bradykinin B1 receptor	9.22914798836	9.03621217265	P46663	P97583	78762	601.741	Membrane receptor	44560	44560	Ki	Ki
Monoamine oxidase B	4.77211329539	5.46852108296	P27338	P19643	603564	237.318	Enzyme	49639	49639	Ki	Ki
Monoamine oxidase A	4.22184874962	4.91009488856	P21397	P21396	603564	237.318	Enzyme	49639	49639	Ki	Ki
Monoamine oxidase B	6.33724216832	6.79588001734	P27338	P19643	603654	265.371	Enzyme	49639	49639	Ki	Ki
Monoamine oxidase A	5.0	4.29328221766	P21397	P21396	603654	265.371	Enzyme	49639	49639	Ki	Ki
Monoamine oxidase B	7.31875876262	7.13076828027	P27338	P19643	603655	299.387	Enzyme	49639	49639	Ki	Ki
Monoamine oxidase A	4.79048498546	5.19449914184	P21397	P21396	603657	209.308	Enzyme	49639	49639	Ki	Ki
Monoamine oxidase B	6.88605664769	6.00877392431	P27338	P19643	603659	237.361	Enzyme	49639	49639	Ki	Ki
Monoamine oxidase A	5.17914201056	5.43297363384	P21397	P21396	603659	237.361	Enzyme	49639	49639	Ki	Ki
Monoamine oxidase B	7.16749108729	6.56863623584	P27338	P19643	603660	251.388	Enzyme	49639	49639	Ki	Ki
Monoamine oxidase A	5.60205999133	4.85078088734	P21397	P21396	603660	251.388	Enzyme	49639	49639	Ki	Ki
Monoamine oxidase B	7.42021640338	6.88605664769	P27338	P19643	603661	285.404	Enzyme	49639	49639	Ki	Ki
Acetylcholinesterase	7.36700181475	7.42693598216	P22303	P37136	79557	None	Enzyme	37075,43854,48391,50471	37075,48391	IC50,IC50,IC50,IC50	IC50,IC50
Adenosine A3 receptor	6.5376020021	7.0	P33765	P28647	605198	267.241	Membrane receptor	51669	15464	IC50	Ki
Adenosine A1 receptor	6.50863830617	7.89279003035	P30542	P25099	605198	267.241	Membrane receptor	51669	127	IC50	Ki
Adenosine A2a receptor	6.15490195999	7.52287874528	P29274	P30543	605198	267.241	Membrane receptor	51669	15464	IC50	Ki
Dopamine D1 receptor	8.72124639905	10.096910013	P21728	P18901	100867	290.402	Membrane receptor	30791,31902,31902,37386	15453	Ki,Ki,Ki,Ki	Ki
Dopamine D2 receptor	7.35163998902	8.22184874962	P14416	P61169	100867	290.402	Membrane receptor	30791,31902,31902,37386	15453	Ki,Ki,Ki,Ki	Ki
Cholecystokinin A receptor	6.70553377384	6.70553377384	P32238	P30551	343119	427.452	Membrane receptor	30939	46412,48402	IC50	IC50,IC50
Cholecystokinin A receptor	5.55284196866	5.48945498979	P32238	P30551	343120	351.356	Membrane receptor	30939	46412	IC50	IC50
Cholecystokinin A receptor	5.39794000867	5.39685562738	P32238	P30551	343173	414.453	Membrane receptor	30939	48402	IC50	IC50
Dopamine D2 receptor	6.69464863055	6.46852108296	P14416	P61169	81407	247.376	Membrane receptor	38128,49130	12058	Ki,Ki	Ki
Fructose-1,6-bisphosphatase	5.7328282716	4.69897000434	P09467	P19112	581642	385.31	Enzyme	49142	49142	IC50	IC50
Fructose-1,6-bisphosphatase	6.0	5.69897000434	P09467	P19112	581672	387.369	Enzyme	49142	49142	IC50	IC50
Fructose-1,6-bisphosphatase	6.07058107429	5.60205999133	P09467	P19112	581673	367.312	Enzyme	49142	49142	IC50	IC50
Adenosine A1 receptor	6.37778597703	8.28755918168	P30542	P25099	82353	470.588	Membrane receptor	16931	16931,16931	Ki	Ki,Ki
Cathepsin S	6.74957999769	5.61243222058	P25774	Q02765	344540	481.531	Enzyme	30943,30943,37689	37689	IC50,IC50,IC50	IC50
Cathepsin L	6.57839607313	7.04575749056	P07711	P07154	344540	481.531	Enzyme	37689	37689	IC50	IC50
Cathepsin B	5.29943873971	6.03385826726	P07858	P00787	344540	481.531	Enzyme	30943,37689	37689	IC50,IC50	IC50
Fructose-1,6-bisphosphatase	7.0	5.69897000434	P09467	P19112	581716	387.73	Enzyme	49142	49142	IC50	IC50
Adenosine A1 receptor	6.20065945055	8.24919653879	P30542	P25099	82433	486.587	Membrane receptor	16931	16931,16931	Ki	Ki,Ki
Fructose-1,6-bisphosphatase	6.39794000867	5.69897000434	P09467	P19112	581772	414.191	Enzyme	49142	49142	IC50	IC50
Anandamide amidohydrolase	6.59006687667	6.7878123956	O00519	P97612	450703	399.897	Enzyme	45114	45114	IC50	IC50
Fructose-1,6-bisphosphatase	7.22184874962	6.45593195565	P09467	P19112	581783	393.349	Enzyme	49142	49142	IC50	IC50
Branched-chain-amino-acid transferase	6.09691001301	6.11092437481	P54687	P54690	345575	417.79	Enzyme	31047	31047,31047	IC50	IC50,IC50
Adenosine A1 receptor	4.0	5.99139982824	P30542	P25099	607751	384.389	Membrane receptor	3027	3027	IC50	Ki
Dihydrofolate reductase	7.99139982824	7.55284196866	P00374	Q920D2	232379	359.81	Enzyme	53022	12673	Ki	IC50
Serotonin 1a (5-HT1a) receptor	8.30102999566	8.31247103879	P08908	P19327	84146	371.475	Membrane receptor	30228	11049	IC50	IC50
Dopamine D2 receptor	7.35654732351	7.42021640338	P14416	P61169	84146	371.475	Membrane receptor	30228	11049	IC50	IC50
Anandamide amidohydrolase	6.59687947882	6.72584215074	O00519	P97612	450991	392.438	Enzyme	45114	45114	IC50	IC50
Adenosine A1 receptor	4.97109090278	4.95860731484	P30542	P25099	84584	299.311	Membrane receptor	16975,45208,49281,50809	45180	IC50,IC50,IC50,IC50	Ki
HMG-CoA reductase	7.63827216398	7.39794000867	P04035	P51639	84814	390.513	Enzyme	20770	47915	IC50	IC50
Anandamide amidohydrolase	5.93292914395	6.90308998699	O00519	P97612	451060	355.417	Enzyme	45114	45114	IC50	IC50
Norepinephrine transporter	7.54468779756	7.42829116819	P23975	Q9WTR4	609219	293.789	Transporter	35284,35284	12788	IC50,Ki	IC50
Dopamine transporter	8.95860731484	8.87333099734	Q01959	P23977	609219	293.789	Transporter	35284	11608,12788,12997,12997	IC50	IC50,IC50,Ki,Ki
Serotonin transporter	7.87478999885	7.35163998902	P31645	P31652	609219	293.789	Transporter	35284,35284	12788	IC50,Ki	IC50
Anandamide amidohydrolase	6.49485002168	7.38721614328	O00519	P97612	451133	357.394	Enzyme	45114	45114	IC50	IC50
Histamine H3 receptor	7.30980391997	7.03621217265	Q9Y5N1	Q9QYN8	494859	334.453	Membrane receptor	45718	45718	Ki	Ki
Serotonin 1a (5-HT1a) receptor	8.2924298239	7.76955107862	P08908	P19327	347877	450.638	Membrane receptor	31185	31185	Ki	Ki
Histamine H3 receptor	9.65757731918	9.30980391997	Q9Y5N1	Q9QYN8	451251	455.719	Membrane receptor	44314	44314	Ki	Ki
Histamine H3 receptor	8.79048498546	8.17005330406	Q9Y5N1	Q9QYN8	451262	497.756	Membrane receptor	44314	44314	Ki	Ki
Histamine H3 receptor	9.55284196866	9.14266750357	Q9Y5N1	Q9QYN8	713478	353.501	Membrane receptor	53911	53911	Ki	Ki
Adenosine A2a receptor	7.79588001734	7.22914798836	P29274	P30543	709953	434.491	Membrane receptor	53459	53459	Ki	Ki
Urotensin II receptor	6.46852108296	7.79588001734	Q9UKP6	P49684	582507	598.777	Membrane receptor	48952	48952	IC50	IC50
Urotensin II receptor	7.15937938131	8.22184874962	Q9UKP6	P49684	582512	637.768	Membrane receptor	48952,48952	48952	Ki,IC50	IC50
Gonadotropin-releasing hormone receptor	9.39794000867	9.39794000867	P30968	P30969	349376	565.661	Membrane receptor	31239	31239	Ki	Ki
Urotensin II receptor	6.75431915308	9.0	Q9UKP6	P49684	582544	565.106	Membrane receptor	48952,48952	48952	Ki,IC50	IC50
Cannabinoid CB2 receptor	7.0	6.69897000434	P34972	Q9QZN9	582548	316.398	Membrane receptor	48957	48957	Ki	IC50
Histamine H3 receptor	7.30980391997	7.69897000434	Q9Y5N1	Q9QYN8	611818	225.287	Membrane receptor	50228	50228	Ki	Ki
Histamine H3 receptor	7.92081875395	7.72124639905	Q9Y5N1	Q9QYN8	611819	225.287	Membrane receptor	50228	50228	Ki	Ki
Histamine H3 receptor	7.50863830617	7.63827216398	Q9Y5N1	Q9QYN8	611820	225.287	Membrane receptor	50228	50228	Ki	Ki
Histamine H3 receptor	7.67778070527	7.60205999133	Q9Y5N1	Q9QYN8	611821	239.314	Membrane receptor	50228	50228	Ki	Ki
Histamine H3 receptor	7.82390874094	7.92081875395	Q9Y5N1	Q9QYN8	611822	239.314	Membrane receptor	50228	50228	Ki	Ki
Histamine H3 receptor	8.32790214206	7.7447274949	Q9Y5N1	Q9QYN8	611823	239.314	Membrane receptor	50228	50228	Ki	Ki
Histamine H3 receptor	7.72124639905	7.72124639905	Q9Y5N1	Q9QYN8	611888	253.341	Membrane receptor	50228	50228	Ki	Ki
Histamine H3 receptor	7.28399665637	7.7447274949	Q9Y5N1	Q9QYN8	611894	267.367	Membrane receptor	50228	50228	Ki	Ki
Histamine H3 receptor	7.38721614328	7.63827216398	Q9Y5N1	Q9QYN8	611976	267.367	Membrane receptor	50228	50228	Ki	Ki
Histamine H3 receptor	7.13076828027	7.7447274949	Q9Y5N1	Q9QYN8	611977	267.367	Membrane receptor	50228	50228	Ki	Ki
Histamine H3 receptor	7.12493873661	7.65757731918	Q9Y5N1	Q9QYN8	611978	281.394	Membrane receptor	50228	50228	Ki	Ki
Histamine H3 receptor	7.04095860768	7.7447274949	Q9Y5N1	Q9QYN8	611980	281.394	Membrane receptor	50228	50228	Ki	Ki
Anandamide amidohydrolase	6.62090753092	7.11350927483	O00519	P97612	612112	300.309	Enzyme	50231,50231	50231	IC50,IC50	IC50
Acetyl-CoA carboxylase 1	6.38721614328	7.26768072045	Q13085	P11497	350255	485.617	Enzyme	31354,34929,50235	31354,45547,50235,50688	IC50,IC50,IC50	IC50,IC50,IC50,IC50
Histamine H3 receptor	9.46852108296	9.19382002602	Q9Y5N1	Q9QYN8	350309	302.454	Membrane receptor	31381	31381	Ki	Ki
Histamine H3 receptor	9.45593195565	9.33724216832	Q9Y5N1	Q9QYN8	350310	370.571	Membrane receptor	31381	31381	Ki	Ki
Histamine H3 receptor	7.91721462968	7.41907502432	Q9Y5N1	Q9QYN8	350388	366.518	Membrane receptor	31381	31381	Ki	Ki
Histamine H3 receptor	9.76955107862	9.05060999336	Q9Y5N1	Q9QYN8	350420	316.481	Membrane receptor	31381	31381	Ki	Ki
Histamine H3 receptor	8.30980391997	7.40230481407	Q9Y5N1	Q9QYN8	350450	359.506	Membrane receptor	31381	31381	Ki	Ki
Histamine H3 receptor	7.62342304294	7.12784372725	Q9Y5N1	Q9QYN8	350451	352.492	Membrane receptor	31381	31381	Ki	Ki
Histamine H3 receptor	7.71219827007	7.43533393575	Q9Y5N1	Q9QYN8	350506	316.438	Membrane receptor	31381	31381	Ki	Ki
Histamine H3 receptor	9.46852108296	9.25181197299	Q9Y5N1	Q9QYN8	350596	316.481	Membrane receptor	31381	31381	Ki	Ki
Histamine H3 receptor	9.69897000434	9.09691001301	Q9Y5N1	Q9QYN8	350597	378.55	Membrane receptor	31381	31381	Ki	Ki
Histamine H3 receptor	9.69897000434	8.8894102897	Q9Y5N1	Q9QYN8	350628	330.507	Membrane receptor	31381	31381	Ki	Ki
Histamine H3 receptor	7.76700388961	7.48811663902	Q9Y5N1	Q9QYN8	350629	373.532	Membrane receptor	31381	31381	Ki	Ki
Histamine H3 receptor	8.5376020021	7.15428198203	Q9Y5N1	Q9QYN8	350663	366.518	Membrane receptor	31381	31381	Ki	Ki
Histamine H3 receptor	9.58502665203	8.95860731484	Q9Y5N1	Q9QYN8	350665	316.481	Membrane receptor	31381	31381	Ki	Ki
Serotonin 1a (5-HT1a) receptor	7.20065945055	7.20065945055	P08908	P19327	350741	508.652	Membrane receptor	31374	46353	Ki	Ki
Serotonin 1a (5-HT1a) receptor	7.16115090926	7.16115090926	P08908	P19327	350742	402.487	Membrane receptor	31374	46353	Ki	Ki
Serotonin 1a (5-HT1a) receptor	7.39794000867	7.63827216398	P08908	P19327	350773	456.578	Membrane receptor	31374	36406	Ki	Ki
Serotonin 1a (5-HT1a) receptor	7.39794000867	7.39794000867	P08908	P19327	350921	482.615	Membrane receptor	31374	46353	Ki	Ki
Serotonin 1a (5-HT1a) receptor	6.31875876262	6.31875876262	P08908	P19327	350922	388.461	Membrane receptor	31374	46353	Ki	Ki
Dopamine D2 receptor	7.67778070527	8.50863830617	P14416	P61169	88815	211.327	Membrane receptor	21630,21630,21630,21630,30162,30162,30162,30162,38679	45224	Ki,Ki,Ki,Ki,Ki,Ki,Ki,Ki,IC50	Ki
Dopamine D3 receptor	8.82390874094	9.10790539731	P35462	P19020	88815	211.327	Membrane receptor	21630,21630,21630,30162,30162,30162	45224	Ki,Ki,IC50,Ki,Ki,IC50	Ki
Serotonin 1a (5-HT1a) receptor	7.56863623584	7.72124639905	P08908	P19327	351005	470.647	Membrane receptor	31374	46353	Ki	Ki
Aldose reductase	6.29043534613	7.41022410442	P15121	P07943	88882	319.399	Enzyme	51711,53097	14299,41469	IC50,IC50	IC50,IC50
Aldehyde reductase	5.58502665203	5.82390874094	P14550	P51635	88882	319.399	Enzyme	51711	14299	IC50	IC50
Serotonin 1a (5-HT1a) receptor	8.39794000867	8.52287874528	P08908	P19327	351080	522.722	Membrane receptor	31374	46353	Ki	Ki
Gonadotropin-releasing hormone receptor	8.0	8.15490195999	P30968	P30969	351140	1125.24	Membrane receptor	31350	31350	IC50	IC50
Gonadotropin-releasing hormone receptor	10.0	6.69897000434	P30968	P30969	351157	628.731	Membrane receptor	31350	31350	IC50	IC50
Serotonin 1a (5-HT1a) receptor	7.82390874094	8.39794000867	P08908	P19327	351161	522.679	Membrane receptor	31374	36406,46353	Ki	Ki,Ki
Gonadotropin-releasing hormone receptor	10.0	6.82390874094	P30968	P30969	351207	657.769	Membrane receptor	31350	31350	IC50	IC50
Ghrelin receptor	8.04095860768	8.69897000434	Q92847	O08725	613362	441.497	Membrane receptor	50448	50448	IC50	IC50
Mu opioid receptor	9.33724216832	9.33724216832	P35372	P33535	351610	514.615	Membrane receptor	31329	46616	Ki	Ki
Delta opioid receptor	7.95860731484	7.95860731484	P41143	P33533	351610	514.615	Membrane receptor	31329	46616	Ki	Ki
Mu opioid receptor	9.04	7.99139982824	P35372	P33535	613764	760.92	Membrane receptor	50453	50453	IC50	Ki
Mu opioid receptor	8.54	7.79317412397	P35372	P33535	613765	875.023	Membrane receptor	50453	50453	IC50	Ki
Mu opioid receptor	8.31	8.82390874094	P35372	P33535	613769	815.011	Membrane receptor	50453	50453	IC50	Ki
Mu opioid receptor	7.48	8.10902040301	P35372	P33535	613770	1197.47	Membrane receptor	50453	50453	IC50	Ki
Mu opioid receptor	6.95	8.09366495819	P35372	P33535	613771	1368.62	Membrane receptor	50453	50453	IC50	Ki
G protein-coupled receptor 44	9.8210325765	8.12493873661	Q9Y5Y4	Q6XKD3	613847	434.41	Membrane receptor	50457,50457	50457	IC50,IC50	IC50
Nitric-oxide synthase, brain	4.72124639905	6.6259059865	P29475	P29476	613900	408.46	Enzyme	50330	50330,50330	IC50	IC50,Ki
Serotonin 2a (5-HT2a) receptor	9.18045606446	9.05551732785	P28223	P14842	89669	260.128	Membrane receptor	31732	31732	Ki	Ki
Cannabinoid CB1 receptor	8.2924298239	8.65757731918	P21554	P20272	89797	372.541	Membrane receptor	52442	53169	Ki	Ki
Oxytocin receptor	7.56863623584	7.11918640772	P30559	P70536	352319	994.189	Membrane receptor	30371,30371,38537	30371	Ki,IC50,Ki	Ki
Alpha-1d adrenergic receptor	7.67778070527	6.73048705578	P25100	P23944	146114	401.503	Membrane receptor	13032	13032	Ki	Ki
Adenosine A1 receptor	5.68465952337	6.58502665203	P30542	P25099	352423	508.593	Membrane receptor	31364,46829,46829,51928	31364,46829,46829	Ki,Ki,Ki,Ki	Ki,Ki,Ki
Adenosine A2a receptor	6.31515463836	7.02826040911	P29274	P30543	352423	508.593	Membrane receptor	31364,46829,46829,51928	31364,46829,46829	Ki,Ki,Ki,Ki	Ki,Ki,Ki
Adenosine A1 receptor	6.7328282716	7.92081875395	P30542	P25099	352455	439.488	Membrane receptor	31364	31364	Ki	Ki
Adenosine A2a receptor	7.48678239993	6.94692155652	P29274	P30543	352455	439.488	Membrane receptor	31364	31364	Ki	Ki
Adenosine A1 receptor	7.26121944152	8.33724216832	P30542	P25099	352681	439.488	Membrane receptor	31364,51928	31364	Ki,Ki	Ki
Adenosine A2a receptor	6.79048498546	7.57348873864	P29274	P30543	352681	439.488	Membrane receptor	31364,51928	31364	Ki,Ki	Ki
Adenosine A1 receptor	6.73754891027	8.0	P30542	P25099	352715	453.514	Membrane receptor	31364	31364	Ki	Ki
Adenosine A2a receptor	6.1140736602	6.52724355068	P29274	P30543	352715	453.514	Membrane receptor	31364	31364	Ki	Ki
Mu opioid receptor	9.79588001734	9.79588001734	P35372	P33535	495699	514.615	Membrane receptor	31329	44204,46616	Ki	Ki,Ki
Delta opioid receptor	10.5086383062	10.5086383062	P41143	P33533	495699	514.615	Membrane receptor	31329	44204,46616	Ki	Ki,Ki
Neuronal acetylcholine receptor protein alpha-7 subunit	8.15490195999	8.05063740921	P36544	Q05941	352807	271.314	Ion channel	39478	31361,39478	Ki	Ki,Ki
Histamine H3 receptor	6.95860731484	6.59006687667	Q9Y5N1	Q9QYN8	452026	384.598	Membrane receptor	44314	44314	Ki	Ki
Histamine H3 receptor	7.91009488856	7.42021640338	Q9Y5N1	Q9QYN8	452100	446.667	Membrane receptor	44314	44314	Ki	Ki
Serotonin transporter	6.66354026615	7.91364016933	P31645	P31652	353308	441.513	Transporter	31450	31450	IC50	Ki
Serotonin transporter	7.36957212497	8.46852108296	P31645	P31652	353469	413.46	Transporter	31450	31450	IC50	Ki
Serotonin transporter	7.42829116819	8.44369749923	P31645	P31652	353470	413.46	Transporter	31450	31450	IC50	Ki
Serotonin transporter	6.89279003035	8.14874165128	P31645	P31652	353497	427.487	Transporter	31450,44692	31450,44692	IC50,IC50	Ki,Ki
Serotonin transporter	6.74232142513	8.09691001301	P31645	P31652	353498	427.487	Transporter	31450,44692	31450,44692	IC50,IC50	Ki,Ki
Serotonin transporter	7.22257317761	8.32790214206	P31645	P31652	353529	427.487	Transporter	31450,44692	31450,44692	IC50,IC50	Ki,Ki
Serotonin transporter	7.27164621798	8.45593195565	P31645	P31652	353530	439.498	Transporter	31450	31450	IC50	Ki
Histamine H3 receptor	8.48017200622	7.95078197733	Q9Y5N1	Q9QYN8	452156	466.722	Membrane receptor	44314	44314	Ki	Ki
Serotonin transporter	7.22402566887	8.40893539297	P31645	P31652	353649	439.498	Transporter	31450	31450	IC50	Ki
Serotonin transporter	7.44009337496	8.3767507096	P31645	P31652	353671	439.498	Transporter	31450	31450	IC50	Ki
Serotonin transporter	7.82390874094	8.16749108729	P31645	P31652	353716	368.444	Transporter	31450	31450	IC50	Ki
Serotonin transporter	7.72815839346	8.82390874094	P31645	P31652	353717	439.498	Transporter	31450,44692	31450,44692	IC50,IC50	Ki,Ki
Serotonin transporter	7.75945075172	8.2757241304	P31645	P31652	353718	439.498	Transporter	31450,44692	31450,44692	IC50,IC50	Ki,Ki
Serotonin transporter	7.3705904009	8.36653154442	P31645	P31652	353765	408.508	Transporter	31450	31450	IC50	Ki
Serotonin transporter	6.39794000867	7.88605664769	P31645	P31652	353766	408.508	Transporter	31450,44692	31450,44692	IC50,IC50	Ki,Ki
Serotonin transporter	6.13548891894	7.38510790108	P31645	P31652	353788	408.508	Transporter	31450,44692	31450,44692	IC50,IC50	Ki,Ki
Serotonin transporter	6.70553377384	7.69036983257	P31645	P31652	353789	385.407	Transporter	31450	31450	IC50	Ki
Acetylcholinesterase	6.89859664944	7.0280287236	P22303	P37136	353879	399.52	Enzyme	31481	31481	IC50	IC50
Acetylcholinesterase	7.67778070527	7.72699872794	P22303	P37136	353882	385.493	Enzyme	31481	31481	IC50	IC50
Acetylcholinesterase	7.13312218566	7.42596873227	P22303	P37136	353895	479.563	Enzyme	31481	31481	IC50	IC50
Acetylcholinesterase	7.55078002745	7.42596873227	P22303	P37136	353902	None	Enzyme	31481,51782	31481	IC50,IC50	IC50
Vanilloid receptor	7.5484550065	6.55913653231	Q8NER1	O35433	91783	305.412	Ion channel	36194,47070,49452,53995	17091,45405,45405,53995	IC50,IC50,IC50,Ki	Ki,IC50,Ki,IC50
Glutamate receptor ionotropic, AMPA 2	5.64975198167	5.11918640772	P42262	P19491	92458	389.878	Ion channel	50876	45271	IC50	IC50
Androgen Receptor	8.76955107862	6.56863623584	P10275	P15207	364997	311.292	Transcription Factor	34764	34764	Ki	IC50
Nitric-oxide synthase, brain	7.0	7.0	P29475	P29476	93362	122.168	Enzyme	46991	46991	IC50	IC50
Dopamine D2 receptor	6.93930215965	8.25963731051	P14416	P61169	146638	268.353	Membrane receptor	2789,49693,49693	2789	Ki,Ki,Ki	Ki
Dopamine D2 receptor	7.32790214206	7.57186520597	P14416	P61169	146648	370.286	Membrane receptor	2789	2789	Ki	Ki
Dopamine D2 receptor	7.05898575629	8.3767507096	P14416	P61169	146683	308.378	Membrane receptor	2789	2789	Ki	Ki
Histamine H3 receptor	5.63264407897	7.04000516167	Q9Y5N1	Q9QYN8	94225	123.156	Membrane receptor	16985	16985	IC50	Ki
Histamine H3 receptor	8.0	8.88272870434	Q9Y5N1	Q9QYN8	94285	151.209	Membrane receptor	16985	16985	IC50	Ki
Histamine H3 receptor	5.85078088734	8.32057210339	Q9Y5N1	Q9QYN8	94453	151.209	Membrane receptor	16985	16985	IC50	Ki
Fatty acid synthase	6.68402965454	7.13667713988	P49327	P12785	356737	316.696	Enzyme	31790	31790	IC50	IC50
Histamine H3 receptor	9.14794000867	7.89431811792	Q9Y5N1	Q9QYN8	627435	403.49	Membrane receptor	51148,51148	51148,51148	Ki,IC50	IC50,Ki
Fatty acid synthase	5.85294232897	6.25963731051	P49327	P12785	356993	282.251	Enzyme	31790	31790	IC50	IC50
Alpha-1d adrenergic receptor	10.3979400087	10.5228787453	P25100	P23944	190581	395.452	Membrane receptor	13032	13032	Ki	Ki
Oxytocin receptor	6.76955107862	6.63827216398	P30559	P70536	96086	435.515	Membrane receptor	52842	52842	Ki	Ki
Vasopressin V1a receptor	4.28399665637	7.49485002168	P37288	P30560	96086	435.515	Membrane receptor	52842	52842	Ki	Ki
Serotonin 2a (5-HT2a) receptor	9.45593195565	9.58502665203	P28223	P14842	358567	272.138	Membrane receptor	31732	31732	Ki	Ki
Serotonin 2a (5-HT2a) receptor	7.82390874094	7.3767507096	P28223	P14842	358569	272.138	Membrane receptor	31732	31732	Ki	Ki
Serotonin 2a (5-HT2a) receptor	7.2757241304	7.32790214206	P28223	P14842	358640	286.165	Membrane receptor	31732	31732	Ki	Ki
Serotonin 2a (5-HT2a) receptor	6.76955107862	7.13076828027	P28223	P14842	358641	312.202	Membrane receptor	31732	31732	Ki	Ki
Gonadotropin-releasing hormone receptor	7.23657200644	6.5376020021	P30968	P30969	621029	457.614	Membrane receptor	50731	50731	IC50	IC50
Gonadotropin-releasing hormone receptor	7.61531133696	6.73400522429	P30968	P30969	621031	456.626	Membrane receptor	50731,50731	50731,50731	IC50,IC50	IC50,IC50
Gonadotropin-releasing hormone receptor	7.78057067029	7.14878473178	P30968	P30969	621101	456.626	Membrane receptor	50731,50731	50731,50731	IC50,IC50	IC50,IC50
Gonadotropin-releasing hormone receptor	8.03275077438	6.18941185911	P30968	P30969	621175	458.555	Membrane receptor	50731,50731	50731,50731	IC50,IC50	IC50,IC50
Gonadotropin-releasing hormone receptor	8.46965107982	7.41457589818	P30968	P30969	621176	486.609	Membrane receptor	50731,50731	50731,50731	IC50,IC50	IC50,IC50
Gonadotropin-releasing hormone receptor	7.38274135824	6.68075537152	P30968	P30969	621177	476.615	Membrane receptor	50731,50731	50731,50731	IC50,IC50	IC50,IC50
Gonadotropin-releasing hormone receptor	7.18682981631	6.28001803204	P30968	P30969	621178	476.615	Membrane receptor	50731,50731	50731,50731	IC50,IC50	IC50,IC50
Melanocortin receptor 3	6.25265143844	6.00130484169	P41968	P32244	621194	600.182	Membrane receptor	50673,50673	50673	IC50,IC50	IC50
Melanocortin receptor 4	8.09793028383	8.69897000434	P32245	P70596	621194	600.182	Membrane receptor	50673,50673	50673	IC50,IC50	IC50
Vasopressin V2 receptor	8.61092437481	8.63827216398	P30518	Q00788	73070	473.926	Membrane receptor	4138,5160,5160,14475,30136,37042,37905,37905	3173,4138,14475	IC50,IC50,Ki,IC50,IC50,IC50,IC50,IC50	IC50,IC50,IC50
Vasopressin V1a receptor	6.82390874094	6.46852108296	P37288	P30560	73070	473.926	Membrane receptor	4138,5160,6363,14475,30136,37042,37905	3173,4138,14475	IC50,IC50,Ki,IC50,IC50,IC50,IC50	IC50,IC50,IC50
Sodium/hydrogen exchanger 1	5.92081875395	7.18708664336	P19634	P26431	97246	283.347	Transporter	21666,36727	36446,48215	IC50,IC50	IC50,IC50
Dopamine transporter	6.49079747767	6.70996538864	Q01959	P23977	359546	359.203	Transporter	36559	31656	Ki	Ki
Serotonin transporter	6.54211810327	6.77728352885	P31645	P31652	359546	359.203	Transporter	36559	31656	Ki	Ki
Metabotropic glutamate receptor 1	8.0	8.5	Q13255	P23385	359820	343.447	Membrane receptor	35368	31805,44256	IC50	IC50,IC50
Adenosine A2a receptor	9.39794000867	8.0268721464	P29274	P30543	424882	460.528	Membrane receptor	38360	38360	Ki	Ki
Vanilloid receptor	8.65757731918	8.49148333035	Q8NER1	O35433	622613	435.325	Ion channel	50778,52179	50778,52179	IC50,IC50	IC50,IC50
Dipeptidyl peptidase IV	9.0	9.0	P27487	P14740	360699	395.455	Enzyme	31905	31905	Ki	Ki
Dopamine transporter	8.76955107862	9.3767507096	Q01959	P23977	360905	338.24	Transporter	35284	31814	IC50	Ki
Serotonin transporter	8.49621145085	8.38721614328	P31645	P31652	360905	338.24	Transporter	35284,35284	31814	IC50,Ki	Ki
Muscarinic acetylcholine receptor M2	6.31875876262	6.31875876262	P08172	P10980	98821	169.221	Membrane receptor	14434	14434	Ki	Ki
Muscarinic acetylcholine receptor M4	5.10237290871	5.10237290871	P08173	P08485	98821	169.221	Membrane receptor	14434	14434	Ki	Ki
Vasopressin V2 receptor	6.65937938131	6.82390874094	P30518	Q00788	453410	462.584	Membrane receptor	44817,44817	44817	IC50,Ki	IC50
Muscarinic acetylcholine receptor M1	8.33724216832	8.25181197299	P11229	P08482	99028	169.221	Membrane receptor	15502	14434,14434	Ki	Ki,Ki
Muscarinic acetylcholine receptor M3	6.16749108729	6.16749108729	P20309	P08483	99028	169.221	Membrane receptor	15502	14434	Ki	Ki
Muscarinic acetylcholine receptor M2	8.15490195999	7.76955107862	P08172	P10980	99028	169.221	Membrane receptor	14434,14434,14434,15502,15502	14434,14434,14434	IC50,IC50,Ki,Ki,Ki	IC50,IC50,Ki
Muscarinic acetylcholine receptor M4	7.48148606012	7.48148606012	P08173	P08485	99028	169.221	Membrane receptor	14434,15502,15502	14434	Ki,Ki,Ki	Ki
Muscarinic acetylcholine receptor M1	5.63827216398	5.58502665203	P11229	P08482	99081	183.247	Membrane receptor	15502	14434,14434	Ki	Ki,Ki
Muscarinic acetylcholine receptor M3	4.82390874094	4.82390874094	P20309	P08483	99081	183.247	Membrane receptor	15502	14434	Ki	Ki
Muscarinic acetylcholine receptor M2	5.56863623584	5.56863623584	P08172	P10980	99081	183.247	Membrane receptor	14434,15502,15502	14434	Ki,Ki,Ki	Ki
Muscarinic acetylcholine receptor M4	5.08092190762	5.08092190762	P08173	P08485	99081	183.247	Membrane receptor	14434,15502,15502	14434	Ki,Ki,Ki	Ki
Anandamide amidohydrolase	7.43179827593	7.85387196432	O00519	P97612	453427	379.409	Enzyme	44028	44028,44028,44028	Ki	IC50,Ki,Ki
Muscarinic acetylcholine receptor M2	6.42021640338	6.42021640338	P08172	P10980	99320	160.234	Membrane receptor	14434,14434,14434	14434,14434,14434	IC50,IC50,Ki	IC50,IC50,Ki
Muscarinic acetylcholine receptor M4	5.79588001734	5.79588001734	P08173	P08485	99320	160.234	Membrane receptor	14434	14434	Ki	Ki
Adenosine A1 receptor	7.22184874962	8.0	P30542	P25099	361499	357.45	Membrane receptor	31858	31858	Ki	Ki
Adenosine A1 receptor	7.65757731918	8.22184874962	P30542	P25099	361643	371.477	Membrane receptor	31858	31858	Ki	Ki
Adenosine A2a receptor	5.35654732351	5.56863623584	P29274	P30543	361643	371.477	Membrane receptor	31858	31858	Ki	Ki
Gonadotropin-releasing hormone receptor	9.52287874528	9.30102999566	P30968	P30969	453493	1209.4	Membrane receptor	31350	14661,31350	IC50	IC50,IC50
Adenosine A1 receptor	7.48148606012	8.10790539731	P30542	P25099	361668	388.461	Membrane receptor	31861	31861	Ki	Ki
Adenosine A1 receptor	7.45593195565	8.39794000867	P30542	P25099	361728	385.503	Membrane receptor	31858	31858	Ki	Ki
Adenosine A2a receptor	5.79588001734	5.95860731484	P29274	P30543	361728	385.503	Membrane receptor	31858	31858	Ki	Ki
Adenosine A1 receptor	8.14283512013	8.94302832385	P30542	P25099	361763	416.514	Membrane receptor	31858,49741	31858,49741	Ki,Ki	Ki,Ki
Adenosine A2a receptor	5.19348099825	5.61261017366	P29274	P30543	361763	416.514	Membrane receptor	31858,49741	49741	Ki,Ki	Ki
Adenosine A1 receptor	8.13076828027	8.88605664769	P30542	P25099	361768	416.514	Membrane receptor	31861	31861	Ki	Ki
Adenosine A2a receptor	5.19314197048	5.61261017366	P29274	P30543	361768	416.514	Membrane receptor	31861	31861	Ki	Ki
Adenosine A1 receptor	8.69897000434	9.22184874962	P30542	P25099	361770	360.451	Membrane receptor	31858	31858	Ki	Ki
Adenosine A1 receptor	7.45593195565	8.07572071394	P30542	P25099	361777	427.54	Membrane receptor	31858	31858	Ki	Ki
Adenosine A1 receptor	7.5376020021	8.39794000867	P30542	P25099	361783	430.54	Membrane receptor	31861	31861	Ki	Ki
Adenosine A1 receptor	7.34678748622	7.97881070093	P30542	P25099	361785	441.566	Membrane receptor	31858	31858	Ki	Ki
Adenosine A1 receptor	7.92081875395	9.15490195999	P30542	P25099	361791	344.408	Membrane receptor	31861	31861	Ki	Ki
Adenosine A2a receptor	5.77989191196	5.90308998699	P29274	P30543	361791	344.408	Membrane receptor	31861	31861	Ki	Ki
Histamine H3 receptor	9.08092190762	8.58502665203	Q9Y5N1	Q9QYN8	631809	361.437	Membrane receptor	51341	51341	Ki	Ki
Metabotropic glutamate receptor 5	8.30102999566	7.83117055449	P41594	P31424	99686	200.26	Membrane receptor	20024,20796	46751,51157	IC50,IC50	IC50,Ki
Pyrimidinergic receptor P2Y6	6.82102305271	6.88605664769	Q15077	Q63371	361881	483.057	Membrane receptor	31866	31866,49584	IC50	IC50,IC50
Metabotropic glutamate receptor 5	8.26143937264	7.92081875395	P41594	P31424	100257	193.244	Membrane receptor	35537,36099	31368,35537,36024,36835,36835,37490,38151,38151,46751,50238,50238	Ki,IC50	IC50,Ki,Ki,IC50,Ki,Ki,IC50,Ki,IC50,Ki,Ki
Adenosine A1 receptor	5.87289520164	7.22184874962	P30542	P25099	100299	256.26	Membrane receptor	16115	9678,17675,148	IC50	IC50,Ki,Ki
Adenosine A1 receptor	5.0	5.7447274949	P30542	P25099	101358	203.244	Membrane receptor	46210	11175	Ki	Ki
Adenosine A1 receptor	5.13076828027	4.33724216832	P30542	P25099	102004	163.18	Membrane receptor	46210	11175	Ki	Ki
Adenosine A3 receptor	8.02227639471	5.74714696902	P33765	P28647	364465	438.44	Membrane receptor	34747	34747	Ki	Ki
Adenosine A3 receptor	8.88605664769	6.50584540598	P33765	P28647	364592	430.461	Membrane receptor	34747	34747	Ki	Ki
Androgen Receptor	7.36957212497	6.7878123956	P10275	P15207	364605	427.797	Transcription Factor	34749	34749	IC50	IC50
Androgen Receptor	8.59522014268	6.53580207387	P10275	P15207	364795	327.292	Transcription Factor	34764,34764	34764,34764	Ki,Ki	IC50,IC50
Androgen Receptor	8.45593195565	8.35654732351	P10275	P15207	364981	327.292	Transcription Factor	34764	34764	Ki	IC50
Androgen Receptor	8.75084472311	7.68760121052	P10275	P15207	364982	327.292	Transcription Factor	34764,34764	34764,34764	Ki,Ki	IC50,IC50
Cannabinoid CB1 receptor	9.52287874528	9.06550154876	P21554	P20272	364983	515.955	Membrane receptor	34762,36167,38671,43931,47927,48817,48817,50608,51391,52033	45882	IC50,IC50,IC50,IC50,Ki,IC50,IC50,IC50,IC50,IC50	IC50
Androgen Receptor	9.0	6.41453927049	P10275	P15207	364988	337.329	Transcription Factor	34764	34764	Ki	IC50
Androgen Receptor	8.25963731051	8.20065945055	P10275	P15207	364989	307.303	Transcription Factor	34764	34764	Ki	IC50
Androgen Receptor	7.61978875829	6.58502665203	P10275	P15207	364996	317.341	Transcription Factor	34764	34764	Ki	IC50
Histamine H3 receptor	8.57426054148	8.09	Q9Y5N1	Q9QYN8	627167	361.454	Membrane receptor	51148,51148	51148	Ki,IC50	IC50
Histamine H3 receptor	8.84794000867	7.93	Q9Y5N1	Q9QYN8	627168	361.454	Membrane receptor	51148,51148	51148	Ki,IC50	IC50
Histamine H3 receptor	8.85948500217	8.3	Q9Y5N1	Q9QYN8	627169	377.908	Membrane receptor	51148,51148	51148	Ki,IC50	IC50
Androgen Receptor	6.79048498546	6.92233198127	P10275	P15207	102911	430.373	Transcription Factor	35490,35490,35972,35972,36333,36333,36717,36717,37004,37004,38475,38475,38697,38697,38697,39522,39522,43799,43799,51143,51143,51964,51964,51964,54081,54081	34890,45812	IC50,IC50,IC50,Ki,IC50,Ki,IC50,Ki,IC50,IC50,Ki,IC50,IC50,Ki,IC50,IC50,Ki,Ki,IC50,IC50,IC50,Ki,IC50,IC50,IC50,IC50	IC50,Ki
Histamine H3 receptor	8.94102999566	8.59	Q9Y5N1	Q9QYN8	627235	377.908	Membrane receptor	51148,51148	51148	Ki,IC50	IC50
Histamine H3 receptor	8.64989437914	7.9	Q9Y5N1	Q9QYN8	627236	368.473	Membrane receptor	51148,51148	51148	Ki,IC50	IC50
Histamine H3 receptor	8.59360807164	8.21	Q9Y5N1	Q9QYN8	627237	375.48	Membrane receptor	51148,51148	51148	Ki,IC50	IC50
Histamine H3 receptor	8.82242501084	8.51	Q9Y5N1	Q9QYN8	627238	382.499	Membrane receptor	51148,51148	51148	Ki,IC50	IC50
Histamine H3 receptor	9.34695437047	8.64	Q9Y5N1	Q9QYN8	627309	403.49	Membrane receptor	51148,51148	51148	Ki,IC50	IC50
Neuronal acetylcholine receptor protein alpha-7 subunit	5.13076828027	7.21467016499	P36544	Q05941	632814	266.341	Ion channel	51372	51372	IC50	Ki
P2X purinoceptor 7	7.03151705145	6.82102305271	Q99572	Q64663	467412	490.0	Ion channel	43867	43867	IC50	IC50
11-beta-hydroxysteroid dehydrogenase 1	7.49148333035	8.22184874962	P28845	P16232	365476	438.486	Enzyme	34818,34818	34818	Ki,IC50	Ki
11-beta-hydroxysteroid dehydrogenase 1	7.98940535047	8.52287874528	P28845	P16232	365500	346.388	Enzyme	34818,34818	34818	Ki,IC50	Ki
11-beta-hydroxysteroid dehydrogenase 1	7.72488582347	7.28399665637	P28845	P16232	365663	388.476	Enzyme	34818,34818	34818	Ki,IC50	Ki
11-beta-hydroxysteroid dehydrogenase 1	8.03786035697	7.88605664769	P28845	P16232	365664	412.522	Enzyme	34818,34818	34818	Ki,IC50	Ki
Renin	8.69897000434	6.39794000867	P00797	P08424	82009	730.012	Enzyme	9855,9855,9855,9855,9855	9855	IC50,IC50,IC50,IC50,IC50	IC50
Cannabinoid CB1 receptor	8.61828600322	9.15490195999	P21554	P20272	627910	541.856	Membrane receptor	50972,50972	50972	IC50,IC50	IC50
Cannabinoid CB2 receptor	5.82390874094	5.82390874094	P34972	Q9QZN9	627910	541.856	Membrane receptor	50972	50972	IC50	IC50
Glucagon receptor	7.7447274949	7.17866883428	P47871	P30082	366040	566.475	Membrane receptor	34824,45153	34824,45153	IC50,IC50	IC50,IC50
Gastric inhibitory polypeptide receptor	7.19382002602	6.66554624885	P48546	P43219	366040	566.475	Membrane receptor	45153	45153	IC50	IC50
Prolyl endopeptidase	8.82390874094	8.88605664769	P48147	O70196	630034	384.535	Enzyme	51017	51017	Ki	Ki
Adenosine A3 receptor	7.55284196866	8.02227639471	P33765	P28647	105982	483.26	Membrane receptor	3885	15464	Ki	Ki
Cathepsin K	8.31875876262	7.23657200644	P43235	O35186	630328	515.643	Enzyme	51289	51289	IC50	IC50
Serotonin 2a (5-HT2a) receptor	8.95860731484	8.63827216398	P28223	P14842	368556	319.392	Membrane receptor	34921	34921	IC50	IC50
Histamine H3 receptor	7.95860731484	7.45593195565	Q9Y5N1	Q9QYN8	438904	231.376	Membrane receptor	38490	38490	Ki	Ki
Glycine transporter 1	7.89962945488	7.99567862622	P48067	P28572	368844	489.988	Transporter	34944	34944	IC50	IC50
Glycine transporter 1	8.07572071394	7.70553377384	P48067	P28572	368987	507.979	Transporter	34944	34944	IC50	IC50
Glycine transporter 1	7.90308998699	7.65560772631	P48067	P28572	368988	489.988	Transporter	34944	34944	IC50	IC50
Glycine transporter 1	8.20065945055	8.13076828027	P48067	P28572	368995	524.434	Transporter	34944	34944	IC50	IC50
Glycine transporter 1	8.01322826573	7.73754891027	P48067	P28572	369003	471.998	Transporter	34944	34944	IC50	IC50
11-beta-hydroxysteroid dehydrogenase 1	7.47539098866	7.79588001734	P28845	P16232	369013	313.222	Enzyme	34972,34972	34972	Ki,IC50	Ki
11-beta-hydroxysteroid dehydrogenase 1	8.08374554365	8.09691001301	P28845	P16232	369021	341.275	Enzyme	34972,34972	34972	Ki,IC50	Ki
11-beta-hydroxysteroid dehydrogenase 1	7.89257807598	8.39794000867	P28845	P16232	369028	325.233	Enzyme	34972,34972	34972	Ki,IC50	Ki
11-beta-hydroxysteroid dehydrogenase 1	7.174360993	5.56863623584	P28845	P16232	369045	390.306	Enzyme	34972,34972	34972	Ki,IC50	Ki
11-beta-hydroxysteroid dehydrogenase 1	6.64672644868	6.67778070527	P28845	P16232	369046	392.322	Enzyme	34972,34972	34972	Ki,IC50	Ki
11-beta-hydroxysteroid dehydrogenase 1	7.36996430601	8.2757241304	P28845	P16232	369053	327.249	Enzyme	34972,34972	34972	Ki,IC50	Ki
11-beta-hydroxysteroid dehydrogenase 1	6.79929972961	8.39794000867	P28845	P16232	369059	399.311	Enzyme	34972,34972	34972	Ki,IC50	Ki
11-beta-hydroxysteroid dehydrogenase 1	7.09022803223	7.16749108729	P28845	P16232	369076	466.444	Enzyme	34972,34972	34972	Ki,IC50	Ki
Adenosine A2a receptor	8.5376020021	7.60205999133	P29274	P30543	440013	451.565	Membrane receptor	38555	38555	Ki	Ki
11-beta-hydroxysteroid dehydrogenase 1	6.15490195999	7.69897000434	P28845	P16232	369098	428.31	Enzyme	34972	34972	Ki	Ki
Transient receptor potential cation channel subfamily A member 1	7.67778070527	7.18045606446	O75762	Q6RI86	631244	395.131	NA	51267,51267,51267	51267	IC50,IC50,IC50	IC50
11-beta-hydroxysteroid dehydrogenase 1	6.03993833685	8.28399665637	P28845	P16232	369104	424.364	Enzyme	34972,34972	34972	Ki,IC50	Ki
11-beta-hydroxysteroid dehydrogenase 1	7.0	8.22184874962	P28845	P16232	369135	379.284	Enzyme	34972	34972	Ki	Ki
11-beta-hydroxysteroid dehydrogenase 1	7.09793028383	7.85387196432	P28845	P16232	369136	388.289	Enzyme	34972,34972	34972	Ki,IC50	Ki
11-beta-hydroxysteroid dehydrogenase 1	7.36062319952	7.7447274949	P28845	P16232	369142	408.322	Enzyme	34972,34972	34972	Ki,IC50	Ki
11-beta-hydroxysteroid dehydrogenase 1	7.08247194914	7.63827216398	P28845	P16232	369143	451.346	Enzyme	34972,34972	34972	Ki,IC50	Ki
11-beta-hydroxysteroid dehydrogenase 1	7.12785350844	8.30102999566	P28845	P16232	369150	394.298	Enzyme	34972,34972	34972	Ki,IC50	Ki
11-beta-hydroxysteroid dehydrogenase 1	7.15313652554	6.85387196432	P28845	P16232	369151	420.289	Enzyme	34972,34972	34972	Ki,IC50	Ki
11-beta-hydroxysteroid dehydrogenase 1	7.53174312876	6.79588001734	P28845	P16232	369158	434.316	Enzyme	34972,34972	34972	Ki,IC50	Ki
11-beta-hydroxysteroid dehydrogenase 1	7.38838186345	7.40893539297	P28845	P16232	369159	385.288	Enzyme	34972,34972	34972	Ki,IC50	Ki
Transient receptor potential cation channel subfamily A member 1	5.85387196432	8.42021640338	O75762	Q6RI86	631337	409.158	NA	51267	51267	IC50	IC50
11-beta-hydroxysteroid dehydrogenase 1	6.25181197299	8.04575749056	P28845	P16232	369236	453.405	Enzyme	34972	34972	Ki	Ki
11-beta-hydroxysteroid dehydrogenase 1	5.95860731484	7.76955107862	P28845	P16232	369245	441.395	Enzyme	34972	34972	Ki	Ki
Transient receptor potential cation channel subfamily A member 1	5.95860731484	7.82390874094	O75762	Q6RI86	631466	361.072	NA	51267	51267	IC50	IC50
Histamine H3 receptor	9.25181197299	8.5376020021	Q9Y5N1	Q9QYN8	631496	422.586	Membrane receptor	51341	51341	Ki	Ki
Histamine H3 receptor	9.46852108296	8.63827216398	Q9Y5N1	Q9QYN8	631497	414.566	Membrane receptor	51341	51341	Ki	Ki
Histamine H3 receptor	9.45593195565	8.72124639905	Q9Y5N1	Q9QYN8	631498	414.566	Membrane receptor	51341	51341	Ki	Ki
Histamine H3 receptor	9.5376020021	9.45593195565	Q9Y5N1	Q9QYN8	631499	433.496	Membrane receptor	51341	51341	Ki	Ki
Histamine H3 receptor	8.10790539731	7.44369749923	Q9Y5N1	Q9QYN8	631568	431.957	Membrane receptor	51341	51341	Ki	Ki
Histamine H3 receptor	9.79588001734	9.39794000867	Q9Y5N1	Q9QYN8	631569	431.957	Membrane receptor	51341	51341	Ki	Ki
Histamine H3 receptor	9.38721614328	9.22914798836	Q9Y5N1	Q9QYN8	631570	430.972	Membrane receptor	51341	51341	Ki	Ki
Histamine H3 receptor	8.5376020021	8.07058107429	Q9Y5N1	Q9QYN8	631649	373.514	Membrane receptor	51341	51341	Ki	Ki
Histamine H3 receptor	9.44369749923	9.10790539731	Q9Y5N1	Q9QYN8	631650	426.576	Membrane receptor	51341	51341	Ki	Ki
Histamine H3 receptor	9.07058107429	8.30980391997	Q9Y5N1	Q9QYN8	631652	364.507	Membrane receptor	51341	51341	Ki	Ki
Histamine H3 receptor	9.92081875395	9.30102999566	Q9Y5N1	Q9QYN8	631653	370.49	Membrane receptor	51341	51341	Ki	Ki
Histamine H3 receptor	9.43179827593	8.76955107862	Q9Y5N1	Q9QYN8	631732	368.474	Membrane receptor	51341	51341	Ki	Ki
Histamine H3 receptor	9.39794000867	8.63827216398	Q9Y5N1	Q9QYN8	631733	374.475	Membrane receptor	51341	51341	Ki	Ki
Histamine H3 receptor	9.49485002168	8.92081875395	Q9Y5N1	Q9QYN8	631734	347.477	Membrane receptor	51341	51341	Ki	Ki
Histamine H3 receptor	9.18708664336	8.63827216398	Q9Y5N1	Q9QYN8	631735	393.545	Membrane receptor	51341	51341	Ki	Ki
Histamine H3 receptor	9.49485002168	8.55284196866	Q9Y5N1	Q9QYN8	631806	414.566	Membrane receptor	51341	51341	Ki	Ki
Histamine H3 receptor	8.76955107862	7.95860731484	Q9Y5N1	Q9QYN8	631807	420.593	Membrane receptor	51341	51341	Ki	Ki
Histamine H3 receptor	9.05060999336	8.30980391997	Q9Y5N1	Q9QYN8	631808	404.528	Membrane receptor	51341	51341	Ki	Ki
Histamine H3 receptor	9.16115090926	8.55284196866	Q9Y5N1	Q9QYN8	631885	358.44	Membrane receptor	51341	51341	Ki	Ki
Histamine H3 receptor	9.72124639905	8.95860731484	Q9Y5N1	Q9QYN8	631953	441.571	Membrane receptor	51341	51341	Ki	Ki
Histamine H3 receptor	9.13076828027	8.67778070527	Q9Y5N1	Q9QYN8	631954	465.417	Membrane receptor	51341	51341	Ki	Ki
Anandamide amidohydrolase	7.36653154442	5.60205999133	O00519	P97612	369814	257.328	Enzyme	38447	38493,38493,44028,44843,44843	IC50	Ki,IC50,IC50,Ki,IC50
Anandamide amidohydrolase	7.49485002168	7.52287874528	O00519	P97612	369820	301.337	Enzyme	35154	38493,38493,44843,44843	Ki	Ki,IC50,Ki,IC50
Anandamide amidohydrolase	9.0	9.39794000867	O00519	P97612	369858	282.337	Enzyme	35154	38493,38493,38830,44843,44843	Ki	Ki,IC50,Ki,Ki,IC50
Histamine H3 receptor	8.95860731484	8.22914798836	Q9Y5N1	Q9QYN8	632017	479.54	Membrane receptor	51341	51341	Ki	Ki
Histamine H3 receptor	8.16749108729	7.50863830617	Q9Y5N1	Q9QYN8	632018	399.551	Membrane receptor	51341	51341	Ki	Ki
Histamine H3 receptor	7.60205999133	7.23657200644	Q9Y5N1	Q9QYN8	632019	498.563	Membrane receptor	51341	51341	Ki	Ki
Histamine H3 receptor	7.67778070527	7.14874165128	Q9Y5N1	Q9QYN8	632020	418.617	Membrane receptor	51341	51341	Ki	Ki
Histamine H3 receptor	8.95860731484	8.16749108729	Q9Y5N1	Q9QYN8	632089	399.551	Membrane receptor	51341	51341	Ki	Ki
Histamine H3 receptor	9.92081875395	9.52287874528	Q9Y5N1	Q9QYN8	632090	409.523	Membrane receptor	51341	51341	Ki	Ki
Histamine H3 receptor	9.0	8.63827216398	Q9Y5N1	Q9QYN8	632091	399.571	Membrane receptor	51341	51341	Ki	Ki
Histamine H3 receptor	10.3010299957	10.096910013	Q9Y5N1	Q9QYN8	632092	337.502	Membrane receptor	51341	51341	Ki	Ki
Histamine H3 receptor	8.76955107862	8.85387196432	Q9Y5N1	Q9QYN8	632195	408.538	Membrane receptor	51341	51341	Ki	Ki
Histamine H3 receptor	9.72124639905	9.18045606446	Q9Y5N1	Q9QYN8	632197	318.415	Membrane receptor	51341	51341	Ki	Ki
Histamine H3 receptor	9.0	8.44369749923	Q9Y5N1	Q9QYN8	632198	322.467	Membrane receptor	51341	51341	Ki	Ki
Histamine H3 receptor	9.44369749923	8.65757731918	Q9Y5N1	Q9QYN8	632262	345.481	Membrane receptor	51341	51341	Ki	Ki
Histamine H3 receptor	9.00877392431	8.25963731051	Q9Y5N1	Q9QYN8	632264	388.505	Membrane receptor	51341	51341	Ki	Ki
Histamine H3 receptor	6.63827216398	6.0	Q9Y5N1	Q9QYN8	632265	401.425	Membrane receptor	51341	51341	Ki	Ki
Histamine H3 receptor	7.55284196866	7.25963731051	Q9Y5N1	Q9QYN8	632335	469.429	Membrane receptor	51341	51341	Ki	Ki
Histamine H3 receptor	9.72124639905	8.85387196432	Q9Y5N1	Q9QYN8	632336	351.508	Membrane receptor	51341	51341	Ki	Ki
Histamine H3 receptor	9.95860731484	9.30102999566	Q9Y5N1	Q9QYN8	632337	317.427	Membrane receptor	51341	51341	Ki	Ki
Histamine H3 receptor	9.65757731918	8.72124639905	Q9Y5N1	Q9QYN8	632338	317.427	Membrane receptor	51341	51341	Ki	Ki
Histamine H3 receptor	8.13076828027	7.38721614328	Q9Y5N1	Q9QYN8	632403	240.343	Membrane receptor	51341	51341	Ki	Ki
Histamine H3 receptor	7.92081875395	7.18708664336	Q9Y5N1	Q9QYN8	632404	254.37	Membrane receptor	51341	51341	Ki	Ki
Histamine H3 receptor	8.13076828027	7.32790214206	Q9Y5N1	Q9QYN8	632405	280.407	Membrane receptor	51341	51341	Ki	Ki
Histamine H3 receptor	7.95860731484	7.2924298239	Q9Y5N1	Q9QYN8	632468	296.45	Membrane receptor	51341	51341	Ki	Ki
Histamine H3 receptor	8.60205999133	8.16115090926	Q9Y5N1	Q9QYN8	632470	322.467	Membrane receptor	51341	51341	Ki	Ki
Histamine H3 receptor	9.03151705145	8.26760624018	Q9Y5N1	Q9QYN8	632471	334.458	Membrane receptor	51341	51341	Ki	Ki
Histamine H3 receptor	9.79588001734	9.16749108729	Q9Y5N1	Q9QYN8	632472	334.458	Membrane receptor	51341	51341	Ki	Ki
Histamine H3 receptor	9.69897000434	8.82390874094	Q9Y5N1	Q9QYN8	632525	320.431	Membrane receptor	51341	51341	Ki	Ki
Histamine H3 receptor	8.49485002168	7.85387196432	Q9Y5N1	Q9QYN8	632526	306.405	Membrane receptor	51341	51341	Ki	Ki
Histamine H3 receptor	8.45593195565	7.79588001734	Q9Y5N1	Q9QYN8	632528	379.452	Membrane receptor	51341	51341	Ki	Ki
Histamine H3 receptor	9.14874165128	8.26760624018	Q9Y5N1	Q9QYN8	632529	393.479	Membrane receptor	51341	51341	Ki	Ki
Histamine H3 receptor	9.25181197299	8.82390874094	Q9Y5N1	Q9QYN8	632618	335.443	Membrane receptor	51341	51341	Ki	Ki
Histamine H3 receptor	8.7447274949	8.25963731051	Q9Y5N1	Q9QYN8	632619	386.286	Membrane receptor	51341	51341	Ki	Ki
Histamine H3 receptor	8.42021640338	7.76955107862	Q9Y5N1	Q9QYN8	632621	325.471	Membrane receptor	51341	51341	Ki	Ki
Histamine H3 receptor	9.45593195565	8.85387196432	Q9Y5N1	Q9QYN8	632622	415.554	Membrane receptor	51341	51341	Ki	Ki
Neuronal acetylcholine receptor protein alpha-7 subunit	4.92081875395	7.45593195565	P36544	Q05941	632726	322.427	Ion channel	51372	51372	IC50	Ki
Neuronal acetylcholine receptor protein alpha-7 subunit	4.56863623584	7.02227639471	P36544	Q05941	632815	306.362	Ion channel	51372	51372	IC50	Ki
Neuronal acetylcholine receptor protein alpha-7 subunit	4.48148606012	7.48148606012	P36544	Q05941	632816	322.427	Ion channel	51372	51372	IC50	Ki
Sodium channel protein type X alpha subunit	7.0	6.67778070527	Q9Y5Y9	Q62968	710667	320.36	Ion channel	53444	53444	IC50	IC50
Sodium channel protein type X alpha subunit	7.65757731918	7.07058107429	Q9Y5Y9	Q62968	710669	322.788	Ion channel	53444	53444	IC50	IC50
Neuronal acetylcholine receptor protein alpha-7 subunit	6.09691001301	8.11918640772	P36544	Q05941	632918	306.365	Ion channel	51372	51372	IC50	Ki
Neuronal acetylcholine receptor protein alpha-7 subunit	6.15490195999	8.95860731484	P36544	Q05941	632919	305.377	Ion channel	51372	51372	IC50	Ki
Neuronal acetylcholine receptor protein alpha-7 subunit	4.7447274949	7.82390874094	P36544	Q05941	632920	373.375	Ion channel	51372	51372	IC50	Ki
Neuronal acetylcholine receptor protein alpha-7 subunit	5.33724216832	7.13667713988	P36544	Q05941	632921	305.377	Ion channel	51372	51372	IC50	Ki
Neuronal acetylcholine receptor protein alpha-7 subunit	5.32790214206	8.35654732351	P36544	Q05941	632999	305.374	Ion channel	51372	51372	IC50	Ki
Neuronal acetylcholine receptor protein alpha-7 subunit	5.2757241304	8.5376020021	P36544	Q05941	633000	321.439	Ion channel	51372	51372	IC50	Ki
Neuronal acetylcholine receptor protein alpha-7 subunit	6.52287874528	9.52287874528	P36544	Q05941	633001	305.377	Ion channel	51372	51372	IC50	Ki
Neuronal acetylcholine receptor protein alpha-7 subunit	6.0	9.69897000434	P36544	Q05941	633002	304.389	Ion channel	51372	51372	IC50	Ki
Neuronal acetylcholine receptor protein alpha-7 subunit	5.55284196866	8.52287874528	P36544	Q05941	633003	372.387	Ion channel	51372	51372	IC50	Ki
Neuronal acetylcholine receptor protein alpha-7 subunit	5.40893539297	8.0	P36544	Q05941	633071	304.389	Ion channel	51372	51372	IC50	Ki
Gonadotropin-releasing hormone receptor	9.69897000434	7.22184874962	P30968	P30969	109406	657.769	Membrane receptor	31350,42049	31350,42049	IC50,IC50	IC50,IC50
Neuronal acetylcholine receptor protein alpha-7 subunit	5.82390874094	8.50863830617	P36544	Q05941	633823	322.427	Ion channel	51372	51372	IC50	Ki
Neuronal acetylcholine receptor protein alpha-7 subunit	5.95860731484	9.04575749056	P36544	Q05941	633824	306.365	Ion channel	51372	51372	IC50	Ki
Neuronal acetylcholine receptor protein alpha-7 subunit	6.04575749056	9.39794000867	P36544	Q05941	633825	305.377	Ion channel	51372	51372	IC50	Ki
Neuronal acetylcholine receptor protein alpha-7 subunit	5.92081875395	8.67778070527	P36544	Q05941	633897	373.375	Ion channel	51372	51372	IC50	Ki
Neuronal acetylcholine receptor protein alpha-7 subunit	5.56863623584	7.88605664769	P36544	Q05941	633898	305.377	Ion channel	51372	51372	IC50	Ki
Neuronal acetylcholine receptor protein alpha-7 subunit	5.25181197299	7.7447274949	P36544	Q05941	633901	266.341	Ion channel	51372	51372	IC50	Ki
Cathepsin S	8.96040937698	8.76955107862	P25774	Q02765	372597	527.675	Enzyme	37689,42511	37689	IC50,IC50	IC50
Cathepsin L	8.19951355216	8.38721614328	P07711	P07154	372597	527.675	Enzyme	37689,42511	37689	IC50,IC50	IC50
Cathepsin B	5.60643135489	6.13371266092	P07858	P00787	372597	527.675	Enzyme	37689,42511	37689	IC50,IC50	IC50
Adenosine A3 receptor	6.55206782438	6.58502665203	P33765	P28647	110480	335.358	Membrane receptor	3885,30314,38198,39088,44049,49741	16866,15464,30314	Ki,Ki,Ki,Ki,Ki,Ki	Ki,Ki,Ki
Adenosine A2a receptor	5.94108472729	6.23657200644	P29274	P30543	110480	335.358	Membrane receptor	30314,38198,39088,44049	14372,14372,3885,15396,15464,16866,49741	Ki,Ki,Ki,Ki	Ki,Ki,Ki,Ki,Ki,Ki,Ki
Adenosine A1 receptor	8.32390874094	7.99700886368	P30542	P25099	110480	335.358	Membrane receptor	30314,38198,39088,44049	14372,14372,9678,9678,9748,9679,9679,127,11687,14372,14372,14372,14372,11295,11295,11295,13861,13861,10854,9748,3885,4712,9901,10663,41516,49741,49741,49741	Ki,Ki,Ki,Ki	IC50,IC50,IC50,IC50,IC50,IC50,IC50,Ki,Ki,Ki,Ki,Ki,Ki,Ki,Ki,Ki,Ki,Ki,Ki,Ki,Ki,Ki,Ki,Ki,IC50,Ki,IC50,IC50
Vasopressin V2 receptor	8.49485002168	8.50863830617	P30518	Q00788	110739	476.354	Membrane receptor	4138,14475	4138,14475	IC50,IC50	IC50,IC50
Vasopressin V1a receptor	7.82390874094	7.63827216398	P37288	P30560	110739	476.354	Membrane receptor	4138,14475	4138,14475	IC50,IC50	IC50,IC50
Adenosine A2a receptor	9.69897000434	9.69897000434	P29274	P30543	373013	464.495	Membrane receptor	44049	35271	Ki	Ki
Bradykinin B1 receptor	9.30102999566	6.92445303861	P46663	P97583	373122	490.92	Membrane receptor	35288	35288	Ki	Ki
Bradykinin B1 receptor	8.22184874962	7.92081875395	P46663	P97583	373127	490.92	Membrane receptor	35288	35288	Ki	Ki
Bradykinin B1 receptor	9.15490195999	7.44733178389	P46663	P97583	373156	483.347	Membrane receptor	35288	35288	Ki	Ki
Bradykinin B1 receptor	9.39794000867	7.45222529461	P46663	P97583	373197	466.892	Membrane receptor	35288	35288	Ki	Ki
Bradykinin B1 receptor	9.30102999566	7.09151498112	P46663	P97583	373211	490.917	Membrane receptor	35288	35288	Ki	Ki
Neurokinin 3 receptor	8.05551732785	7.18045606446	P29371	P16177	368221	427.452	Membrane receptor	34911	34911	IC50	IC50
Cannabinoid CB1 receptor	7.67778070527	8.0	P21554	P20272	374473	426.507	Membrane receptor	21631,30511,30590,35365,35375,35863,37625,37625,37843,37904,39110,42403,42742,44405,46289,46425,49092,49092,49843,52442	41874,46425,49092	Ki,Ki,Ki,Ki,Ki,Ki,Ki,IC50,Ki,Ki,Ki,Ki,IC50,Ki,Ki,Ki,Ki,IC50,Ki,Ki	IC50,Ki,IC50
Cannabinoid CB2 receptor	8.67778070527	7.24074303006	P34972	Q9QZN9	374473	426.507	Membrane receptor	20667,30511,30560,35365,35863,37625,37625,37843,37843,37904,39110,39110,44405,44405,46289,46425,49092,49092,49092,49843,52442	41874,49092	Ki,Ki,Ki,Ki,Ki,Ki,IC50,Ki,IC50,Ki,Ki,IC50,Ki,IC50,Ki,Ki,Ki,IC50,IC50,Ki,Ki	IC50,IC50
Metabotropic glutamate receptor 1	7.34678748622	7.65269740053	Q13255	P23385	374837	391.274	Membrane receptor	35368	35368,44256	IC50	Ki,IC50
Metabotropic glutamate receptor 1	7.40893539297	6.99614744282	Q13255	P23385	374838	353.398	Membrane receptor	35368	35368,44256	IC50	Ki,IC50
Metabotropic glutamate receptor 1	6.91364016933	7.2076083105	Q13255	P23385	374846	362.408	Membrane receptor	35368	35368	IC50	Ki
Metabotropic glutamate receptor 1	6.60032627852	6.72401896707	Q13255	P23385	374847	350.437	Membrane receptor	35368	35368,44256	IC50	Ki,IC50
Metabotropic glutamate receptor 1	8.04575749056	8.13380312009	Q13255	P23385	374856	350.437	Membrane receptor	35368	35368,44256	IC50	Ki,IC50
Metabotropic glutamate receptor 1	6.55129368009	6.80588721374	Q13255	P23385	374866	336.411	Membrane receptor	35368	35368,44256	IC50	Ki,IC50
Metabotropic glutamate receptor 1	7.69897000434	7.69897000434	Q13255	P23385	374867	322.384	Membrane receptor	35368	44256	IC50	IC50
Metabotropic glutamate receptor 1	6.7447274949	6.7447274949	Q13255	P23385	374878	364.464	Membrane receptor	35368	44256	IC50	IC50
Metabotropic glutamate receptor 1	5.07058107429	5.07058107429	Q13255	P23385	374888	378.491	Membrane receptor	35368	44256	IC50	IC50
Metabotropic glutamate receptor 1	6.19928292172	6.19928292172	Q13255	P23385	374900	286.352	Membrane receptor	35368	44256	IC50	IC50
Metabotropic glutamate receptor 1	6.77728352885	6.77728352885	Q13255	P23385	374901	300.379	Membrane receptor	35368	44256	IC50	IC50
Metabotropic glutamate receptor 1	8.30102999566	8.30102999566	Q13255	P23385	374909	314.405	Membrane receptor	35368	44256	IC50	IC50
Metabotropic glutamate receptor 1	7.30102999566	7.30102999566	Q13255	P23385	374910	328.432	Membrane receptor	35368	44256	IC50	IC50
Metabotropic glutamate receptor 1	6.88605664769	6.88605664769	Q13255	P23385	374911	342.458	Membrane receptor	35368	44256	IC50	IC50
Metabotropic glutamate receptor 1	6.31695296176	6.31695296176	Q13255	P23385	374917	342.458	Membrane receptor	35368	44256	IC50	IC50
Metabotropic glutamate receptor 1	6.85387196432	6.85387196432	Q13255	P23385	374918	342.458	Membrane receptor	35368	44256	IC50	IC50
Metabotropic glutamate receptor 1	9.0	9.0	Q13255	P23385	374923	342.458	Membrane receptor	35368	44256	IC50	IC50
Metabotropic glutamate receptor 1	7.88605664769	7.88605664769	Q13255	P23385	374928	356.485	Membrane receptor	35368	44256	IC50	IC50
Metabotropic glutamate receptor 1	7.11918640772	7.11918640772	Q13255	P23385	374929	380.506	Membrane receptor	35368	44256	IC50	IC50
Metabotropic glutamate receptor 1	6.47495519296	6.47495519296	Q13255	P23385	374934	316.421	Membrane receptor	35368	44256	IC50	IC50
Metabotropic glutamate receptor 1	7.58502665203	7.58502665203	Q13255	P23385	374935	328.432	Membrane receptor	35368	44256	IC50	IC50
Metabotropic glutamate receptor 1	6.85698519975	6.85698519975	Q13255	P23385	374936	342.458	Membrane receptor	35368	44256	IC50	IC50
Metabotropic glutamate receptor 5	6.05060999336	6.30102999566	P41594	P31424	374941	336.411	Membrane receptor	35368	35368	IC50	Ki
Metabotropic glutamate receptor 1	8.30102999566	8.5	Q13255	P23385	374941	336.411	Membrane receptor	35368	35368,44256	IC50	Ki,IC50
Metabotropic glutamate receptor 1	7.35654732351	7.35654732351	Q13255	P23385	374943	364.464	Membrane receptor	35368	44256	IC50	IC50
Metabotropic glutamate receptor 1	7.30102999566	7.15269740053	Q13255	P23385	374960	338.384	Membrane receptor	35368	35368,44256	IC50	Ki,IC50
Metabotropic glutamate receptor 1	7.63827216398	7.8675910885	Q13255	P23385	374961	340.375	Membrane receptor	35368	35368,44256	IC50	Ki,IC50
Metabotropic glutamate receptor 5	5.74232142513	5.98716277529	P41594	P31424	374970	356.829	Membrane receptor	35368	35368	IC50	Ki
Metabotropic glutamate receptor 1	7.79588001734	8.09691001301	Q13255	P23385	374970	356.829	Membrane receptor	35368	35368,44256	IC50	Ki,IC50
Metabotropic glutamate receptor 1	8.39794000867	8.69897000434	Q13255	P23385	374971	401.28	Membrane receptor	35368	35368,44256	IC50	Ki,IC50
Metabotropic glutamate receptor 1	7.49485002168	7.79588001734	Q13255	P23385	374978	390.382	Membrane receptor	35368	35368,44256	IC50	Ki,IC50
Metabotropic glutamate receptor 1	7.76955107862	8.08374554365	Q13255	P23385	374979	350.437	Membrane receptor	35368	35368,44256	IC50	Ki,IC50
Metabotropic glutamate receptor 1	7.43179827593	7.43179827593	Q13255	P23385	374995	364.464	Membrane receptor	35368	44256	IC50	IC50
Metabotropic glutamate receptor 1	7.14874165128	7.14874165128	Q13255	P23385	375006	394.49	Membrane receptor	35368	44256	IC50	IC50
Metabotropic glutamate receptor 1	6.94692155652	6.94692155652	Q13255	P23385	375016	362.448	Membrane receptor	35368	44256	IC50	IC50
Metabotropic glutamate receptor 1	7.38721614328	7.38721614328	Q13255	P23385	375022	362.448	Membrane receptor	35368	44256	IC50	IC50
Metabotropic glutamate receptor 1	7.30980391997	7.30980391997	Q13255	P23385	375023	361.42	Membrane receptor	35368	44256	IC50	IC50
Metabotropic glutamate receptor 1	7.0043648054	7.0043648054	Q13255	P23385	375028	404.409	Membrane receptor	35368	44256	IC50	IC50
Metabotropic glutamate receptor 1	7.00877392431	7.00877392431	Q13255	P23385	375029	336.411	Membrane receptor	35368	44256	IC50	IC50
Metabotropic glutamate receptor 1	6.51427857352	6.51427857352	Q13255	P23385	375036	366.437	Membrane receptor	35368	44256	IC50	IC50
Metabotropic glutamate receptor 1	7.07572071394	7.07572071394	Q13255	P23385	375094	378.491	Membrane receptor	35368	44256	IC50	IC50
Metabotropic glutamate receptor 1	6.99567862622	6.99567862622	Q13255	P23385	375095	406.544	Membrane receptor	35368	44256	IC50	IC50
Histamine H3 receptor	9.55284196866	8.69897000434	Q9Y5N1	Q9QYN8	632263	370.49	Membrane receptor	51341	51341	Ki	Ki
Histamine H3 receptor	8.0	7.14266750357	Q9Y5N1	Q9QYN8	438953	231.376	Membrane receptor	38490	38490	Ki	Ki
Neprilysin	8.26760624018	9.22184874962	P08473	P07861	376146	395.92	Enzyme	35497,35497,35497	35497	IC50,IC50,IC50	IC50
Dipeptidyl peptidase IV	6.95078197733	7.00086945871	P27487	P14740	376387	317.449	Enzyme	35539	35539	IC50	IC50
Dipeptidyl peptidase IV	7.95860731484	7.70996538864	P27487	P14740	376388	303.422	Enzyme	35539	35539	IC50	IC50
Dipeptidyl peptidase IV	8.10237290871	7.98716277529	P27487	P14740	376389	348.42	Enzyme	35539	35539	IC50	IC50
Dipeptidyl peptidase IV	7.7166987713	7.67778070527	P27487	P14740	376410	322.383	Enzyme	35539	35539	IC50	IC50
Dipeptidyl peptidase IV	8.31875876262	8.21467016499	P27487	P14740	376411	333.448	Enzyme	35539	35539	IC50	IC50
Dipeptidyl peptidase IV	7.28819277096	7.26042765555	P27487	P14740	376412	307.411	Enzyme	35539	35539	IC50	IC50
Dipeptidyl peptidase IV	8.23657200644	7.99567862622	P27487	P14740	376419	321.413	Enzyme	35539	35539	IC50	IC50
Dipeptidyl peptidase IV	8.15490195999	7.87289520164	P27487	P14740	376420	337.867	Enzyme	35539	35539	IC50	IC50
Dipeptidyl peptidase IV	7.34294414714	7.25884840115	P27487	P14740	376421	311.83	Enzyme	35539	35539	IC50	IC50
Dipeptidyl peptidase IV	8.18708664336	7.97061622231	P27487	P14740	376428	382.319	Enzyme	35539	35539	IC50	IC50
Dipeptidyl peptidase IV	7.59516628338	7.51712641639	P27487	P14740	376429	303.383	Enzyme	35539,45969	45969	IC50,IC50	IC50
Dipeptidyl peptidase IV	6.2612917627	6.21681130892	P27487	P14740	376430	186.275	Enzyme	35539,37469	37469	IC50,IC50	IC50
Dipeptidyl peptidase IV	6.83268266525	6.72124639905	P27487	P14740	376469	277.385	Enzyme	35539	35539	IC50	IC50
Dipeptidyl peptidase IV	7.59859945922	7.47366072261	P27487	P14740	376470	302.395	Enzyme	35539	35539	IC50	IC50
Dipeptidyl peptidase IV	6.74232142513	6.76700388961	P27487	P14740	376471	291.412	Enzyme	35539	35539	IC50	IC50
Dipeptidyl peptidase IV	7.42945706012	7.46724562101	P27487	P14740	376479	330.405	Enzyme	35539	35539	IC50	IC50
Dipeptidyl peptidase IV	6.81247927916	6.82102305271	P27487	P14740	376488	320.41	Enzyme	35539	35539	IC50	IC50
Dipeptidyl peptidase IV	7.06600683617	7.11804502866	P27487	P14740	376495	345.419	Enzyme	35539	35539	IC50	IC50
Dipeptidyl peptidase IV	8.01772876696	7.86646109163	P27487	P14740	376501	330.448	Enzyme	35539	35539	IC50	IC50
Dipeptidyl peptidase IV	8.14874165128	7.90308998699	P27487	P14740	376502	358.501	Enzyme	35539	35539	IC50	IC50
Dipeptidyl peptidase IV	8.04095860768	8.30102999566	P27487	P14740	376509	372.527	Enzyme	35539	35539	IC50	IC50
Dipeptidyl peptidase IV	8.19382002602	8.03151705145	P27487	P14740	376510	431.553	Enzyme	35539	35539	IC50	IC50
Dipeptidyl peptidase IV	7.86646109163	7.81530856918	P27487	P14740	376518	402.51	Enzyme	35539	35539	IC50	IC50
Dipeptidyl peptidase IV	7.85698519975	7.78251605579	P27487	P14740	376519	373.473	Enzyme	35539	35539	IC50	IC50
Dipeptidyl peptidase IV	7.77469071827	7.7878123956	P27487	P14740	376526	374.457	Enzyme	35539	35539	IC50	IC50
Dipeptidyl peptidase IV	7.76955107862	7.63827216398	P27487	P14740	376527	360.474	Enzyme	35539	35539	IC50	IC50
Dipeptidyl peptidase IV	6.642065153	6.77469071827	P27487	P14740	376534	445.537	Enzyme	35539	35539	IC50	IC50
Dipeptidyl peptidase IV	7.57839607313	7.40893539297	P27487	P14740	376535	303.422	Enzyme	35539	35539	IC50	IC50
Lysophosphatidic acid receptor Edg-2	6.65757731918	7.31875876262	Q92633	P61794	412317	460.931	Membrane receptor	37582	37582	IC50	IC50
Metabotropic glutamate receptor 5	8.61978875829	8.55063740921	P41594	P31424	376818	240.3	Membrane receptor	35537,35537,35537,35537,35537	35537,51237	Ki,IC50,Ki,IC50,IC50	Ki,Ki
Butyrylcholinesterase	8.24718356881	6.82681373159	P06276	Q9JKC1	47469	492.697	Enzyme	37270	3267,31775,42156	IC50	IC50,IC50,IC50
Acetylcholinesterase	9.16033148474	8.82390874094	P22303	P37136	47469	492.697	Enzyme	21244,37270	3267,31775,42156	IC50,IC50	IC50,IC50,IC50
Nitric-oxide synthase, brain	5.35654732351	5.28191867648	P29475	P29476	377219	219.199	Enzyme	46991	46991,53925	IC50	IC50,Ki
Glutamate receptor ionotropic, AMPA 4	6.06148027482	4.73426054148	P48058	P19493	116265	147.129	Ion channel	14175	38673,45271,47617,50876	Ki	IC50,Ki,IC50,IC50
Metabotropic glutamate receptor 8	8.24412514433	5.46852108296	O00222	P70579	116265	147.129	Membrane receptor	20685	30522,36453	IC50	Ki,Ki
Glutamate receptor ionotropic, AMPA 1	5.86646109163	4.45593195565	P42261	P19490	116265	147.129	Ion channel	14175	38673,45271,47617,50876,50876	Ki	IC50,Ki,IC50,IC50,IC50
Glutamate receptor ionotropic, AMPA 2	6.0268721464	3.85387196432	P42262	P19491	116265	147.129	Ion channel	14175	38673,45271,47617,50876,51222	Ki	IC50,Ki,IC50,IC50,Ki
Metabotropic glutamate receptor 1	6.42309256783	5.13667713988	Q13255	P23385	116265	147.129	Membrane receptor	36681,45031	36453	Ki,Ki	IC50
Metabotropic glutamate receptor 5	6.17223870187	5.92081875395	P41594	P31424	116265	147.129	Membrane receptor	36681,45031	36453	Ki,Ki	IC50
Glutamate receptor ionotropic kainate 2	5.95624487303	6.4788619163	Q13002	P42260	116265	147.129	Ion channel	15441	38673,43825,45271,47617,51222	Ki	IC50,Ki,Ki,IC50,Ki
Metabotropic glutamate receptor 4	5.73683036131	5.46852108296	Q14833	P31423	116265	147.129	Membrane receptor	36681,45031	30522,36453,36453	Ki,Ki	Ki,IC50,Ki
Cannabinoid CB2 receptor	7.20065945055	7.04095860768	P34972	Q9QZN9	378616	449.254	Membrane receptor	35787,38328,45100,46158,48965	35787	IC50,IC50,IC50,IC50,IC50	IC50
11-beta-hydroxysteroid dehydrogenase 1	7.5	8.22184874962	P28845	P16232	369026	353.286	Enzyme	34972,34972	34972	Ki,IC50	Ki
11-beta-hydroxysteroid dehydrogenase 1	6.23298694697	7.85387196432	P28845	P16232	369087	456.363	Enzyme	34972,34972	34972	Ki,IC50	Ki
Histamine H3 receptor	9.82390874094	9.34678748622	Q9Y5N1	Q9QYN8	632401	331.454	Membrane receptor	51341	51341	Ki	Ki
Transient receptor potential cation channel subfamily A member 1	7.04095860768	6.93930215965	O75762	Q6RI86	631245	425.157	NA	51267,51267,51267	51267	IC50,IC50,IC50	IC50
Transient receptor potential cation channel subfamily A member 1	5.92006607645	8.39794000867	O75762	Q6RI86	631248	419.71	NA	51267,51267,51267,51267,51267,51267	51267	IC50,IC50,IC50,IC50,IC50,IC50	IC50
Adenosine A1 receptor	5.63827216398	6.24872089602	P30542	P25099	500259	562.564	Membrane receptor	46829	46829	Ki	Ki
Adenosine A2a receptor	7.15864052955	6.19722627471	P29274	P30543	500259	562.564	Membrane receptor	46829	46829	Ki	Ki
Vanilloid receptor	7.68225812659	7.43179827593	Q8NER1	O35433	380474	423.568	Ion channel	30167,30167	35885,35885,46701,49387,49776	IC50,IC50	Ki,Ki,IC50,IC50,IC50
Monoamine oxidase A	6.87614835903	6.61083391564	P21397	P21396	380636	181.298	Enzyme	35838	35838	Ki	Ki
Monoamine oxidase A	7.12493873661	7.26760624018	P21397	P21396	380637	195.324	Enzyme	35838	35838	Ki	Ki
Monoamine oxidase B	4.85294232897	1.82390874094	P27338	P19643	380638	209.351	Enzyme	35838	35838	Ki	Ki
Monoamine oxidase A	7.52287874528	6.93930215965	P21397	P21396	380638	209.351	Enzyme	35838	35838	Ki	Ki
Monoamine oxidase B	5.339134522	5.04939177522	P27338	P19643	380639	223.378	Enzyme	35838	35838	Ki	Ki
Monoamine oxidase A	7.65757731918	6.40671393298	P21397	P21396	380639	223.378	Enzyme	35838	35838	Ki	Ki
Dipeptidyl peptidase IV	8.69897000434	7.46040937698	P27487	P14740	643458	364.401	Enzyme	34705,34705	34705,34705	Ki,Ki	Ki,Ki
Adenosine A3 receptor	4.06550154876	4.03529053714	P33765	P28647	381693	180.164	Membrane receptor	15855,15563,20724,30321,31281,31341,36623,46829,42133,46235,49741,49760	46829,49741	Ki,Ki,Ki,Ki,Ki,Ki,Ki,Ki,Ki,Ki,Ki,Ki	Ki,Ki
Adenosine A2b receptor	5.04239271294	4.82102305271	P29275	P29276	381693	180.164	Membrane receptor	20724,30250,31281,46829,49741,49760,51928	16424,46829,49741	Ki,Ki,Ki,Ki,Ki,Ki,Ki	Ki,Ki,Ki
Adenosine A1 receptor	5.2076083105	5.04190467001	P30542	P25099	381693	180.164	Membrane receptor	17602,20724,30321,31281,31341,36623,46829,42133,46235,49741,49760	11377,12700,11687,11377,9562,9562,11292,11292,10574,46829,43227,49741	Ki,Ki,Ki,Ki,Ki,Ki,Ki,Ki,Ki,Ki,Ki	Ki,IC50,Ki,Ki,Ki,Ki,Ki,Ki,Ki,Ki,Ki,Ki
Adenosine A2a receptor	5.10237290871	4.65757731918	P29274	P30543	381693	180.164	Membrane receptor	20724,30321,31281,31341,36623,46829,42133,46235,49741,49760	46829,43227,49741	Ki,Ki,Ki,Ki,Ki,Ki,Ki,Ki,Ki,Ki	Ki,Ki,Ki
Neuronal acetylcholine receptor protein alpha-7 subunit	5.52287874528	6.61978875829	P36544	Q05941	643934	294.348	Ion channel	45299	51501	IC50	Ki
Androgen Receptor	8.76582633479	8.10790539731	P10275	P15207	381838	305.716	Transcription Factor	35979,35979,36077,36077,36821,47060	47060	IC50,Ki,Ki,IC50,Ki,Ki	IC50
Androgen Receptor	8.22184874962	8.19382002602	P10275	P15207	381840	291.733	Transcription Factor	36077,36077,47060	47060	Ki,IC50,Ki	IC50
Androgen Receptor	8.79588001734	8.26760624018	P10275	P15207	381842	305.759	Transcription Factor	36077,36077,47060	47060	Ki,IC50,Ki	IC50
Androgen Receptor	9.04575749056	8.7447274949	P10275	P15207	381843	319.786	Transcription Factor	36077,36077,47060	47060	Ki,IC50,Ki	IC50
Butyrylcholinesterase	5.80687540165	6.98422124361	P06276	Q9JKC1	119802	337.416	Enzyme	10673,10673,21519	50487	IC50,IC50,IC50	IC50
Acetylcholinesterase	7.65659252275	7.92445303861	P22303	P37136	119802	337.416	Enzyme	10673,10673,21519,52762	50487	IC50,IC50,IC50,IC50	IC50
Dihydrofolate reductase	5.5376020021	1.39685562738	P00374	Q920D2	382012	335.426	Enzyme	36076	36076	IC50	IC50
Dihydrofolate reductase	5.22184874962	2.06449273418	P00374	Q920D2	382013	335.426	Enzyme	36076	36076	IC50	IC50
Dihydrofolate reductase	5.23657200644	2.49485002168	P00374	Q920D2	382014	330.365	Enzyme	36076	36076	IC50	IC50
Dihydrofolate reductase	5.56863623584	1.99567862622	P00374	Q920D2	382015	364.263	Enzyme	36076	36076	IC50	IC50
Dihydrofolate reductase	5.55284196866	1.08830984125	P00374	Q920D2	382018	353.269	Enzyme	36076	36076	IC50	IC50
Dihydrofolate reductase	5.85387196432	2.93181413825	P00374	Q920D2	382019	354.258	Enzyme	36076	36076	IC50	IC50
Dihydrofolate reductase	5.5376020021	1.49757288002	P00374	Q920D2	382021	315.393	Enzyme	36076	36076	IC50	IC50
Dihydrofolate reductase	5.23657200644	3.89254497679	P00374	Q920D2	382022	345.419	Enzyme	36076	36076,43976	IC50	IC50,IC50
Dihydrofolate reductase	4.7447274949	3.75181197299	P00374	Q920D2	382024	285.367	Enzyme	36076	36076,43976	IC50	IC50,IC50
Dihydrofolate reductase	5.85387196432	2.44977164694	P00374	Q920D2	382025	336.414	Enzyme	36076	36076	IC50	IC50
Butyrylcholinesterase	6.89350690763	8.23657200644	P06276	Q9JKC1	119989	367.441	Enzyme	10673,10673	50487	IC50,IC50	IC50
Acetylcholinesterase	6.54710205982	7.52432881168	P22303	P37136	119989	367.441	Enzyme	10673,10673	50487	IC50,IC50	IC50
Anandamide amidohydrolase	8.92081875395	9.04575749056	O00519	P97612	382554	403.302	Enzyme	36082	36082	Ki	Ki
Anandamide amidohydrolase	9.34678748622	8.88605664769	O00519	P97612	382560	384.427	Enzyme	36082	36082,38493	Ki	Ki,Ki
Anandamide amidohydrolase	8.30102999566	9.0	O00519	P97612	382564	384.427	Enzyme	36082,38493	36082,38493,38493,38493	Ki,Ki	Ki,Ki,Ki,IC50
Anandamide amidohydrolase	8.5376020021	9.12493873661	O00519	P97612	382570	354.401	Enzyme	36082,38493	36082,38493,38493,38493	Ki,Ki	Ki,Ki,Ki,IC50
Vanilloid receptor	6.76143937264	6.14367514919	Q8NER1	O35433	382654	373.329	Ion channel	36134,36134	36134,36134	IC50,IC50	IC50,IC50
Vanilloid receptor	8.44119865415	8.17827366176	Q8NER1	O35433	382655	354.448	Ion channel	36134,36134	36134,36134	IC50,IC50	IC50,IC50
Vanilloid receptor	9.37236374745	8.26362177534	Q8NER1	O35433	382656	366.339	Ion channel	36134,36134	36134,36134	IC50,IC50	IC50,IC50
Vanilloid receptor	8.40427449277	8.11383914664	Q8NER1	O35433	382657	367.324	Ion channel	36134,36134	36134,36134,36135,36135	IC50,IC50	IC50,IC50,IC50,IC50
Serotonin 2a (5-HT2a) receptor	9.50863830617	9.04899855432	P28223	P14842	120674	373.461	Membrane receptor	51416	38805,46285,46285,46285	Ki	Ki,Ki,Ki,Ki
Vanilloid receptor	9.11918640772	9.04575749056	Q8NER1	O35433	382857	430.403	Ion channel	36135,36135,36135,38526,41998,41998,50778	36135,36135,36136,36136,37901,37901,38526,45756,45756,41998,41998	IC50,IC50,IC50,IC50,IC50,IC50,IC50	IC50,IC50,IC50,IC50,IC50,IC50,IC50,IC50,IC50,IC50,IC50
Histamine H3 receptor	9.11918640772	8.14266750357	Q9Y5N1	Q9QYN8	631805	317.427	Membrane receptor	51341	51341	Ki	Ki
Dopamine transporter	7.7447274949	8.24412514433	Q01959	P23977	382978	394.96	Transporter	36158	36158	Ki	IC50
Dopamine transporter	7.92081875395	8.22184874962	Q01959	P23977	382979	412.951	Transporter	36158	36158	Ki	IC50
Serotonin transporter	6.18508681872	6.43062609038	P31645	P31652	382979	412.951	Transporter	36158	36158	Ki	Ki
Dopamine transporter	7.55284196866	7.69897000434	Q01959	P23977	382980	429.405	Transporter	36158	36158	Ki	IC50
Serotonin transporter	5.62160209905	6.04431224969	P31645	P31652	382980	429.405	Transporter	36158	36158	Ki	Ki
Dopamine transporter	7.45593195565	6.97061622231	Q01959	P23977	382981	473.856	Transporter	36158	36158	Ki	IC50
Serotonin transporter	5.24412514433	6.07572071394	P31645	P31652	382981	473.856	Transporter	36158	36158	Ki	Ki
Dopamine transporter	7.40893539297	7.7447274949	Q01959	P23977	382982	473.856	Transporter	36158	36158	Ki	IC50
Serotonin transporter	5.82390874094	6.55284196866	P31645	P31652	382982	473.856	Transporter	36158	36158	Ki	Ki
Dopamine transporter	8.21467016499	7.69897000434	Q01959	P23977	382983	439.958	Transporter	36158	36158	Ki	IC50
Serotonin transporter	5.73992861201	6.00877392431	P31645	P31652	382983	439.958	Transporter	36158	36158	Ki	Ki
Dopamine transporter	8.11350927483	8.30102999566	Q01959	P23977	382984	439.958	Transporter	36158	36158	Ki	IC50
Serotonin transporter	6.13076828027	6.52143350441	P31645	P31652	382984	439.958	Transporter	36158	36158	Ki	Ki
Dopamine transporter	8.06550154876	7.85387196432	Q01959	P23977	382985	424.986	Transporter	36158	36158	Ki	IC50
Serotonin transporter	5.28399665637	6.09691001301	P31645	P31652	382985	424.986	Transporter	36158	36158	Ki	Ki
Dopamine transporter	7.18045606446	6.35654732351	Q01959	P23977	382988	463.85	Transporter	36158	36158	Ki	IC50
Serotonin transporter	5.56703070913	6.42021640338	P31645	P31652	382988	463.85	Transporter	36158	36158	Ki	Ki
Dopamine transporter	6.63078414259	7.18708664336	Q01959	P23977	382989	455.012	Transporter	36158	36158	Ki	IC50
Serotonin transporter	5.44490555142	5.82102305271	P31645	P31652	382989	455.012	Transporter	36158	36158	Ki	Ki
Dopamine transporter	7.21467016499	7.92081875395	Q01959	P23977	382990	392.532	Transporter	36158	36158	Ki	IC50
Serotonin transporter	5.76447155309	5.64975198167	P31645	P31652	382990	392.532	Transporter	36158	36158	Ki	Ki
Dopamine transporter	6.67366413907	7.65757731918	Q01959	P23977	382991	408.987	Transporter	36158	36158	Ki	IC50
Serotonin transporter	5.87942606879	5.95467702121	P31645	P31652	382991	408.987	Transporter	36158	36158	Ki	Ki
Dopamine transporter	7.92081875395	8.0	Q01959	P23977	382993	453.438	Transporter	36158	36158	Ki	IC50
Serotonin transporter	6.06048074738	6.50584540598	P31645	P31652	382993	453.438	Transporter	36158	36158	Ki	Ki
Dopamine transporter	6.85387196432	7.38721614328	Q01959	P23977	382995	419.539	Transporter	36158	36158	Ki	IC50
Serotonin transporter	5.78515615195	5.77211329539	P31645	P31652	382995	419.539	Transporter	36158	36158	Ki	Ki
Dopamine transporter	7.85387196432	8.39794000867	Q01959	P23977	382996	419.539	Transporter	36158	36158	Ki	IC50
Serotonin transporter	6.23657200644	5.0	P31645	P31652	382996	419.539	Transporter	36158	36158	Ki	Ki
Dopamine transporter	7.2757241304	7.82390874094	Q01959	P23977	383010	404.568	Transporter	36158	36158	Ki	IC50
Dopamine transporter	6.97881070093	6.99139982824	Q01959	P23977	383011	443.432	Transporter	36158	36158	Ki	IC50
Serotonin transporter	5.53165266959	6.72124639905	P31645	P31652	383011	443.432	Transporter	36158	36158	Ki	Ki
Dopamine transporter	6.27654432796	7.08092190762	Q01959	P23977	383012	434.594	Transporter	36158	36158	Ki	IC50
Vanilloid receptor	9.09691001301	9.21897258517	Q8NER1	O35433	383030	399.326	Ion channel	36135,36135,36135	36135,36135,41998,41998	IC50,IC50,IC50	IC50,IC50,IC50,IC50
Histamine H3 receptor	9.61092437481	8.00877392431	Q9Y5N1	Q9QYN8	383717	419.562	Membrane receptor	36041,36041	36041	IC50,Ki	Ki
Urotensin II receptor	8.37236374745	7.76955107862	Q9UKP6	P49684	646331	418.531	Membrane receptor	51448,51448	51448	IC50,Ki	IC50
Urotensin II receptor	7.92081875395	6.22184874962	Q9UKP6	P49684	646392	536.729	Membrane receptor	51448	51448	Ki	Ki
Anandamide amidohydrolase	7.58502665203	7.76880100105	O00519	P97612	369880	378.421	Enzyme	35154,44028	38493,44028,44028,44028	Ki,Ki	IC50,Ki,Ki,Ki
Cannabinoid CB1 receptor	8.55284196866	8.63827216398	P21554	P20272	384382	501.039	Membrane receptor	35980	35980	IC50	IC50
Adenosine A1 receptor	5.52287874528	6.63827216398	P30542	P25099	122252	384.429	Membrane receptor	52381	2252,2252,37033,37600	Ki	Ki,Ki,Ki,Ki
Adenosine A2a receptor	7.83277312442	8.47865319091	P29274	P30543	122252	384.429	Membrane receptor	30254,38162,47546,52381	2252,37033,37600,38162	Ki,Ki,Ki,Ki	Ki,Ki,Ki,Ki
Histamine H3 receptor	7.27518367476	7.55284196866	Q9Y5N1	Q9QYN8	501017	370.488	Membrane receptor	46764,46764	46764	Ki,IC50	Ki
Histamine H3 receptor	8.5	8.15490195999	Q9Y5N1	Q9QYN8	501019	233.22	Membrane receptor	46764,46764	46764	Ki,IC50	Ki
Histamine H3 receptor	8.22457399418	8.01913608199	Q9Y5N1	Q9QYN8	647352	385.887	Membrane receptor	51662,51662	51662,51662	Ki,IC50	IC50,Ki
Histamine H3 receptor	8.69380100105	7.59989437914	Q9Y5N1	Q9QYN8	647410	369.433	Membrane receptor	51662,51662	51662,51662	Ki,IC50	IC50,Ki
Histamine H3 receptor	9.63827216398	9.0	Q9Y5N1	Q9QYN8	632196	348.441	Membrane receptor	51341	51341	Ki	Ki
Monoglyceride lipase	5.0	3.69897000434	Q99685	Q8R431	123166	295.376	Enzyme	48666	52343	IC50	IC50
Histamine H3 receptor	8.33724216832	7.43179827593	Q9Y5N1	Q9QYN8	647456	385.498	Membrane receptor	51662	51662	Ki	Ki
Anandamide amidohydrolase	7.20065945055	7.20065945055	O00519	P97612	123224	295.376	Enzyme	45322	42205	IC50	IC50
Histamine H3 receptor	9.95860731484	9.2924298239	Q9Y5N1	Q9QYN8	632266	318.415	Membrane receptor	51341	51341	Ki	Ki
Histamine H3 receptor	8.89360807164	8.02889035263	Q9Y5N1	Q9QYN8	648039	369.433	Membrane receptor	51662,51662	51662,51662	Ki,IC50	IC50,Ki
Histamine H3 receptor	9.13693598216	8.04413608199	Q9Y5N1	Q9QYN8	648105	369.433	Membrane receptor	51662,51662	51662,51662	Ki,IC50	IC50,Ki
Histamine H3 receptor	9.06736374745	7.98930365742	Q9Y5N1	Q9QYN8	648107	376.452	Membrane receptor	51662,51662	51662,51662	Ki,IC50	IC50,Ki
Histamine H3 receptor	8.96327366176	8.12695437047	Q9Y5N1	Q9QYN8	648109	351.442	Membrane receptor	51662,51662	51662,51662	Ki,IC50	IC50,Ki
Histamine H3 receptor	8.68959320386	8.08	Q9Y5N1	Q9QYN8	648180	420.332	Membrane receptor	51662,51662	51662,51662	Ki,IC50	IC50,Ki
Histamine H3 receptor	7.76955107862	7.5324693683	Q9Y5N1	Q9QYN8	648181	371.861	Membrane receptor	51662	51662,51662	Ki	IC50,Ki
Histamine H3 receptor	9.03	8.06195437047	Q9Y5N1	Q9QYN8	648182	385.887	Membrane receptor	51662,51662	51662,51662	Ki,IC50	IC50,Ki
Serotonin 2a (5-HT2a) receptor	6.97881070093	8.68193666504	P28223	P14842	335829	191.23	Membrane receptor	30538	30538	Ki	IC50
Histamine H3 receptor	9.60205999133	9.31875876262	Q9Y5N1	Q9QYN8	632339	351.872	Membrane receptor	51341	51341	Ki	Ki
Histamine H3 receptor	9.16115090926	8.40893539297	Q9Y5N1	Q9QYN8	632402	341.449	Membrane receptor	51341	51341	Ki	Ki
Histamine H3 receptor	8.2924298239	7.69897000434	Q9Y5N1	Q9QYN8	632469	306.401	Membrane receptor	51341	51341	Ki	Ki
Cannabinoid CB1 receptor	7.82390874094	7.65757731918	P21554	P20272	387205	368.468	Membrane receptor	36602	36602	IC50	IC50
Histamine H3 receptor	9.05060999336	8.22914798836	Q9Y5N1	Q9QYN8	632527	306.405	Membrane receptor	51341	51341	Ki	Ki
Histamine H3 receptor	9.43179827593	8.54060751224	Q9Y5N1	Q9QYN8	451252	455.719	Membrane receptor	44314	44314	Ki	Ki
Neurotensin receptor 1	7.97469413474	7.55439579673	P30989	P20789	649986	817.05	Membrane receptor	51829	51829	IC50	IC50
Histamine H3 receptor	9.35654732351	8.79588001734	Q9Y5N1	Q9QYN8	632620	323.455	Membrane receptor	51341	51341	Ki	Ki
Peroxisome proliferator-activated receptor gamma	6.30050946667	6.53487707393	P37231	O88275	650045	414.564	Transcription Factor	51854,51854	51854,51854	IC50,IC50	IC50,IC50
Oxytocin receptor	8.30980391997	7.85387196432	P30559	P70536	108428	586.678	Membrane receptor	52842	52842	Ki	Ki
Vasopressin V2 receptor	4.55284196866	5.01322826573	P30518	Q00788	108428	586.678	Membrane receptor	52842	52842	Ki	Ki
Vasopressin V1a receptor	5.49485002168	9.11918640772	P37288	P30560	108428	586.678	Membrane receptor	52842	52842	Ki	Ki
Neuronal acetylcholine receptor protein alpha-7 subunit	4.95860731484	7.21467016499	P36544	Q05941	632725	306.362	Ion channel	51372	51372	IC50	Ki
Neuronal acetylcholine receptor protein alpha-7 subunit	5.82390874094	8.20065945055	P36544	Q05941	632727	306.365	Ion channel	51372	51372	IC50	Ki
Neuronal acetylcholine receptor protein alpha-7 subunit	6.26760624018	9.0	P36544	Q05941	632728	305.377	Ion channel	51372	51372	IC50	Ki
Neuronal acetylcholine receptor protein alpha-7 subunit	4.92081875395	7.76955107862	P36544	Q05941	632729	373.375	Ion channel	51372	51372	IC50	Ki
Monoamine oxidase B	6.34678748622	7.00877392431	P27338	P19643	388574	302.343	Enzyme	37112	36690	Ki	IC50
Monoamine oxidase A	3.43770713554	3.23657200644	P21397	P21396	388574	302.343	Enzyme	37112	36690	Ki	IC50
Serotonin transporter	6.53461714855	6.49485002168	P31645	P31652	161345	281.821	Transporter	43754	43754	IC50	IC50
Neuronal acetylcholine receptor protein alpha-7 subunit	5.49485002168	7.30102999566	P36544	Q05941	632813	305.377	Ion channel	51372	51372	IC50	Ki
Neuronal acetylcholine receptor protein alpha-7 subunit	5.7447274949	8.50863830617	P36544	Q05941	632922	265.353	Ion channel	51372	51372	IC50	Ki
Histamine H3 receptor	7.69897000434	6.58502665203	Q9Y5N1	Q9QYN8	438997	234.294	Membrane receptor	38490	38490	Ki	Ki
Histamine H3 receptor	8.77212089845	7.92081875395	Q9Y5N1	Q9QYN8	453013	363.453	Membrane receptor	44908,47713	47713	IC50,Ki	Ki
Neuronal acetylcholine receptor protein alpha-7 subunit	5.79588001734	8.26760624018	P36544	Q05941	633072	304.389	Ion channel	51372	51372	IC50	Ki
Serotonin 2a (5-HT2a) receptor	6.69897000434	6.76955107862	P28223	P14842	358744	312.202	Membrane receptor	31732	31732	Ki	Ki
Vasopressin V2 receptor	8.69897000434	8.08092190762	P30518	Q00788	128716	510.799	Membrane receptor	14475	14475	IC50	IC50
Vasopressin V1a receptor	6.19382002602	7.34678748622	P37288	P30560	128716	510.799	Membrane receptor	14475	14475	IC50	IC50
Vasopressin V2 receptor	6.30102999566	6.52287874528	P30518	Q00788	129399	427.538	Membrane receptor	17861	17861	IC50	IC50
Mu opioid receptor	6.64608376908	5.41907502432	P35372	P33535	391631	495.571	Membrane receptor	41961	36495	Ki	IC50
Acetylcholinesterase	7.32790214206	6.94309514866	P22303	P37136	391755	242.316	Enzyme	21557,21519,30919,31257,31842,49254	3267,21462,36243,42156,42156	IC50,IC50,IC50,Ki,IC50,IC50	IC50,IC50,IC50,IC50,IC50
Vasopressin V2 receptor	9.0	8.34678748622	P30518	Q00788	129637	455.935	Membrane receptor	14475	14475	IC50	IC50
Vasopressin V1a receptor	7.22914798836	7.26760624018	P37288	P30560	129637	455.935	Membrane receptor	14475	14475	IC50	IC50
Neuronal acetylcholine receptor protein alpha-7 subunit	5.67778070527	7.58502665203	P36544	Q05941	632812	305.377	Ion channel	51372	51372	IC50	Ki
Aldose reductase	6.82390874094	6.79588001734	P15121	P07943	130164	448.377	Enzyme	38948	41934	IC50	IC50
Mu opioid receptor	9.79783976639	10.2207657187	P35372	P33535	393379	638.756	Membrane receptor	42132,42132	36256,42132	Ki,IC50	Ki,Ki
Dopamine D2 receptor	8.32790214206	7.3767507096	P14416	P61169	131346	419.491	Membrane receptor	30228	36547	Ki	Ki
Serotonin transporter	8.2924298239	8.69897000434	P31645	P31652	393960	394.55	Transporter	36227,36991,36991,37349	36227,37349	Ki,Ki,Ki,Ki	Ki,Ki
Serotonin transporter	8.18708664336	8.31875876262	P31645	P31652	393961	396.522	Transporter	36227,37349	36227,37349	Ki,Ki	Ki,Ki
Serotonin transporter	8.5376020021	8.78271554798	P31645	P31652	393962	412.54	Transporter	36227,37349,37349,37349	36227,37349,37349,37349	Ki,Ki,Ki,Ki	Ki,Ki,Ki,Ki
Serotonin transporter	8.18708664336	8.24412514433	P31645	P31652	393963	430.531	Transporter	36227	36227	Ki	Ki
Serotonin transporter	8.08618614762	8.0	P31645	P31652	393964	430.531	Transporter	36227	36227	Ki	Ki
Serotonin transporter	8.42021640338	8.85387196432	P31645	P31652	393965	410.549	Transporter	36227	36227	Ki	Ki
Serotonin transporter	8.49485002168	8.69897000434	P31645	P31652	393966	424.576	Transporter	36227	36227	Ki	Ki
Serotonin transporter	8.2757241304	8.2757241304	P31645	P31652	393967	419.559	Transporter	36227	36227	Ki	Ki
Serotonin transporter	7.85387196432	7.72124639905	P31645	P31652	393968	462.548	Transporter	36227	36227	Ki	Ki
Serotonin transporter	7.92081875395	8.20065945055	P31645	P31652	393971	444.587	Transporter	36227	36227	Ki	Ki
Serotonin transporter	8.5376020021	8.69897000434	P31645	P31652	393974	402.477	Transporter	36227	36227	Ki	Ki
Serotonin transporter	8.13667713988	8.09691001301	P31645	P31652	393976	416.504	Transporter	36227	36227	Ki	Ki
Serotonin transporter	8.46852108296	9.13667713988	P31645	P31652	393977	354.486	Transporter	36227	36227	Ki	Ki
Serotonin transporter	8.39794000867	8.65757731918	P31645	P31652	393979	382.539	Transporter	36227	36227	Ki	Ki
Serotonin transporter	7.71444269099	8.52287874528	P31645	P31652	393982	366.496	Transporter	36227	36227	Ki	Ki
Serotonin transporter	8.01322826573	8.11918640772	P31645	P31652	393984	406.56	Transporter	36227	36227	Ki	Ki
Serotonin transporter	8.69897000434	8.82390874094	P31645	P31652	393986	423.591	Transporter	36227	36227	Ki	Ki
Serotonin transporter	8.7447274949	8.88605664769	P31645	P31652	393987	437.617	Transporter	36227	36227	Ki	Ki
Serotonin transporter	7.7447274949	8.0	P31645	P31652	393990	435.602	Transporter	36227	36227	Ki	Ki
Serotonin transporter	8.14266750357	8.24412514433	P31645	P31652	393992	487.633	Transporter	36227	36227	Ki	Ki
Serotonin transporter	8.09691001301	8.48148606012	P31645	P31652	393994	496.643	Transporter	36227	36227	Ki	Ki
Serotonin transporter	8.2757241304	8.56863623584	P31645	P31652	393998	478.649	Transporter	36227	36227	Ki	Ki
Serotonin transporter	8.39794000867	8.2757241304	P31645	P31652	394000	472.622	Transporter	36227	36227	Ki	Ki
Serotonin transporter	7.48148606012	7.60205999133	P31645	P31652	394002	539.632	Transporter	36227	36227	Ki	Ki
Serotonin transporter	7.3767507096	7.82390874094	P31645	P31652	394004	437.574	Transporter	36227	36227	Ki	Ki
Serotonin transporter	7.82390874094	7.82390874094	P31645	P31652	394006	465.628	Transporter	36227	36227	Ki	Ki
Serotonin transporter	8.05551732785	8.07572071394	P31645	P31652	394008	502.648	Transporter	36227	36227	Ki	Ki
Serotonin transporter	7.72124639905	7.67778070527	P31645	P31652	394010	500.632	Transporter	36227	36227	Ki	Ki
Nociceptin receptor	9.24074303006	8.51136689379	P41146	P35370	394466	1809.04	Membrane receptor	16753,16753,38383,38487,38487,43854,45320,45320,45630,45630	44658,44658	IC50,Ki,Ki,IC50,IC50,IC50,Ki,IC50,Ki,IC50	IC50,IC50
Nitric-oxide synthase, brain	5.88605664769	7.30102999566	P29475	P29476	394492	379.502	Enzyme	36390	36390	IC50	IC50
Nitric oxide synthase, inducible	4.88605664769	4.60205999133	P35228	Q06518	394492	379.502	Enzyme	36390	36390	IC50	IC50
Nitric-oxide synthase, brain	6.69897000434	6.09691001301	P29475	P29476	394493	387.522	Enzyme	36390	36390	IC50	IC50
Nitric oxide synthase, inducible	4.43179827593	4.35654732351	P35228	Q06518	394493	387.522	Enzyme	36390	36390	IC50	IC50
Nitric-oxide synthase, brain	6.30102999566	7.04575749056	P29475	P29476	394494	447.619	Enzyme	36390	36390	IC50	IC50
Nitric oxide synthase, inducible	4.85387196432	4.44369749923	P35228	Q06518	394494	447.619	Enzyme	36390	36390	IC50	IC50
Nitric-oxide synthase, brain	6.52287874528	5.31875876262	P29475	P29476	394496	451.611	Enzyme	36390	36390	IC50	IC50
Nitric oxide synthase, inducible	5.22184874962	4.58502665203	P35228	Q06518	394496	451.611	Enzyme	36390	36390	IC50	IC50
Nitric-oxide synthase, brain	5.35654732351	5.32790214206	P29475	P29476	394497	540.541	Enzyme	36390	36390	IC50	IC50
Nitric-oxide synthase, brain	7.0	5.1739251973	P29475	P29476	394499	477.645	Enzyme	36390	36390	IC50	IC50
Neuronal acetylcholine receptor protein alpha-7 subunit	5.02227639471	8.03151705145	P36544	Q05941	633821	266.341	Ion channel	51372	51372	IC50	Ki
Neuronal acetylcholine receptor protein alpha-7 subunit	5.56863623584	7.85387196432	P36544	Q05941	633822	306.362	Ion channel	51372	51372	IC50	Ki
Cannabinoid CB2 receptor	7.0268721464	7.00877392431	P34972	Q9QZN9	590148	366.518	Membrane receptor	49415	49415	Ki	IC50
Cannabinoid CB2 receptor	8.56863623584	7.88605664769	P34972	Q9QZN9	590180	366.518	Membrane receptor	49415	49415	Ki	IC50
Neuronal acetylcholine receptor protein alpha-7 subunit	5.76955107862	8.15490195999	P36544	Q05941	633899	305.377	Ion channel	51372	51372	IC50	Ki
Neuronal acetylcholine receptor protein alpha-7 subunit	6.39794000867	9.52287874528	P36544	Q05941	633900	319.404	Ion channel	51372	51372	IC50	Ki
Anandamide amidohydrolase	8.73426054148	8.69897000434	O00519	P97612	396149	471.566	Enzyme	36571,49892	45059	IC50,IC50	Ki
Bradykinin B1 receptor	9.35654732351	5.78972509323	P46663	P97583	396930	486.844	Membrane receptor	34832,36763,44560	34832,44560	Ki,Ki,Ki	Ki,Ki
Gonadotropin-releasing hormone receptor	8.82390874094	9.69897000434	P30968	P30969	397688	659.719	Membrane receptor	42049	36790,42049	IC50	Ki,IC50
Melanocortin receptor 3	6.12493873661	6.61978875829	P41968	P32244	398483	592.575	Membrane receptor	37011,37248	37011	Ki,Ki	Ki
Melanocortin receptor 4	8.35232642583	9.0	P32245	P70596	398483	592.575	Membrane receptor	37011,37011,37248,37248	37011	Ki,IC50,Ki,IC50	Ki
Histamine H3 receptor	8.38299965888	7.189767482	Q9Y5N1	Q9QYN8	563225	353.46	Membrane receptor	47387	47387	Ki	Ki
Serotonin transporter	7.19382002602	8.65757731918	P31645	P31652	353736	382.471	Transporter	31450	31450	IC50	Ki
Serotonin transporter	6.41341269533	8.04575749056	P31645	P31652	353737	396.498	Transporter	31450,44692	31450,36510,44692	IC50,IC50	Ki,Ki,Ki
Serotonin transporter	9.15490195999	9.15490195999	P31645	P31652	399911	394.573	Transporter	36915	36915	Ki	Ki
Serotonin transporter	9.09691001301	9.04575749056	P31645	P31652	399913	396.546	Transporter	36915,38371	36915	Ki,Ki	Ki
Serotonin transporter	8.7447274949	8.61978875829	P31645	P31652	399916	419.344	Transporter	36915	36915	Ki	Ki
Serotonin transporter	8.72124639905	8.7447274949	P31645	P31652	399923	410.572	Transporter	36915	36915	Ki	Ki
Serotonin transporter	8.92081875395	8.95860731484	P31645	P31652	399924	384.899	Transporter	36915	36915	Ki	Ki
Serotonin transporter	7.52287874528	7.95860731484	P31645	P31652	399925	350.454	Transporter	36915	36915	Ki	Ki
Serotonin transporter	8.56863623584	8.69897000434	P31645	P31652	399926	418.452	Transporter	36915	36915	Ki	Ki
Serotonin transporter	7.76955107862	8.13667713988	P31645	P31652	399927	452.897	Transporter	36915	36915	Ki	Ki
Serotonin transporter	7.61978875829	8.0	P31645	P31652	399929	368.444	Transporter	36915	36915	Ki	Ki
Serotonin transporter	8.13667713988	8.52287874528	P31645	P31652	399932	384.899	Transporter	36915	36915	Ki	Ki
Serotonin transporter	8.44369749923	8.46852108296	P31645	P31652	399934	402.89	Transporter	36915	36915	Ki	Ki
Serotonin transporter	8.60205999133	9.04575749056	P31645	P31652	399936	412.611	Transporter	36915	36915	Ki	Ki
Serotonin transporter	8.1739251973	8.24412514433	P31645	P31652	399939	435.41	Transporter	36915	36915	Ki	Ki
Serotonin transporter	7.88605664769	9.30102999566	P31645	P31652	399940	437.641	Transporter	36915	36915	Ki	Ki
Serotonin transporter	9.04575749056	9.22184874962	P31645	P31652	399942	412.563	Transporter	36915	36915	Ki	Ki
Serotonin transporter	7.56863623584	8.67778070527	P31645	P31652	399944	435.362	Transporter	36915	36915	Ki	Ki
Serotonin transporter	8.45593195565	8.69897000434	P31645	P31652	399956	435.625	Transporter	36915	36915	Ki	Ki
Serotonin transporter	7.92081875395	9.52287874528	P31645	P31652	399959	366.52	Transporter	36915	36915	Ki	Ki
Serotonin transporter	8.85387196432	8.7447274949	P31645	P31652	399961	389.318	Transporter	36915	36915	Ki	Ki
Serotonin transporter	8.95860731484	8.88605664769	P31645	P31652	399962	380.546	Transporter	36915	36915	Ki	Ki
Serotonin transporter	8.22914798836	8.19382002602	P31645	P31652	399963	403.345	Transporter	36915	36915	Ki	Ki
Serotonin transporter	8.88605664769	9.39794000867	P31645	P31652	399964	409.544	Transporter	36915	36915	Ki	Ki
Serotonin transporter	8.92081875395	9.0	P31645	P31652	399965	451.624	Transporter	36915	36915	Ki	Ki
Serotonin transporter	8.44369749923	9.15490195999	P31645	P31652	399967	451.667	Transporter	36915	36915	Ki	Ki
Neuronal acetylcholine receptor protein alpha-7 subunit	5.02872415126	8.44369749923	P36544	Q05941	590953	357.452	Ion channel	49457	49457	IC50	Ki
Histamine H3 receptor	9.09691001301	8.33	Q9Y5N1	Q9QYN8	400105	312.449	Membrane receptor	36915,48407,53407	48407	Ki,IC50,Ki	IC50
Serotonin transporter	8.76955107862	9.30102999566	P31645	P31652	400115	338.263	Transporter	36915	36915	Ki	Ki
Serotonin transporter	8.46852108296	8.7447274949	P31645	P31652	400116	396.546	Transporter	36915	36915	Ki	Ki
Serotonin transporter	8.72124639905	9.04575749056	P31645	P31652	400117	416.643	Transporter	36915	36915	Ki	Ki
Serotonin transporter	8.85387196432	9.39794000867	P31645	P31652	400118	441.672	Transporter	36915	36915	Ki	Ki
Serotonin transporter	8.69897000434	9.22184874962	P31645	P31652	400119	439.656	Transporter	36915	36915	Ki	Ki
Cannabinoid CB1 receptor	6.39794000867	6.39794000867	P21554	P20272	400418	354.439	Membrane receptor	45100	37263	Ki	Ki
Neurokinin 1 receptor	8.82390874094	9.4397130344	P25103	P14600	400492	1347.63	Membrane receptor	44512	9460,11728	IC50	Ki,IC50
Melanocortin receptor 4	6.2924298239	8.04095860768	P32245	P70596	400646	565.07	Membrane receptor	36866	36866	IC50	Ki
Vanilloid receptor	5.39794000867	8.56415516716	Q8NER1	O35433	591068	754.605	Ion channel	49452	38123,38123	IC50	Ki,Ki
HMG-CoA reductase	7.95469464609	8.05562951966	P04035	P51639	138562	418.566	Enzyme	20826,20826,20826,20770	36875,42035	Ki,Ki,IC50,IC50	IC50,IC50
P2X purinoceptor 7	8.3	7.52287874528	Q99572	Q64663	400849	401.973	Ion channel	37197	37197	IC50	IC50
P2X purinoceptor 7	8.2	7.52287874528	Q99572	Q64663	400851	400.985	Ion channel	37197	37197	IC50	IC50
Monoamine oxidase A	3.44203588645	5.40893539297	P21397	P21396	139099	268.739	Enzyme	47084,44148,44874,46413,49935,50304,51147,52183,52782,52818,52882	45377,45377,44921,49220,49220,49443,49630	IC50,IC50,IC50,IC50,IC50,IC50,IC50,IC50,IC50,IC50,IC50	IC50,Ki,IC50,IC50,Ki,Ki,IC50
Urotensin II receptor	6.36653154442	5.60205999133	Q9UKP6	P49684	401314	576.726	Membrane receptor	37148	37148	Ki	IC50
Urotensin II receptor	6.85387196432	6.22184874962	Q9UKP6	P49684	401317	611.171	Membrane receptor	37148	37148	Ki	IC50
Cannabinoid CB2 receptor	7.63827216398	7.95860731484	P34972	Q9QZN9	519648	380.502	Membrane receptor	46648,46648,49415	49415	Ki,IC50,Ki	IC50
Urotensin II receptor	7.26760624018	6.39794000867	Q9UKP6	P49684	401349	645.188	Membrane receptor	37148	37148	Ki	IC50
Urotensin II receptor	6.79588001734	6.28399665637	Q9UKP6	P49684	401354	615.162	Membrane receptor	37148	37148	Ki	IC50
Urotensin II receptor	7.56863623584	6.48148606012	Q9UKP6	P49684	401358	609.198	Membrane receptor	37148	37148	Ki	IC50
Urotensin II receptor	7.52287874528	6.67778070527	Q9UKP6	P49684	401366	644.203	Membrane receptor	37148	37148	Ki	IC50
Urotensin II receptor	7.52287874528	7.2757241304	Q9UKP6	P49684	401368	665.242	Membrane receptor	37148	37148	Ki	IC50
Urotensin II receptor	7.11350927483	7.0	Q9UKP6	P49684	401383	625.198	Membrane receptor	37148	37148	Ki	IC50
Urotensin II receptor	7.18708664336	8.0	Q9UKP6	P49684	401384	626.186	Membrane receptor	37148	37148	Ki	IC50
Mu opioid receptor	8.59031030055	8.75701159064	P35372	P33535	139449	610.703	Membrane receptor	41961,42132,42132,48894	17669,17669,36256,36495,43813,43813,43813,46977,42132,47725	Ki,Ki,IC50,Ki	Ki,Ki,Ki,IC50,Ki,Ki,IC50,IC50,Ki,Ki
Serotonin transporter	7.59006687667	9.0	P31645	P31652	401982	396.566	Transporter	36991,36991,37541	37541	Ki,Ki,Ki	Ki
Serotonin transporter	6.97061622231	7.46852108296	P31645	P31652	401984	395.538	Transporter	36991,36991,37465	37465	Ki,Ki,Ki	Ki
Serotonin transporter	7.47500357154	7.93181413825	P31645	P31652	401985	459.646	Transporter	36991,36991	36991	Ki,Ki	Ki
Serotonin transporter	7.74837711427	7.93181413825	P31645	P31652	401986	458.658	Transporter	36991,36991	36991	Ki,Ki	Ki
Serotonin transporter	6.40364938333	6.39469495386	P31645	P31652	401987	458.658	Transporter	36991,36991	36991	Ki,Ki	Ki
Serotonin transporter	7.23688206919	7.59006687667	P31645	P31652	401988	459.646	Transporter	36991,36991	36991	Ki,Ki	Ki
Serotonin transporter	6.69042723683	6.73992861201	P31645	P31652	401989	459.646	Transporter	36991,36991	36991	Ki,Ki	Ki
Serotonin transporter	7.52174770484	8.01322826573	P31645	P31652	401990	459.646	Transporter	36991,36991	36991	Ki,Ki	Ki
Serotonin transporter	6.43663890427	6.75945075172	P31645	P31652	401991	459.646	Transporter	36991,36991	36991	Ki,Ki	Ki
Serotonin transporter	8.04224731912	8.06048074738	P31645	P31652	401992	459.646	Transporter	36991,36991	36991	Ki,Ki	Ki
Serotonin transporter	8.0320952731	8.36653154442	P31645	P31652	401993	458.658	Transporter	36991,36991	36991	Ki,Ki	Ki
Serotonin transporter	7.8556518697	8.12493873661	P31645	P31652	401994	459.646	Transporter	36991,36991	36991	Ki,Ki	Ki
Serotonin transporter	7.34369978037	7.95860731484	P31645	P31652	401996	461.619	Transporter	36991,36991	36991	Ki,Ki	Ki
Serotonin transporter	7.5728469791	7.84466396253	P31645	P31652	401997	477.637	Transporter	36991,36991	36991	Ki,Ki	Ki
Serotonin transporter	8.02528059948	8.28399665637	P31645	P31652	401998	465.674	Transporter	36991,36991	36991	Ki,Ki	Ki
Serotonin transporter	7.2532361222	7.85387196432	P31645	P31652	401999	467.647	Transporter	36991,36991	36991	Ki,Ki	Ki
Serotonin transporter	8.08943983811	8.39794000867	P31645	P31652	402000	465.674	Transporter	36991,36991	36991	Ki,Ki	Ki
Metabotropic glutamate receptor 1	8.02227639471	8.10237290871	Q13255	P23385	402038	352.41	Membrane receptor	37138,50821	37138	IC50,IC50	Ki
Metabotropic glutamate receptor 1	9.15490195999	7.77211329539	Q13255	P23385	402039	332.379	Membrane receptor	37138	37138	IC50	Ki
Metabotropic glutamate receptor 1	9.39794000867	8.61978875829	Q13255	P23385	402040	352.798	Membrane receptor	37138	37138	IC50	Ki
Metabotropic glutamate receptor 1	8.30980391997	7.54363396687	Q13255	P23385	402041	348.378	Membrane receptor	37138	37138	IC50	Ki
Metabotropic glutamate receptor 1	8.22184874962	7.96657624451	Q13255	P23385	402042	353.786	Membrane receptor	37138	37138	IC50	Ki
Metabotropic glutamate receptor 1	8.00877392431	6.98505965021	Q13255	P23385	402043	367.812	Membrane receptor	37138	37138	IC50	Ki
Metabotropic glutamate receptor 1	7.77469071827	7.74957999769	Q13255	P23385	402044	333.367	Membrane receptor	37138	37138	IC50	Ki
Metabotropic glutamate receptor 1	7.42481215507	7.70774392864	Q13255	P23385	402045	353.786	Membrane receptor	37138	37138	IC50	Ki
Metabotropic glutamate receptor 1	6.26680273489	6.0	Q13255	P23385	402047	382.482	Membrane receptor	37138	37138	IC50	Ki
Metabotropic glutamate receptor 1	6.19654288435	6.10347378251	Q13255	P23385	402049	396.509	Membrane receptor	37138	37138	IC50	Ki
Metabotropic glutamate receptor 1	6.35066514129	6.0	Q13255	P23385	402051	366.417	Membrane receptor	37138	37138	IC50	Ki
Metabotropic glutamate receptor 1	8.65757731918	9.30102999566	Q13255	P23385	402052	350.394	Membrane receptor	37138	37138	IC50	Ki
Metabotropic glutamate receptor 1	8.2757241304	9.22184874962	Q13255	P23385	402055	364.421	Membrane receptor	37138	37138	IC50	Ki
Metabotropic glutamate receptor 1	8.60205999133	9.0	Q13255	P23385	402057	366.394	Membrane receptor	37138	37138	IC50	Ki
Metabotropic glutamate receptor 1	8.61978875829	9.52287874528	Q13255	P23385	402058	380.42	Membrane receptor	37138	37138	IC50	Ki
Metabotropic glutamate receptor 1	8.5376020021	9.39794000867	Q13255	P23385	402059	370.813	Membrane receptor	37138	37138	IC50	Ki
Metabotropic glutamate receptor 1	7.61261017366	8.04095860768	Q13255	P23385	402061	384.839	Membrane receptor	37138	37138	IC50	Ki
Metabotropic glutamate receptor 1	7.92081875395	9.30102999566	Q13255	P23385	402064	384.839	Membrane receptor	37138	37138	IC50	Ki
Metabotropic glutamate receptor 1	8.65757731918	8.82390874094	Q13255	P23385	402065	384.839	Membrane receptor	37138	37138	IC50	Ki
Metabotropic glutamate receptor 1	8.85387196432	9.69897000434	Q13255	P23385	402067	384.839	Membrane receptor	37138	37138	IC50	Ki
Histamine H3 receptor	9.72124639905	9.22028610012	Q9Y5N1	Q9QYN8	403068	442.556	Membrane receptor	37121,37121,51341	37121,37121,37121,51341	Ki,IC50,Ki	Ki,Ki,IC50,Ki
Histamine H3 receptor	9.58502665203	8.74052599132	Q9Y5N1	Q9QYN8	403091	397.515	Membrane receptor	37121,37121,51341	37121,37121,37121,51341	Ki,IC50,Ki	Ki,Ki,IC50,Ki
Histamine H3 receptor	9.5376020021	8.9263164461	Q9Y5N1	Q9QYN8	403093	401.547	Membrane receptor	37121,37121,51341	37121,37121,37121,51341	Ki,IC50,Ki	Ki,Ki,IC50,Ki
Histamine H3 receptor	9.61978875829	9.03151705145	Q9Y5N1	Q9QYN8	403095	385.505	Membrane receptor	37121,37121,51341	37121,37121,37121,51341	Ki,IC50,Ki	Ki,Ki,IC50,Ki
Histamine H3 receptor	9.34678748622	8.65026325302	Q9Y5N1	Q9QYN8	403097	334.458	Membrane receptor	37121,37121,51341	37121,37121,37121,51341	Ki,IC50,Ki	Ki,Ki,IC50,Ki
Histamine H3 receptor	9.46852108296	8.57437082564	Q9Y5N1	Q9QYN8	403099	382.501	Membrane receptor	37121,37121,51341	37121,37121,37121,51341	Ki,IC50,Ki	Ki,Ki,IC50,Ki
Angiotensin II type 2 (AT-2) receptor	9.15490195999	9.15490195999	P50052	P35351	110876	611.735	Membrane receptor	30228	12035	IC50	IC50
HMG-CoA reductase	8.0	8.55284196866	P04035	P51639	403465	459.55	Enzyme	20770	36875,38124,42035	IC50	IC50,IC50,IC50
Adenosine A3 receptor	7.57835868874	5.84771165562	P33765	P28647	141567	477.55	Membrane receptor	13700,15057	15333	Ki,Ki	Ki
Adenosine A3 receptor	6.96259177968	5.38090666937	P33765	P28647	142047	417.497	Membrane receptor	13700,15057	13484	Ki,Ki	Ki
Acetylcholinesterase	7.08354605145	7.11069829749	P22303	P37136	404962	423.344	Enzyme	37075	37075	IC50	IC50
Acetylcholinesterase	6.86838133565	6.87419354186	P22303	P37136	404963	329.394	Enzyme	37075	37075	IC50	IC50
Acetylcholinesterase	6.63676419552	6.63115549317	P22303	P37136	404965	367.441	Enzyme	37075	37075	IC50	IC50
Acetylcholinesterase	6.63544900465	6.66514431038	P22303	P37136	404966	342.432	Enzyme	37075	37075	IC50	IC50
Acetylcholinesterase	6.54302698636	6.55222199071	P22303	P37136	404969	346.851	Enzyme	37075	37075	IC50	IC50
Acetylcholinesterase	6.41623463172	6.44794046581	P22303	P37136	404970	670.844	Enzyme	37075	37075	IC50	IC50
Acetylcholinesterase	7.15490195999	7.15490195999	P22303	P37136	404971	363.292	Enzyme	37075	37075	IC50	IC50
Plasminogen	4.88605664769	4.82390874094	P00747	Q01177	405410	468.442	Enzyme	37274	37274	IC50	IC50
Urokinase-type plasminogen activator	8.50863830617	7.70996538864	P00749	P29598	405410	468.442	Enzyme	37274	37274	IC50	IC50
Thrombin	5.94692155652	4.34678748622	P00734	P18292	405430	582.545	Enzyme	37274	37274	IC50	IC50
Plasminogen	5.55284196866	5.65757731918	P00747	Q01177	405430	582.545	Enzyme	37274	37274	IC50	IC50
Urokinase-type plasminogen activator	8.46852108296	7.61083391564	P00749	P29598	405430	582.545	Enzyme	37274	37274	IC50	IC50
Dopamine D2 receptor	8.55284196866	8.78919803657	P14416	P61169	155006	448.385	Membrane receptor	49693,49693,53091	45067,51830	Ki,Ki,Ki	Ki,Ki
Serotonin 2a (5-HT2a) receptor	8.39794000867	8.06048074738	P28223	P14842	155006	448.385	Membrane receptor	53091	45067,49687,51830	Ki	Ki,Ki,Ki
Serotonin 1a (5-HT1a) receptor	8.15490195999	8.25181197299	P08908	P19327	155006	448.385	Membrane receptor	53091	45067,49687,51830	Ki	Ki,Ki,Ki
Dopamine D2 receptor	6.02227639471	7.0	P14416	P61169	405786	219.326	Membrane receptor	21630,21630,21630,21630,30162,30162,30162,48491,48491	10581	Ki,Ki,Ki,Ki,Ki,Ki,Ki,Ki,Ki	IC50
Adenosine A2a receptor	5.53910215724	6.49485002168	P29274	P30543	406416	339.392	Membrane receptor	37033	37033	Ki	Ki
Adenosine A2a receptor	6.20065945055	6.63827216398	P29274	P30543	406418	355.391	Membrane receptor	37033	37033	Ki	Ki
Adenosine A2a receptor	5.34103515734	6.48148606012	P29274	P30543	406426	378.428	Membrane receptor	37033	37033	Ki	Ki
Adenosine A2a receptor	4.94692155652	6.15552282425	P29274	P30543	406704	355.391	Membrane receptor	37600	37600	Ki	Ki
Urotensin II receptor	6.86062319952	7.09691001301	Q9UKP6	P49684	580960	688.856	Membrane receptor	48952,48952	48952	Ki,IC50	IC50
Dopamine D2 receptor	6.58922276662	8.01322826573	P14416	P61169	146092	292.378	Membrane receptor	2789	2789	Ki	Ki
Dopamine D2 receptor	8.38721614328	9.2924298239	P14416	P61169	146093	360.376	Membrane receptor	2789	2789	Ki	Ki
Dopamine D2 receptor	6.26760624018	7.07160414774	P14416	P61169	146128	341.835	Membrane receptor	2789	2789	Ki	Ki
Serotonin transporter	7.49485002168	7.69897000434	P31645	P31652	408450	420.375	Transporter	37465	37465	Ki	Ki
Serotonin transporter	6.92081875395	7.82390874094	P31645	P31652	408451	434.402	Transporter	37465	37465	Ki	Ki
Serotonin transporter	6.85078088734	7.52287874528	P31645	P31652	408453	385.93	Transporter	37465	37465	Ki	Ki
Serotonin transporter	6.97469413474	7.65757731918	P31645	P31652	408455	399.957	Transporter	37465	37465	Ki	Ki
Serotonin transporter	5.87516985059	6.71219827007	P31645	P31652	408456	385.93	Transporter	37465	37465	Ki	Ki
Serotonin transporter	6.08301995268	6.8416375079	P31645	P31652	408457	399.957	Transporter	37465	37465	Ki	Ki
Urotensin II receptor	6.94336265377	7.79588001734	Q9UKP6	P49684	580989	598.733	Membrane receptor	48952,48952	48952	Ki,IC50	IC50
Serotonin transporter	6.83268266525	7.58502665203	P31645	P31652	408478	417.947	Transporter	37465	37465	Ki	Ki
Serotonin transporter	6.51999305704	7.22914798836	P31645	P31652	408481	395.538	Transporter	37465	37465	Ki	Ki
Serotonin transporter	6.83268266525	7.33724216832	P31645	P31652	408482	381.511	Transporter	37465	37465	Ki	Ki
Serotonin transporter	6.44129142947	6.73048705578	P31645	P31652	408491	383.502	Transporter	37465	37465	Ki	Ki
Serotonin transporter	5.94423953531	6.2448877336	P31645	P31652	408529	365.512	Transporter	37465	37465	Ki	Ki
Serotonin transporter	5.63208526121	5.77806440017	P31645	P31652	408530	351.485	Transporter	37465	37465	Ki	Ki
Serotonin transporter	6.11463877997	6.71896663275	P31645	P31652	408531	383.502	Transporter	37465	37465	Ki	Ki
Serotonin transporter	7.58502665203	7.82390874094	P31645	P31652	408532	408.365	Transporter	37465	37465	Ki	Ki
Serotonin transporter	6.64589156085	6.8894102897	P31645	P31652	408534	369.5	Transporter	37465	37465	Ki	Ki
Serotonin transporter	7.18045606446	7.72124639905	P31645	P31652	408535	383.527	Transporter	37465	37465	Ki	Ki
Serotonin transporter	5.69897000434	6.23433144524	P31645	P31652	408536	353.501	Transporter	37465	37465	Ki	Ki
Serotonin transporter	6.72353819583	7.2757241304	P31645	P31652	408537	383.484	Transporter	37465	37465	Ki	Ki
Serotonin transporter	7.15490195999	7.5376020021	P31645	P31652	408539	397.511	Transporter	37465	37465	Ki	Ki
Serotonin transporter	5.32175484807	5.69897000434	P31645	P31652	408540	353.458	Transporter	37465	37465	Ki	Ki
Serotonin transporter	7.43179827593	7.7447274949	P31645	P31652	408541	434.402	Transporter	37465	37465	Ki	Ki
Serotonin transporter	7.50863830617	7.63827216398	P31645	P31652	408542	448.428	Transporter	37465	37465	Ki	Ki
Serotonin transporter	7.03151705145	7.82390874094	P31645	P31652	408543	395.538	Transporter	37465	37465	Ki	Ki
Serotonin transporter	7.2076083105	7.34678748622	P31645	P31652	408544	409.564	Transporter	37465	37465	Ki	Ki
Vanilloid receptor	7.21843751983	6.28399665637	Q8NER1	O35433	408740	376.9	Ion channel	38185,38185,38185,38185	17091,37301,37301,38123,38123,38185,38185	IC50,IC50,IC50,IC50	Ki,Ki,Ki,Ki,Ki,IC50,IC50
Dopamine D2 receptor	8.09691001301	9.25181197299	P14416	P61169	146597	307.39	Membrane receptor	2789	2789	Ki	Ki
Dopamine D2 receptor	7.2757241304	8.49485002168	P14416	P61169	146649	291.39	Membrane receptor	2789	2789	Ki	Ki
Dopamine D2 receptor	7.08990945441	8.04095860768	P14416	P61169	146684	325.835	Membrane receptor	2789	2789	Ki	Ki
Dipeptidyl peptidase IV	6.89619627904	6.91721462968	P27487	P14740	409524	255.38	Enzyme	37469	37469	IC50	IC50
Dipeptidyl peptidase IV	7.32239304728	7.12842706445	P27487	P14740	409525	269.406	Enzyme	37469	37469	IC50	IC50
Dipeptidyl peptidase IV	7.85698519975	7.72353819583	P27487	P14740	409526	271.379	Enzyme	37469	37469	IC50	IC50
Dipeptidyl peptidase IV	7.24033215531	7.09097914579	P27487	P14740	409527	284.421	Enzyme	37469	37469	IC50	IC50
Dipeptidyl peptidase IV	7.96257350206	7.75448733219	P27487	P14740	409528	346.49	Enzyme	37469	37469	IC50	IC50
Dipeptidyl peptidase IV	7.51570016065	7.41680122603	P27487	P14740	409529	360.517	Enzyme	37469	37469	IC50	IC50
Dipeptidyl peptidase IV	7.67778070527	7.50307035193	P27487	P14740	409530	436.613	Enzyme	37469	37469	IC50	IC50
Dipeptidyl peptidase IV	7.8696662315	7.77211329539	P27487	P14740	409531	376.516	Enzyme	37469	37469	IC50	IC50
Dipeptidyl peptidase IV	7.91364016933	7.75696195131	P27487	P14740	409532	364.481	Enzyme	37469	37469	IC50	IC50
Dipeptidyl peptidase IV	8.06048074738	7.98716277529	P27487	P14740	409533	380.935	Enzyme	37469	37469	IC50	IC50
Dipeptidyl peptidase IV	8.38721614328	8.14266750357	P27487	P14740	409534	380.935	Enzyme	37469	37469	IC50	IC50
Dipeptidyl peptidase IV	7.96657624451	7.96257350206	P27487	P14740	409535	380.935	Enzyme	37469	37469	IC50	IC50
Dipeptidyl peptidase IV	8.08618614762	8.04575749056	P27487	P14740	409536	425.386	Enzyme	37469	37469	IC50	IC50
Dipeptidyl peptidase IV	8.79588001734	8.65757731918	P27487	P14740	409537	391.488	Enzyme	37469	37469	IC50	IC50
Dipeptidyl peptidase IV	8.36653154442	8.32790214206	P27487	P14740	409539	371.5	Enzyme	37469	37469	IC50	IC50
Dipeptidyl peptidase IV	8.16749108729	8.14266750357	P27487	P14740	409540	414.488	Enzyme	37469	37469	IC50	IC50
Dipeptidyl peptidase IV	8.52287874528	8.3767507096	P27487	P14740	409541	415.38	Enzyme	37469	37469	IC50	IC50
Dipeptidyl peptidase IV	8.88605664769	8.7447274949	P27487	P14740	409542	396.509	Enzyme	37469	37469	IC50	IC50
Dipeptidyl peptidase IV	8.25181197299	8.01772876696	P27487	P14740	409543	345.502	Enzyme	37469	37469	IC50	IC50
Dipeptidyl peptidase IV	8.63827216398	8.48148606012	P27487	P14740	409544	390.5	Enzyme	37469	37469	IC50	IC50
Dipeptidyl peptidase IV	8.61978875829	8.5376020021	P27487	P14740	409545	405.514	Enzyme	37469	37469	IC50	IC50
Dipeptidyl peptidase IV	8.56863623584	8.45593195565	P27487	P14740	409546	347.478	Enzyme	37469	37469	IC50	IC50
Dipeptidyl peptidase IV	8.50863830617	8.40893539297	P27487	P14740	409547	347.478	Enzyme	37469	37469	IC50	IC50
Dipeptidyl peptidase IV	8.60205999133	8.50863830617	P27487	P14740	409548	381.923	Enzyme	37469	37469	IC50	IC50
Dipeptidyl peptidase IV	8.79588001734	8.72124639905	P27487	P14740	409550	372.488	Enzyme	37469	37469	IC50	IC50
Dipeptidyl peptidase IV	9.03621217265	8.95860731484	P27487	P14740	409551	392.476	Enzyme	37469	37469	IC50	IC50
Dipeptidyl peptidase IV	8.82390874094	8.7447274949	P27487	P14740	409553	415.476	Enzyme	37469	37469	IC50	IC50
Dipeptidyl peptidase IV	9.0	8.85387196432	P27487	P14740	409557	372.488	Enzyme	37469	37469	IC50	IC50
Dipeptidyl peptidase IV	8.92081875395	8.92081875395	P27487	P14740	409558	372.488	Enzyme	37469	37469	IC50	IC50
Vasopressin V1b receptor	6.68193666504	6.05848856737	P47901	P48974	678354	619.836	Membrane receptor	48483	48483	Ki	Ki
Vasopressin V1a receptor	5.94730605808	5.42969061456	P37288	P30560	678354	619.836	Membrane receptor	48483	48483	Ki	Ki
Adenosine A2a receptor	8.62981865525	8.60205999133	P29274	P30543	410123	503.556	Membrane receptor	37410,52381	37410	Ki,Ki	Ki
Serotonin transporter	7.85387196432	8.0	P31645	P31652	410264	464.564	Transporter	37541	37541	Ki	Ki
Serotonin transporter	6.70114692359	7.79588001734	P31645	P31652	410265	396.566	Transporter	37541	37541	Ki	Ki
Serotonin transporter	6.55129368009	7.7447274949	P31645	P31652	410266	396.566	Transporter	37541	37541	Ki	Ki
Serotonin transporter	5.82973828461	7.18708664336	P31645	P31652	410267	396.566	Transporter	37541	37541	Ki	Ki
Serotonin transporter	6.77211329539	7.40893539297	P31645	P31652	410268	396.566	Transporter	37541	37541	Ki	Ki
Serotonin transporter	7.3767507096	7.35654732351	P31645	P31652	410269	477.562	Transporter	37541	37541	Ki	Ki
Serotonin transporter	6.61083391564	7.20065945055	P31645	P31652	410270	409.564	Transporter	37541	37541	Ki	Ki
Serotonin transporter	7.21467016499	7.48148606012	P31645	P31652	410271	458.559	Transporter	37541	37541	Ki	Ki
Serotonin transporter	7.5376020021	8.22184874962	P31645	P31652	410272	390.561	Transporter	37541	37541	Ki	Ki
Serotonin transporter	8.0	8.88605664769	P31645	P31652	410273	442.657	Transporter	37541	37541	Ki	Ki
Serotonin transporter	7.79588001734	8.82390874094	P31645	P31652	410274	410.592	Transporter	37541	37541	Ki	Ki
Serotonin transporter	7.22184874962	8.69897000434	P31645	P31652	410275	426.592	Transporter	37541	37541	Ki	Ki
Serotonin transporter	7.95860731484	8.69897000434	P31645	P31652	410276	426.592	Transporter	37541	37541	Ki	Ki
Serotonin transporter	7.33724216832	8.88605664769	P31645	P31652	410277	414.556	Transporter	37541	37541	Ki	Ki
Serotonin transporter	7.79588001734	8.63827216398	P31645	P31652	410278	431.011	Transporter	37541	37541	Ki	Ki
Serotonin transporter	8.12320847055	8.40053406503	P31645	P31652	410279	431.011	Transporter	37541,37541	37541,37541	Ki,Ki	Ki,Ki
Serotonin transporter	8.20620063514	8.06336877028	P31645	P31652	410280	465.456	Transporter	37541,37541,37541,37541	37541,37541,37541,37541	Ki,Ki,Ki,Ki	Ki,Ki,Ki,Ki
Serotonin transporter	8.04575749056	8.30102999566	P31645	P31652	410281	475.462	Transporter	37541	37541	Ki	Ki
Serotonin transporter	8.39794000867	8.63827216398	P31645	P31652	410282	475.462	Transporter	37541	37541	Ki	Ki
Serotonin transporter	8.06048074738	8.43179827593	P31645	P31652	410283	441.563	Transporter	37541	37541	Ki	Ki
Serotonin transporter	6.79860287568	8.11350927483	P31645	P31652	410284	421.575	Transporter	37541	37541	Ki	Ki
Serotonin transporter	8.36653154442	8.36653154442	P31645	P31652	410285	412.54	Transporter	37349	37349	Ki	Ki
Serotonin transporter	8.32790214206	8.56863623584	P31645	P31652	410286	426.567	Transporter	37349	37349	Ki	Ki
Serotonin transporter	8.24412514433	8.2757241304	P31645	P31652	410287	446.985	Transporter	37349	37349	Ki	Ki
Serotonin transporter	7.95860731484	7.79588001734	P31645	P31652	410288	416.959	Transporter	37349	37349	Ki	Ki
Serotonin transporter	7.61978875829	7.85387196432	P31645	P31652	410289	416.959	Transporter	37349	37349	Ki	Ki
Serotonin transporter	7.7447274949	7.76955107862	P31645	P31652	410290	416.959	Transporter	37349	37349	Ki	Ki
Serotonin transporter	7.67778070527	8.08092190762	P31645	P31652	410291	451.404	Transporter	37349	37349	Ki	Ki
Serotonin transporter	6.97061622231	6.92081875395	P31645	P31652	410292	451.404	Transporter	37349	37349	Ki	Ki
Serotonin transporter	7.33724216832	7.88605664769	P31645	P31652	410293	382.514	Transporter	37349	37349	Ki	Ki
Serotonin transporter	8.06550154876	7.85387196432	P31645	P31652	410294	450.512	Transporter	37349	37349	Ki	Ki
Serotonin transporter	7.82390874094	7.52287874528	P31645	P31652	410295	450.512	Transporter	37349	37349	Ki	Ki
Serotonin transporter	8.3767507096	8.63827216398	P31645	P31652	410296	428.606	Transporter	37349,37349,37349	37349,37349,37349	Ki,Ki,Ki	Ki,Ki,Ki
Serotonin transporter	7.79588001734	8.10790539731	P31645	P31652	410297	407.524	Transporter	37349	37349	Ki	Ki
Serotonin transporter	7.88605664769	8.35654732351	P31645	P31652	410298	396.541	Transporter	37349	37349	Ki	Ki
Serotonin transporter	7.46852108296	7.44369749923	P31645	P31652	410299	482.577	Transporter	37349	37349	Ki	Ki
Serotonin transporter	6.8696662315	7.65757731918	P31645	P31652	410300	460.605	Transporter	37349	37349	Ki	Ki
Serotonin transporter	8.36653154442	8.52287874528	P31645	P31652	410301	448.521	Transporter	37349	37349	Ki	Ki
Serotonin transporter	8.28399665637	8.52287874528	P31645	P31652	410302	412.588	Transporter	37349,37349,37349	37349,37349,37349	Ki,Ki,Ki	Ki,Ki,Ki
Serotonin transporter	7.88605664769	8.22184874962	P31645	P31652	410303	410.549	Transporter	37349	37349	Ki	Ki
Serotonin transporter	7.88605664769	8.30102999566	P31645	P31652	410304	410.549	Transporter	37349	37349	Ki	Ki
Norepinephrine transporter	5.90483064857	6.28567024025	P23975	Q9WTR4	411284	274.333	Transporter	49772	37723	Ki	Ki
Dopamine transporter	6.29843201494	5.55439579673	Q01959	P23977	411284	274.333	Transporter	49772	37723	Ki	Ki
Serotonin transporter	8.09691001301	8.15428198203	P31645	P31652	411284	274.333	Transporter	49772	37723	Ki	Ki
Cannabinoid CB1 receptor	7.7447274949	7.09691001301	P21554	P20272	411703	421.533	Membrane receptor	37620	37620	Ki	Ki
Cannabinoid CB1 receptor	7.34678748622	7.45593195565	P21554	P20272	411711	403.517	Membrane receptor	37620	37620	Ki	Ki
Cannabinoid CB1 receptor	7.85387196432	7.52287874528	P21554	P20272	411772	444.354	Membrane receptor	37620	37620	Ki	Ki
Histamine H3 receptor	9.65757731918	8.70774392864	Q9Y5N1	Q9QYN8	411856	320.428	Membrane receptor	37369	37369	Ki	Ki
Histamine H3 receptor	9.61978875829	8.60554831917	Q9Y5N1	Q9QYN8	411859	340.461	Membrane receptor	37369	37369	Ki	Ki
Histamine H3 receptor	9.92081875395	8.45967052521	Q9Y5N1	Q9QYN8	411861	340.461	Membrane receptor	37369	37369	Ki	Ki
Histamine H3 receptor	9.7447274949	8.90657831484	Q9Y5N1	Q9QYN8	411862	340.461	Membrane receptor	37369	37369	Ki	Ki
Histamine H3 receptor	9.30980391997	8.19246497193	Q9Y5N1	Q9QYN8	411864	326.434	Membrane receptor	37369	37369	Ki	Ki
Histamine H3 receptor	8.48017200622	7.17979854051	Q9Y5N1	Q9QYN8	411865	326.434	Membrane receptor	37369	37369	Ki	Ki
Histamine H3 receptor	8.06499684855	7.47237009913	Q9Y5N1	Q9QYN8	411866	354.487	Membrane receptor	37369	37369	Ki	Ki
Histamine H3 receptor	7.56383735296	6.63264407897	Q9Y5N1	Q9QYN8	411929	368.514	Membrane receptor	37369	37369	Ki	Ki
Histamine H3 receptor	6.56383735296	6.33254704711	Q9Y5N1	Q9QYN8	411930	382.54	Membrane receptor	37369	37369	Ki	Ki
Histamine H3 receptor	8.53910215724	7.36855623099	Q9Y5N1	Q9QYN8	411931	356.46	Membrane receptor	37369	37369	Ki	Ki
Histamine H3 receptor	9.35654732351	7.95860731484	Q9Y5N1	Q9QYN8	411932	356.46	Membrane receptor	37369	37369	Ki	Ki
Histamine H3 receptor	9.09151498112	8.01010543628	Q9Y5N1	Q9QYN8	411933	358.451	Membrane receptor	37369	37369	Ki	Ki
Histamine H3 receptor	7.69680394258	7.0	Q9Y5N1	Q9QYN8	411935	369.502	Membrane receptor	37369	37369	Ki	Ki
Histamine H3 receptor	8.80687540165	7.51004152058	Q9Y5N1	Q9QYN8	411937	342.434	Membrane receptor	37369	37369	Ki	Ki
Histamine H3 receptor	8.05998184499	6.85078088734	Q9Y5N1	Q9QYN8	411938	354.487	Membrane receptor	37369	37369	Ki	Ki
Histamine H3 receptor	8.57675412606	7.34390179799	Q9Y5N1	Q9QYN8	411960	300.397	Membrane receptor	37369	37369	Ki	Ki
Histamine H3 receptor	9.07572071394	7.90308998699	Q9Y5N1	Q9QYN8	411961	328.45	Membrane receptor	37369	37369	Ki	Ki
Histamine H3 receptor	8.67985371389	7.59006687667	Q9Y5N1	Q9QYN8	411962	328.45	Membrane receptor	37369	37369	Ki	Ki
Histamine H3 receptor	8.96257350206	7.55439579673	Q9Y5N1	Q9QYN8	411965	342.477	Membrane receptor	37369	37369	Ki	Ki
Histamine H3 receptor	8.33535802444	7.5185573715	Q9Y5N1	Q9QYN8	411972	342.477	Membrane receptor	37369	37369	Ki	Ki
Histamine H3 receptor	7.97881070093	6.34008379993	Q9Y5N1	Q9QYN8	411974	302.37	Membrane receptor	37369	37369	Ki	Ki
Serotonin transporter	7.91009488856	8.22184874962	P31645	P31652	412281	458.595	Transporter	37677	37677	Ki	Ki
Serotonin transporter	7.77728352885	8.1739251973	P31645	P31652	412283	458.595	Transporter	37677	37677	Ki	Ki
Serotonin transporter	7.18045606446	7.69897000434	P31645	P31652	412284	391.549	Transporter	37677	37677	Ki	Ki
Serotonin transporter	8.08092190762	8.69897000434	P31645	P31652	412300	391.549	Transporter	37677	37677	Ki	Ki
Serotonin transporter	7.91009488856	8.36653154442	P31645	P31652	412303	393.522	Transporter	37677	37677	Ki	Ki
Serotonin transporter	7.72815839346	8.48148606012	P31645	P31652	412304	391.549	Transporter	37677	37677	Ki	Ki
Serotonin transporter	7.50445566245	8.08092190762	P31645	P31652	412306	393.522	Transporter	37677	37677	Ki	Ki
Serotonin transporter	7.05551732785	7.64397414281	P31645	P31652	412308	394.51	Transporter	37677	37677	Ki	Ki
Serotonin transporter	8.56863623584	8.92081875395	P31645	P31652	412311	396.589	Transporter	37677	37677	Ki	Ki
Serotonin transporter	8.22184874962	8.52287874528	P31645	P31652	412313	398.561	Transporter	37677	37677	Ki	Ki
Lysophosphatidic acid receptor Edg-2	6.58502665203	7.09151498112	Q92633	P61794	412314	460.931	Membrane receptor	37582	37582	IC50	IC50
Serotonin transporter	8.88605664769	9.15490195999	P31645	P31652	412316	396.589	Transporter	37677	37677	Ki	Ki
Serotonin transporter	8.30102999566	8.69897000434	P31645	P31652	412319	398.561	Transporter	37677	37677	Ki	Ki
Serotonin transporter	7.70553377384	8.22184874962	P31645	P31652	412320	399.55	Transporter	37677	37677	Ki	Ki
Serotonin transporter	6.53610701101	7.27327279097	P31645	P31652	412321	399.55	Transporter	37677	37677	Ki	Ki
Serotonin transporter	6.91721462968	7.6143937264	P31645	P31652	412324	382.499	Transporter	37677	37677	Ki	Ki
Serotonin transporter	6.92445303861	7.40893539297	P31645	P31652	412325	432.558	Transporter	37677	37677	Ki	Ki
Lysophosphatidic acid receptor Edg-2	6.36653154442	7.13076828027	Q92633	P61794	412326	496.984	Membrane receptor	37582	37582	IC50	IC50
Lysophosphatidic acid receptor Edg-2	6.55284196866	6.95860731484	Q92633	P61794	412328	492.929	Membrane receptor	37582	37582	IC50	IC50
Lysophosphatidic acid receptor Edg-2	6.69897000434	7.14266750357	Q92633	P61794	412331	442.892	Membrane receptor	37582	37582	IC50	IC50
Lysophosphatidic acid receptor Edg-2	6.43179827593	6.92081875395	Q92633	P61794	412334	470.945	Membrane receptor	37582	37582	IC50	IC50
Lysophosphatidic acid receptor Edg-2	6.85387196432	7.13667713988	Q92633	P61794	412336	457.864	Membrane receptor	37582	37582	IC50	IC50
Lysophosphatidic acid receptor Edg-2	6.88605664769	7.0	Q92633	P61794	412339	460.931	Membrane receptor	37582	37582	IC50	IC50
Lysophosphatidic acid receptor Edg-2	6.76955107862	7.25181197299	Q92633	P61794	412340	464.962	Membrane receptor	37582	37582	IC50	IC50
Lysophosphatidic acid receptor Edg-2	6.88605664769	7.5376020021	Q92633	P61794	412363	450.936	Membrane receptor	37582	37582	IC50	IC50
Monoamine oxidase B	5.12262865413	5.12493873661	P27338	P19643	150743	179.219	Enzyme	47084,44148,44874,46413,48800,49935,50304,51147,52183,52379,52782,52818,52882	49630	IC50,IC50,IC50,IC50,IC50,IC50,IC50,IC50,IC50,IC50,IC50,IC50,IC50	IC50
Monoamine oxidase A	5.18309616062	5.30102999566	P21397	P21396	150743	179.219	Enzyme	47084,44148,44874,46413,48800,49935,50304,51147,52183,52379,52782,52818,52882	49630	IC50,IC50,IC50,IC50,IC50,IC50,IC50,IC50,IC50,IC50,IC50,IC50,IC50	IC50
Histamine H3 receptor	7.38721614328	6.43179827593	Q9Y5N1	Q9QYN8	438654	205.296	Membrane receptor	38490	38490	Ki	Ki
Cathepsin S	7.97930365742	5.97839728397	P25774	Q02765	413415	468.289	Enzyme	37689,42511	37689	IC50,IC50	IC50
Cathepsin L	6.3680518347	5.89346914618	P07711	P07154	413415	468.289	Enzyme	37689,42511	37689	IC50,IC50	IC50
Cathepsin B	6.55129643017	7.18045606446	P07858	P00787	413415	468.289	Enzyme	37689,42511	37689	IC50,IC50	IC50
Cathepsin S	8.7447274949	6.3705904009	P25774	Q02765	413426	407.383	Enzyme	37689	37689	IC50	IC50
Cathepsin L	5.99439055464	5.50045037409	P07711	P07154	413426	407.383	Enzyme	37689	37689	IC50	IC50
Cathepsin B	5.95703092661	6.49620931694	P07858	P00787	413426	407.383	Enzyme	37689	37689	IC50	IC50
Cathepsin S	9.30102999566	6.1197582241	P25774	Q02765	413441	447.447	Enzyme	37689	37689	IC50	IC50
Cathepsin L	6.72584215074	6.13194363818	P07711	P07154	413441	447.447	Enzyme	37689	37689	IC50	IC50
Cathepsin B	6.0	6.56543109597	P07858	P00787	413441	447.447	Enzyme	37689	37689	IC50	IC50
Cathepsin S	9.52287874528	7.67778070527	P25774	Q02765	413449	519.46	Enzyme	37689	37689	IC50	IC50
Cathepsin L	6.91721462968	6.39902710431	P07711	P07154	413449	519.46	Enzyme	37689	37689	IC50	IC50
Cathepsin B	5.87975520445	6.41566877563	P07858	P00787	413449	519.46	Enzyme	37689	37689	IC50	IC50
Cathepsin S	9.52287874528	7.18045606446	P25774	Q02765	413472	530.358	Enzyme	37689	37689	IC50	IC50
Cathepsin L	7.82390874094	7.14266750357	P07711	P07154	413472	530.358	Enzyme	37689	37689	IC50	IC50
Cathepsin B	5.46180342165	5.74256143314	P07858	P00787	413472	530.358	Enzyme	37689	37689	IC50	IC50
Cathepsin S	9.69897000434	7.82390874094	P25774	Q02765	413480	520.352	Enzyme	37689	37689	IC50	IC50
Cathepsin L	7.61978875829	7.31875876262	P07711	P07154	413480	520.352	Enzyme	37689	37689	IC50	IC50
Cathepsin B	5.0702235672	5.24458253719	P07858	P00787	413480	520.352	Enzyme	37689	37689	IC50	IC50
Cathepsin S	9.69897000434	7.35654732351	P25774	Q02765	413650	530.358	Enzyme	37689	37689	IC50	IC50
Cathepsin L	7.63827216398	6.87942606879	P07711	P07154	413650	530.358	Enzyme	37689	37689	IC50	IC50
Cathepsin B	5.17855198098	5.32771737521	P07858	P00787	413650	530.358	Enzyme	37689	37689	IC50	IC50
Neuropeptide Y receptor type 5	8.88605664769	8.67778070527	Q15761	Q63634	593301	406.41	Membrane receptor	49253	49253	IC50	IC50
Metabotropic glutamate receptor 1	6.39040559077	6.39040559077	Q13255	P23385	374879	364.464	Membrane receptor	35368	44256	IC50	IC50
Metabotropic glutamate receptor 1	7.06048074738	7.06048074738	Q13255	P23385	374889	362.448	Membrane receptor	35368	44256	IC50	IC50
Neuropeptide Y receptor type 5	8.88605664769	8.32790214206	Q15761	Q63634	593389	388.419	Membrane receptor	49253	49253	IC50	IC50
Mu opioid receptor	6.32422165833	6.32422165833	P35372	P33535	415408	390.475	Membrane receptor	48048	37724	Ki	Ki
Delta opioid receptor	8.34678748622	8.34678748622	P41143	P33533	415408	390.475	Membrane receptor	48048	37724	Ki	Ki
Vasopressin V1b receptor	7.35654732351	7.67778070527	P47901	P48974	678077	619.836	Membrane receptor	48483	48483	Ki	Ki
Vasopressin V1a receptor	6.50307035193	5.71851211206	P37288	P30560	678077	619.836	Membrane receptor	48483	48483	Ki	Ki
Renin	9.41457589818	5.59345981957	P00797	P08424	154467	701.898	Enzyme	11967,11967	11967	IC50,IC50	IC50
Beta-3 adrenergic receptor	8.28399665637	8.18708664336	P13945	P26255	417069	518.604	Membrane receptor	37880	37880	IC50	IC50
HMG-CoA reductase	8.22184874962	8.2076083105	P04035	P51639	417180	558.64	Enzyme	20770	38124,38261,42035	IC50	IC50,IC50,IC50
Beta-3 adrenergic receptor	7.56863623584	7.58502665203	P13945	P26255	417415	341.427	Membrane receptor	37716	37716	IC50	IC50
Beta-3 adrenergic receptor	6.76955107862	7.88605664769	P13945	P26255	417417	355.454	Membrane receptor	37716	37716	IC50	IC50
Gonadotropin-releasing hormone receptor	6.61261017366	7.0	P30968	P30969	417851	656.88	Membrane receptor	37902	37902	IC50	IC50
Gonadotropin-releasing hormone receptor	7.25963731051	7.82390874094	P30968	P30969	417853	708.955	Membrane receptor	37902	37902	IC50	IC50
Gonadotropin-releasing hormone receptor	7.45593195565	8.09691001301	P30968	P30969	417862	680.902	Membrane receptor	37902	37902	IC50	IC50
Gonadotropin-releasing hormone receptor	7.10237290871	7.56863623584	P30968	P30969	417864	722.982	Membrane receptor	37902	37902	IC50	IC50
Gonadotropin-releasing hormone receptor	7.01772876696	7.19382002602	P30968	P30969	417866	596.825	Membrane receptor	37902	37902	IC50	IC50
Gonadotropin-releasing hormone receptor	7.25181197299	7.79588001734	P30968	P30969	417871	637.877	Membrane receptor	37902	37902	IC50	IC50
Gonadotropin-releasing hormone receptor	6.79048498546	6.95860731484	P30968	P30969	417874	631.871	Membrane receptor	37902	37902	IC50	IC50
Gonadotropin-releasing hormone receptor	6.75202673364	6.76447155309	P30968	P30969	417876	589.834	Membrane receptor	37902	37902	IC50	IC50
Gonadotropin-releasing hormone receptor	6.70996538864	7.13076828027	P30968	P30969	417877	615.872	Membrane receptor	37902	37902	IC50	IC50
Gonadotropin-releasing hormone receptor	6.30539480107	6.93554201077	P30968	P30969	417879	601.845	Membrane receptor	37902	37902	IC50	IC50
Gonadotropin-releasing hormone receptor	6.76955107862	6.99567862622	P30968	P30969	417881	629.855	Membrane receptor	37902	37902	IC50	IC50
Gonadotropin-releasing hormone receptor	6.15739076039	6.27654432796	P30968	P30969	417883	601.845	Membrane receptor	37902	37902	IC50	IC50
Gonadotropin-releasing hormone receptor	6.46218090493	6.9829666607	P30968	P30969	417884	672.923	Membrane receptor	37902	37902	IC50	IC50
Gonadotropin-releasing hormone receptor	6.48017200622	6.80966830183	P30968	P30969	417886	688.965	Membrane receptor	37902	37902	IC50	IC50
Gonadotropin-releasing hormone receptor	7.13076828027	7.25963731051	P30968	P30969	417888	646.929	Membrane receptor	37902	37902	IC50	IC50
Gonadotropin-releasing hormone receptor	6.74957999769	7.2924298239	P30968	P30969	417891	588.846	Membrane receptor	37902	37902	IC50	IC50
Gonadotropin-releasing hormone receptor	6.56066730617	7.0268721464	P30968	P30969	417903	645.898	Membrane receptor	37902	37902	IC50	IC50
Gonadotropin-releasing hormone receptor	6.87942606879	7.2924298239	P30968	P30969	417906	630.883	Membrane receptor	37902	37902	IC50	IC50
Gonadotropin-releasing hormone receptor	6.43062609038	6.96657624451	P30968	P30969	417909	630.84	Membrane receptor	37902	37902	IC50	IC50
Gonadotropin-releasing hormone receptor	6.63264407897	7.19382002602	P30968	P30969	417910	616.856	Membrane receptor	37902	37902	IC50	IC50
Gonadotropin-releasing hormone receptor	6.77211329539	7.52287874528	P30968	P30969	417912	630.883	Membrane receptor	37902	37902	IC50	IC50
Gonadotropin-releasing hormone receptor	6.76195389687	7.2076083105	P30968	P30969	417914	630.883	Membrane receptor	37902	37902	IC50	IC50
Gonadotropin-releasing hormone receptor	6.73518217699	7.11918640772	P30968	P30969	417916	644.909	Membrane receptor	37902	37902	IC50	IC50
Gonadotropin-releasing hormone receptor	7.05551732785	7.36653154442	P30968	P30969	417918	630.883	Membrane receptor	37902	37902	IC50	IC50
Gonadotropin-releasing hormone receptor	6.47108329972	6.93554201077	P30968	P30969	417920	646.882	Membrane receptor	37902	37902	IC50	IC50
Gonadotropin-releasing hormone receptor	7.48148606012	7.52287874528	P30968	P30969	417922	618.915	Membrane receptor	37902	37902	IC50	IC50
Vasopressin V2 receptor	7.37625886966	7.52287874528	P30518	Q00788	418049	548.989	Membrane receptor	37905,37905	37905	IC50,IC50	IC50
Vasopressin V1a receptor	7.86062319952	6.19382002602	P37288	P30560	418049	548.989	Membrane receptor	37905,37905	37905	IC50,IC50	IC50
HMG-CoA reductase	8.28431811792	8.50863830617	P04035	P51639	418845	481.538	Enzyme	20826,20826,20826,20770	36875,37752,38124,38261,42035	Ki,Ki,IC50,IC50	IC50,IC50,IC50,IC50,IC50
Adenosine A2a receptor	8.56863623584	7.58502665203	P29274	P30543	418969	367.405	Membrane receptor	38162,38554,45839	38162	Ki,Ki,Ki	Ki
Adenosine A2a receptor	9.04575749056	7.95860731484	P29274	P30543	418973	384.455	Membrane receptor	38162,38554,38554	38162	Ki,Ki,IC50	Ki
Adenosine A2a receptor	8.69897000434	7.85387196432	P29274	P30543	418975	395.458	Membrane receptor	38162,38554	38162	Ki,Ki	Ki
Peripheral-type benzodiazepine receptor	8.34678748622	9.13667713988	B1AH88	P16257	419371	351.847	Membrane receptor	38121	38121	Ki	Ki
Peripheral-type benzodiazepine receptor	9.61618463402	10.1390633793	B1AH88	P16257	419372	394.413	Membrane receptor	38121	38121	Ki	Ki
Peripheral-type benzodiazepine receptor	8.85387196432	10.0096611452	B1AH88	P16257	419376	374.406	Membrane receptor	38121	38121	Ki	Ki
Peripheral-type benzodiazepine receptor	8.60730304674	9.16749108729	B1AH88	P16257	419377	347.384	Membrane receptor	38121	38121	Ki	Ki
Metabotropic glutamate receptor 5	6.76447155309	6.78271554798	P41594	P31424	419523	247.291	Membrane receptor	38151	38151,38151	IC50	Ki,IC50
Metabotropic glutamate receptor 5	5.94692155652	5.71449516385	P41594	P31424	419526	249.307	Membrane receptor	38151	38151,38151	IC50	Ki,IC50
Metabotropic glutamate receptor 5	5.96657624451	5.81725600755	P41594	P31424	419529	249.307	Membrane receptor	38151	38151,38151	IC50	Ki,IC50
Metabotropic glutamate receptor 5	6.00877392431	6.03585329388	P41594	P31424	419530	249.307	Membrane receptor	38151	38151,38151	IC50	Ki,IC50
Sodium channel protein type X alpha subunit	8.09691001301	6.85387196432	Q9Y5Y9	Q62968	420803	357.788	Ion channel	38154,38190,38620,38620,38620,53932	38620,38620,38620,53444,53932	IC50,IC50,IC50,IC50,IC50,IC50	IC50,IC50,IC50,IC50,IC50
Serotonin transporter	9.0	9.05060999336	P31645	P31652	421007	324.392	Transporter	48944,51064	52243	Ki,Ki	Ki
Metabotropic glutamate receptor 4	6.0	6.0	Q14833	P31423	683234	197.236	Membrane receptor	52028	52028	IC50	IC50
Dopamine transporter	5.21467016499	4.43179827593	Q01959	P23977	421102	246.348	Transporter	45878	45878	IC50	IC50
Serotonin transporter	5.91634133263	7.01020305208	P31645	P31652	421102	246.348	Transporter	30228,38698,38710,45878	45878,45878	IC50,IC50,IC50,IC50	IC50,IC50
Neurokinin 1 receptor	8.43179827593	6.25181197299	P25103	P14600	594525	1211.3	Membrane receptor	49287	49287	Ki	Ki
Neurokinin 1 receptor	10.0	7.52287874528	P25103	P14600	594527	1211.3	Membrane receptor	49287	49287	Ki	Ki
Neurokinin 1 receptor	9.60205999133	8.14874165128	P25103	P14600	594528	1211.3	Membrane receptor	49287	49287	Ki	Ki
Dihydrofolate reductase	5.43872823797	5.47204338804	P00374	Q920D2	594576	322.361	Enzyme	49279,49279	49279,49279	IC50,Ki	IC50,Ki
Dihydrofolate reductase	5.51104678618	5.50796148305	P00374	Q920D2	594590	338.404	Enzyme	49279,49279	49279,49279	IC50,Ki	IC50,Ki
Oxytocin receptor	8.30989437914	8.56863623584	P30559	P70536	332497	598.07	Membrane receptor	30371,30371	30371	Ki,IC50	Ki
Cytochrome P450 17A1	7.14266750357	6.65757731918	P05093	P11715	422175	349.509	Enzyme	38222,38400,44174,44186,47824,51866,52270	38400	IC50,IC50,IC50,IC50,IC50,IC50,IC50	IC50
Cannabinoid CB1 receptor	8.33889035263	9.0	P21554	P20272	684598	731.08	Membrane receptor	51963,51963	51963	IC50,IC50	IC50
Serotonin transporter	6.75202673364	7.88605664769	P31645	P31652	160746	281.821	Transporter	43754	43754	IC50	IC50
Muscarinic acetylcholine receptor M1	7.93554201077	7.93554201077	P11229	P08482	161229	343.41	Membrane receptor	30380	6436,5453,31903	Ki	Ki,Ki,Ki
Norepinephrine transporter	6.07365755337	6.14416385918	P23975	Q9WTR4	161229	343.41	Transporter	30380	17584,6436,5453,31903	Ki	Ki,Ki,Ki,Ki
Serotonin transporter	5.48678239993	5.48678239993	P31645	P31652	161229	343.41	Transporter	30380	6436,5453,31903	Ki	Ki,Ki,Ki
Serotonin transporter	7.05551732785	6.72124639905	P31645	P31652	161346	277.402	Transporter	43754	43754	IC50	IC50
Serotonin transporter	6.27245874297	5.8416375079	P31645	P31652	161503	315.374	Transporter	43754	43754	IC50	IC50
Vanilloid receptor	8.25963731051	8.20065945055	Q8NER1	O35433	685996	436.313	Ion channel	52179	52179	IC50	IC50
Dipeptidyl peptidase IV	7.46852108296	7.46470587996	P27487	P14740	376477	316.421	Enzyme	35539	35539	IC50	IC50
Vanilloid receptor	8.07572071394	8.14874165128	Q8NER1	O35433	686118	436.313	Ion channel	52179	52179	IC50	IC50
Vanilloid receptor	7.34948500217	8.69045333469	Q8NER1	O35433	686255	479.338	Ion channel	52179,52179	52179,52179	IC50,IC50	IC50,IC50
Vanilloid receptor	7.15490195999	6.58502665203	Q8NER1	O35433	424232	369.353	Ion channel	38263	38263	IC50	IC50
Vanilloid receptor	7.63827216398	6.38721614328	Q8NER1	O35433	424234	418.409	Ion channel	38263	38263	IC50	IC50
Vanilloid receptor	7.85387196432	7.35654732351	Q8NER1	O35433	424235	405.367	Ion channel	38263	38263	IC50	IC50
Vanilloid receptor	6.61897000434	5.28399665637	Q8NER1	O35433	424344	392.372	Ion channel	38263,38263	38263	IC50,IC50	IC50
Vanilloid receptor	7.30102999566	6.97881070093	Q8NER1	O35433	424786	382.883	Ion channel	38185	38185	IC50	IC50
Vanilloid receptor	7.18708664336	7.39363992279	Q8NER1	O35433	424787	419.324	Ion channel	38185,38185,53995	38185,38185	IC50,IC50,IC50	IC50,IC50
Histamine H3 receptor	7.08092190762	7.12493873661	Q9Y5N1	Q9QYN8	424791	430.588	Membrane receptor	38362	38362	Ki	Ki
Histamine H3 receptor	7.44369749923	6.16115090926	Q9Y5N1	Q9QYN8	424792	399.531	Membrane receptor	38362	38362	Ki	Ki
Histamine H3 receptor	7.61978875829	7.25963731051	Q9Y5N1	Q9QYN8	424793	356.508	Membrane receptor	38362	38362	Ki	Ki
Histamine H3 receptor	8.18045606446	8.20065945055	Q9Y5N1	Q9QYN8	424794	370.535	Membrane receptor	38362	38362	Ki	Ki
Histamine H3 receptor	8.61978875829	8.06893431034	Q9Y5N1	Q9QYN8	424796	384.561	Membrane receptor	38362	38362,38362	Ki	Ki,IC50
Histamine H3 receptor	9.42021640338	9.16115090926	Q9Y5N1	Q9QYN8	424802	356.508	Membrane receptor	38362	38362	Ki	Ki
Histamine H3 receptor	9.48148606012	8.73864750363	Q9Y5N1	Q9QYN8	424803	356.508	Membrane receptor	38362	38362,38362	Ki	Ki,IC50
Histamine H3 receptor	8.88605664769	8.95860731484	Q9Y5N1	Q9QYN8	424804	356.508	Membrane receptor	38362	38362	Ki	Ki
Histamine H3 receptor	9.32790214206	9.11350927483	Q9Y5N1	Q9QYN8	424805	356.508	Membrane receptor	38362	38362	Ki	Ki
Cannabinoid CB2 receptor	7.39794000867	7.04575749056	P34972	Q9QZN9	595131	354.464	Membrane receptor	49415	49415	Ki	IC50
Cannabinoid CB2 receptor	7.76955107862	7.42021640338	P34972	Q9QZN9	595138	368.491	Membrane receptor	49415	49415	Ki	IC50
Cannabinoid CB2 receptor	8.95860731484	7.08618614762	P34972	Q9QZN9	595147	396.544	Membrane receptor	49415	49415	Ki	IC50
Cannabinoid CB2 receptor	7.79588001734	7.18045606446	P34972	Q9QZN9	595157	394.528	Membrane receptor	49415	49415	Ki	IC50
Acyl coenzyme A:cholesterol acyltransferase 1	6.31966448659	6.31966448659	P35610	O70536	163574	501.721	Enzyme	45920	48377	IC50	IC50
Serotonin transporter	6.85387196432	7.56863623584	P31645	P31652	425797	264.386	Transporter	38710	45878	IC50	IC50
Melanocortin receptor 4	8.10790539731	9.0	P32245	P70596	425857	592.135	Membrane receptor	38716	38716	IC50	IC50
Neuronal acetylcholine receptor protein alpha-7 subunit	8.04575749056	8.5376020021	P36544	Q05941	425914	271.314	Ion channel	39478	39478	Ki	Ki
Melanocortin receptor 4	8.53786035697	9.03529053714	P32245	P70596	425998	621.024	Membrane receptor	38716,38716	38716,38716	IC50,IC50	IC50,IC50
Melanocortin receptor 4	8.38022513958	9.04575749056	P32245	P70596	426040	576.573	Membrane receptor	38716,38716	38716	IC50,IC50	IC50
Melanocortin receptor 4	8.48148606012	9.30102999566	P32245	P70596	426127	593.027	Membrane receptor	38716	38716	IC50	IC50
Serotonin transporter	6.49485002168	8.07058107429	P31645	P31652	164035	246.348	Transporter	38698,38710	13719,14579	IC50,IC50	Ki,Ki
Cholecystokinin A receptor	9.4923201223	9.51436207563	P32238	P30551	164064	1143.27	Membrane receptor	45320,45320	14240,16223	IC50,Ki	Ki,IC50
Cholecystokinin B receptor	9.43179827593	9.38721614328	P32239	P30553	164064	1143.27	Membrane receptor	45320,45320,42742	16223,14240,15481	IC50,Ki,IC50	IC50,Ki,Ki
Cannabinoid CB1 receptor	6.6143937264	6.50723961097	P21554	P20272	337184	486.156	Membrane receptor	30590	30590	Ki	Ki
Neurokinin 1 receptor	9.65757731918	9.7447274949	P25103	P14600	164637	484.437	Membrane receptor	13477	2360	IC50	IC50
Histamine H3 receptor	8.52287874528	7.92081875395	Q9Y5N1	Q9QYN8	689600	459.587	Membrane receptor	52388	52388	IC50	IC50
Histamine H3 receptor	8.79588001734	7.76955107862	Q9Y5N1	Q9QYN8	689601	480.626	Membrane receptor	52388	52388	IC50	IC50
Histamine H3 receptor	9.39794000867	9.39794000867	Q9Y5N1	Q9QYN8	689602	514.708	Membrane receptor	52388	52388	IC50	IC50
Histamine H3 receptor	8.79588001734	8.03621217265	Q9Y5N1	Q9QYN8	689679	469.585	Membrane receptor	52388	52388	IC50	IC50
Histamine H3 receptor	8.33724216832	7.76955107862	Q9Y5N1	Q9QYN8	689680	483.611	Membrane receptor	52388	52388	IC50	IC50
Norepinephrine transporter	8.09691001301	8.22184874962	P23975	Q9WTR4	427891	333.809	Transporter	39371	39371	Ki	Ki
Serotonin transporter	6.95860731484	7.22914798836	P31645	P31652	427891	333.809	Transporter	39371	39371	Ki	Ki
Vasopressin V1b receptor	6.92081875395	6.67778070527	P47901	P48974	690264	476.567	Membrane receptor	52500	52500	IC50	IC50
HM74 nicotinic acid GPCR	4.48148606012	6.28755918168	P49019	Q80Z39	690523	331.754	Membrane receptor	52507	52507,52507	IC50	IC50,IC50
Histamine H3 receptor	7.25671392474	8.48734706737	Q9Y5N1	Q9QYN8	429662	292.443	Membrane receptor	21227,31675,50228,51191	16985,3951	Ki,Ki,Ki,Ki	Ki,Ki
Fructose-1,6-bisphosphatase	5.22184874962	4.69897000434	P09467	P19112	581701	293.215	Enzyme	49142	49142	IC50	IC50
Neurokinin 2 receptor	9.30102999566	9.30102999566	P21452	P16610	115369	552.534	Membrane receptor	3941	610	Ki	Ki
Nitric-oxide synthase, brain	6.5376020021	7.30102999566	P29475	P29476	692730	358.453	Enzyme	53397	53397	Ki	Ki
Nitric-oxide synthase, brain	5.7447274949	6.65757731918	P29475	P29476	692731	358.453	Enzyme	53397	53397	Ki	Ki
Casein kinase I delta	6.52287874528	6.52287874528	P48730	Q06486	430613	398.414	Enzyme	48310	48784	IC50	IC50
Serotonin 2a (5-HT2a) receptor	5.82390874094	7.82390874094	P28223	P14842	596209	345.386	Membrane receptor	49402	49402	IC50	Ki
Melanocortin receptor 4	8.63380312009	8.95860731484	P32245	P70596	683594	598.123	Membrane receptor	52008,52008	52008	IC50,IC50	IC50
Vitamin D receptor	7.82390874094	8.30102999566	P11473	P13053	431616	426.588	Transcription Factor	39177,39177,39177	39177	IC50,IC50,IC50	IC50
Vitamin D receptor	7.69897000434	8.30102999566	P11473	P13053	431674	426.588	Transcription Factor	39177,39177,39177	39177	IC50,IC50,IC50	IC50
Vitamin D receptor	7.60205999133	8.69897000434	P11473	P13053	431677	426.588	Transcription Factor	39177,39177,39177	39177,44545,44545	IC50,IC50,IC50	IC50,Ki,IC50
Vitamin D receptor	6.61092437481	7.69897000434	P11473	P13053	431797	426.588	Transcription Factor	39177,39177,39177,39177	39177,44545,44545	IC50,IC50,IC50,IC50	IC50,Ki,IC50
Vanilloid receptor	8.39794000867	8.04575749056	Q8NER1	O35433	169747	345.318	Ion channel	36045,36128,38159,38185,38185	38185	IC50,IC50,IC50,IC50,IC50	IC50
Cannabinoid CB1 receptor	6.08206121842	6.60554831917	P21554	P20272	433316	354.486	Membrane receptor	39110,45100,49092,49092	49092	Ki,IC50,Ki,IC50	IC50
Cannabinoid CB2 receptor	8.34689474592	8.79588001734	P34972	Q9QZN9	433316	354.486	Membrane receptor	39110,39110,45100,49092,49092,49092	49092	Ki,IC50,IC50,Ki,IC50,IC50	IC50
Cannabinoid CB2 receptor	8.6411647485	8.85387196432	P34972	Q9QZN9	433551	397.41	Membrane receptor	39045,39045	39045	IC50,IC50	IC50
Anandamide amidohydrolase	9.58502665203	9.69897000434	O00519	P97612	433849	302.327	Enzyme	38493,38830	38493,38493,38830	Ki,Ki	Ki,IC50,Ki
Serotonin transporter	8.82390874094	8.83564714422	P31645	P31652	172234	358.436	Transporter	30228	5272	Ki	Ki
Calcitonin gene-related peptide type 1 receptor	10.8114393726	8.19382002602	Q16602	Q63118	328730	869.645	Membrane receptor	30176,30176	30176	IC50,IC50	IC50
Vanilloid receptor	8.0	6.72124639905	Q8NER1	O35433	435919	387.355	Ion channel	38526	38526	IC50	IC50
Vanilloid receptor	8.5376020021	7.55284196866	Q8NER1	O35433	435922	421.8	Ion channel	38526	38526	IC50	IC50
Vanilloid receptor	8.95860731484	7.36653154442	Q8NER1	O35433	435971	403.373	Ion channel	38526	38526	IC50	IC50
Vanilloid receptor	8.85387196432	8.25181197299	Q8NER1	O35433	435973	419.827	Ion channel	38526	38526	IC50	IC50
Vanilloid receptor	8.95860731484	7.95860731484	Q8NER1	O35433	435974	419.827	Ion channel	38526	38526	IC50	IC50
Vanilloid receptor	8.67778070527	8.01772876696	Q8NER1	O35433	435976	464.278	Ion channel	38526	38526	IC50	IC50
Vanilloid receptor	9.2076083105	8.25963731051	Q8NER1	O35433	436021	385.382	Ion channel	38526,38526,38526	38526,38526,38526	IC50,IC50,IC50	IC50,IC50,IC50
Histamine H3 receptor	9.46852108296	9.02000258084	Q9Y5N1	Q9QYN8	424806	356.508	Membrane receptor	38362	38362,38362	Ki	Ki,IC50
P2X purinoceptor 7	6.85387196432	6.95860731484	Q99572	Q64663	436956	471.981	Ion channel	38841	38841	IC50	IC50
P2X purinoceptor 7	7.2924298239	6.65757731918	Q99572	Q64663	436958	497.588	Ion channel	38841	38841	IC50	IC50
P2X purinoceptor 7	7.05551732785	6.42021640338	Q99572	Q64663	436959	437.536	Ion channel	38841	38841	IC50	IC50
Bradykinin B1 receptor	9.18045606446	8.6615435064	P46663	P97583	436999	490.811	Membrane receptor	38375,38375,45754	38375	Ki,IC50,Ki	Ki
P2X purinoceptor 7	7.23657200644	6.85387196432	Q99572	Q64663	437000	497.588	Ion channel	38841,38841,43867	38841,38841,43867	IC50,IC50,IC50	IC50,IC50,IC50
P2X purinoceptor 7	6.72124639905	6.3767507096	Q99572	Q64663	437045	477.598	Ion channel	38841	38841	IC50	IC50
P2X purinoceptor 7	6.65757731918	6.60205999133	Q99572	Q64663	437141	427.498	Ion channel	38841	38841	IC50	IC50
P2X purinoceptor 7	6.36653154442	5.34678748622	Q99572	Q64663	437147	477.598	Ion channel	38841	38841	IC50	IC50
Muscarinic acetylcholine receptor M1	5.49485002168	5.30102999566	P11229	P08482	437264	343.85	Membrane receptor	50646	38774,50646	IC50	IC50,IC50
P2X purinoceptor 7	7.22914798836	7.52287874528	Q99572	Q64663	437346	520.582	Ion channel	38841	38841	IC50	IC50
P2X purinoceptor 7	7.15490195999	7.02227639471	Q99572	Q64663	437349	525.641	Ion channel	38841	38841	IC50	IC50
P2X purinoceptor 7	7.24412514433	7.11918640772	Q99572	Q64663	437390	511.615	Ion channel	38841	38841	IC50	IC50
P2X purinoceptor 7	7.0268721464	6.5376020021	Q99572	Q64663	437394	483.562	Ion channel	38841	38841	IC50	IC50
P2X purinoceptor 7	7.0	6.67778070527	Q99572	Q64663	437443	476.572	Ion channel	38841	38841	IC50	IC50
P2X purinoceptor 7	5.82390874094	6.20065945055	Q99572	Q64663	437444	495.658	Ion channel	38841	38841	IC50	IC50
P2X purinoceptor 7	6.92081875395	7.85387196432	Q99572	Q64663	437448	437.535	Ion channel	38841	38841	IC50	IC50
P2X purinoceptor 7	6.0	4.85387196432	Q99572	Q64663	437492	427.502	Ion channel	38841	38841	IC50	IC50
P2X purinoceptor 7	7.39794000867	6.49485002168	Q99572	Q64663	437538	441.528	Ion channel	38841	38841	IC50	IC50
P2X purinoceptor 7	7.22184874962	6.25181197299	Q99572	Q64663	437540	441.528	Ion channel	38841	38841	IC50	IC50
Glycogen synthase kinase-3 beta	7.52287874528	5.49485002168	P49841	P18266	437567	443.478	Enzyme	38602	38602	IC50	IC50
P2X purinoceptor 7	6.95860731484	6.28399665637	Q99572	Q64663	437582	427.498	Ion channel	38841	38841	IC50	IC50
P2X purinoceptor 7	7.14874165128	6.56863623584	Q99572	Q64663	437584	443.564	Ion channel	38841	38841	IC50	IC50
P2X purinoceptor 7	7.33724216832	6.82390874094	Q99572	Q64663	437619	443.564	Ion channel	38841	38841	IC50	IC50
Muscarinic acetylcholine receptor M1	9.60205999133	9.10237290871	P11229	P08482	437621	289.369	Membrane receptor	16845	10799,38774,52040	Ki	Ki,Ki,Ki
Muscarinic acetylcholine receptor M3	9.17339374311	9.05731938998	P20309	P08483	437621	289.369	Membrane receptor	16845,52761	38774,52040	Ki,Ki	Ki,Ki
Muscarinic acetylcholine receptor M2	8.77257757	8.83863199777	P08172	P10980	437621	289.369	Membrane receptor	16845,52761	9794,9794,10799,38774,52040	Ki,Ki	Ki,Ki,Ki,Ki,Ki
Muscarinic acetylcholine receptor M5	9.26760624018	8.90511452183	P08912	P08911	437621	289.369	Membrane receptor	16845,46746,52761	38774,52040	Ki,Ki,Ki	Ki,Ki
Muscarinic acetylcholine receptor M4	8.99569991412	9.28399665637	P08173	P08485	437621	289.369	Membrane receptor	16845,52761	38774,52040,52040	Ki,Ki	Ki,Ki,Ki
P2X purinoceptor 7	6.38721614328	6.21467016499	Q99572	Q64663	437661	442.513	Ion channel	38841	38841	IC50	IC50
P2X purinoceptor 7	7.33724216832	6.76955107862	Q99572	Q64663	437665	442.513	Ion channel	38841	38841	IC50	IC50
P2X purinoceptor 7	7.44369749923	6.82390874094	Q99572	Q64663	437666	438.524	Ion channel	38841	38841	IC50	IC50
P2X purinoceptor 7	7.39794000867	6.40893539297	Q99572	Q64663	437667	438.524	Ion channel	38841	38841	IC50	IC50
P2X purinoceptor 7	7.19637974808	7.7447274949	Q99572	Q64663	437668	474.555	Ion channel	38841,48423,48423,48423	38841,48423	IC50,IC50,IC50,IC50	IC50,IC50
Serotonin transporter	8.04575749056	8.04095860768	P31645	P31652	437760	448.385	Transporter	38371	38371	Ki	Ki
Serotonin transporter	8.0	8.42021640338	P31645	P31652	437761	413.94	Transporter	38371	38371	Ki	Ki
Serotonin transporter	7.92081875395	8.02227639471	P31645	P31652	437804	439.613	Transporter	38371	38371	Ki	Ki
Serotonin transporter	8.5376020021	8.65757731918	P31645	P31652	437806	425.587	Transporter	38371	38371	Ki	Ki
Serotonin transporter	6.15366288787	6.52432881168	P31645	P31652	438077	463.493	Transporter	38371	38371	Ki	Ki
Serotonin transporter	7.02227639471	7.95860731484	P31645	P31652	438078	479.558	Transporter	38371	38371	Ki	Ki
Mu opioid receptor	6.93930215965	6.93930215965	P35372	P33535	509926	871.931	Membrane receptor	42132	42132	Ki	Ki
Serotonin transporter	7.0268721464	7.61978875829	P31645	P31652	438126	404.505	Transporter	38371	38371	Ki	Ki
Serotonin transporter	6.91364016933	7.88605664769	P31645	P31652	438129	404.505	Transporter	38371	38371	Ki	Ki
Serotonin transporter	7.38721614328	8.10237290871	P31645	P31652	438178	431.931	Transporter	38371	38371	Ki	Ki
Serotonin transporter	7.76955107862	7.95860731484	P31645	P31652	438179	447.493	Transporter	38371	38371	Ki	Ki
Serotonin transporter	7.44369749923	8.07058107429	P31645	P31652	438180	431.931	Transporter	38371	38371	Ki	Ki
Serotonin transporter	5.85387196432	6.04575749056	P31645	P31652	438184	447.493	Transporter	38371	38371	Ki	Ki
Serotonin transporter	7.16749108729	8.1739251973	P31645	P31652	438227	397.486	Transporter	38371	38371	Ki	Ki
Serotonin transporter	6.25026368443	6.93181413825	P31645	P31652	438232	397.486	Transporter	38371	38371	Ki	Ki
Serotonin transporter	7.32790214206	8.01322826573	P31645	P31652	438272	413.94	Transporter	38371	38371	Ki	Ki
Serotonin transporter	6.64016451766	7.43179827593	P31645	P31652	438273	379.495	Transporter	38371	38371	Ki	Ki
Serotonin transporter	7.88605664769	8.34678748622	P31645	P31652	438278	409.521	Transporter	38371	38371	Ki	Ki
Serotonin transporter	8.19382002602	8.85387196432	P31645	P31652	438320	415.956	Transporter	38371	38371	Ki	Ki
Serotonin transporter	6.93554201077	7.85387196432	P31645	P31652	438321	415.956	Transporter	38371	38371	Ki	Ki
Serotonin transporter	7.85387196432	8.72124639905	P31645	P31652	438358	450.401	Transporter	38371	38371	Ki	Ki
Serotonin transporter	8.30102999566	9.0	P31645	P31652	438363	427.603	Transporter	38371	38371	Ki	Ki
Serotonin transporter	8.09151498112	8.23657200644	P31645	P31652	438399	427.603	Transporter	38371	38371	Ki	Ki
Histamine H3 receptor	8.79588001734	8.22914798836	Q9Y5N1	Q9QYN8	438422	295.419	Membrane receptor	38490	38490	Ki	Ki
Histamine H3 receptor	8.30102999566	7.39794000867	Q9Y5N1	Q9QYN8	438425	281.392	Membrane receptor	38490	38490	Ki	Ki
Histamine H3 receptor	8.88605664769	8.14874165128	Q9Y5N1	Q9QYN8	438427	239.355	Membrane receptor	38490	38490	Ki	Ki
Histamine H3 receptor	6.52287874528	6.49485002168	Q9Y5N1	Q9QYN8	438431	190.285	Membrane receptor	38490	38490	Ki	Ki
Dipeptidyl peptidase IV	7.6205440538	7.22184874962	P27487	P14740	438444	410.557	Enzyme	38801,38801	38801	IC50,IC50	IC50
Dipeptidyl peptidase IV	7.49676697888	7.16115090926	P27487	P14740	438445	392.519	Enzyme	38801,38801	38801	IC50,IC50	IC50
Dipeptidyl peptidase IV	7.3758907194	6.85387196432	P27487	P14740	438446	432.464	Enzyme	38801,38801	38801	IC50,IC50	IC50
Dipeptidyl peptidase IV	7.55063740921	7.11918640772	P27487	P14740	438448	396.531	Enzyme	38801,38801	38801	IC50,IC50	IC50
Serotonin transporter	8.30102999566	8.39794000867	P31645	P31652	438451	411.56	Transporter	38371	38371	Ki	Ki
Histamine H3 receptor	7.85387196432	7.05060999336	Q9Y5N1	Q9QYN8	438471	239.355	Membrane receptor	38490	38490	Ki	Ki
Histamine H3 receptor	8.45593195565	7.2076083105	Q9Y5N1	Q9QYN8	438474	270.369	Membrane receptor	38490	38490	Ki	Ki
Dipeptidyl peptidase IV	7.05395269865	6.72124639905	P27487	P14740	438492	406.546	Enzyme	38801,38801	38801	IC50,IC50	IC50
Dipeptidyl peptidase IV	7.37164112701	6.95860731484	P27487	P14740	438495	406.546	Enzyme	38801,38801	38801	IC50,IC50	IC50
Serotonin transporter	6.44009337496	6.99139982824	P31645	P31652	438498	383.459	Transporter	38371	38371	Ki	Ki
Serotonin transporter	8.22914798836	8.7447274949	P31645	P31652	438503	413.576	Transporter	38371	38371	Ki	Ki
Histamine H3 receptor	7.55284196866	6.35654732351	Q9Y5N1	Q9QYN8	438523	270.369	Membrane receptor	38490	38490	Ki	Ki
Histamine H3 receptor	7.58502665203	6.67778070527	Q9Y5N1	Q9QYN8	438525	256.343	Membrane receptor	38490	38490	Ki	Ki
Histamine H3 receptor	7.82390874094	7.38721614328	Q9Y5N1	Q9QYN8	438527	258.359	Membrane receptor	38490	38490	Ki	Ki
Dipeptidyl peptidase IV	7.23400522429	6.92081875395	P27487	P14740	438530	392.519	Enzyme	38801,38801	38801	IC50,IC50	IC50
Dipeptidyl peptidase IV	6.05250985454	6.01772876696	P27487	P14740	438541	362.427	Enzyme	38801,38801	38801	IC50,IC50	IC50
Dipeptidyl peptidase IV	7.47890920274	7.34678748622	P27487	P14740	438542	364.466	Enzyme	38801,38801	38801	IC50,IC50	IC50
Serotonin transporter	6.27164621798	6.73048705578	P31645	P31652	438543	365.469	Transporter	38371	38371	Ki	Ki
Serotonin 5a (5-HT5a) receptor	8.16749108729	8.5376020021	P47898	P35364	438544	259.683	Membrane receptor	38456	38456	Ki	Ki
Dipeptidyl peptidase IV	6.5468324791	6.46852108296	P27487	P14740	438545	377.504	Enzyme	38801,38801	38801	IC50,IC50	IC50
Serotonin transporter	6.80966830183	6.94692155652	P31645	P31652	438546	399.914	Transporter	38371	38371	Ki	Ki
Dipeptidyl peptidase IV	6.05423127116	6.2924298239	P27487	P14740	438582	391.531	Enzyme	38801,38801	38801	IC50,IC50	IC50
Dipeptidyl peptidase IV	6.91946580726	6.61978875829	P27487	P14740	438584	377.504	Enzyme	38801,38801	38801	IC50,IC50	IC50
Dipeptidyl peptidase IV	6.2135641989	6.49485002168	P27487	P14740	438585	377.504	Enzyme	38801,38801	38801	IC50,IC50	IC50
Serotonin 5a (5-HT5a) receptor	8.79588001734	8.88605664769	P47898	P35364	438586	195.649	Membrane receptor	38456	38456	Ki	Ki
Histamine H3 receptor	8.05060999336	7.20065945055	Q9Y5N1	Q9QYN8	438611	219.323	Membrane receptor	38490	38490	Ki	Ki
Histamine H3 receptor	8.63827216398	7.92081875395	Q9Y5N1	Q9QYN8	438612	219.323	Membrane receptor	38490	38490	Ki	Ki
Histamine H3 receptor	7.7447274949	6.46852108296	Q9Y5N1	Q9QYN8	438614	228.333	Membrane receptor	38490	38490	Ki	Ki
Adenosine A1 receptor	7.2410881076	7.65560772631	P30542	P25099	597391	398.477	Membrane receptor	49741	49741,49741,49741	Ki	Ki,IC50,IC50
Histamine H3 receptor	7.18708664336	6.76955107862	Q9Y5N1	Q9QYN8	438652	219.323	Membrane receptor	38490	38490	Ki	Ki
Histamine H3 receptor	7.50863830617	6.61978875829	Q9Y5N1	Q9QYN8	438656	219.323	Membrane receptor	38490	38490	Ki	Ki
Histamine H3 receptor	7.45593195565	6.95860731484	Q9Y5N1	Q9QYN8	438657	219.323	Membrane receptor	38490	38490	Ki	Ki
Dipeptidyl peptidase IV	7.05395269865	7.21467016499	P27487	P14740	438670	377.504	Enzyme	38801,38801	38801	IC50,IC50	IC50
Serotonin transporter	7.61978875829	8.09151498112	P31645	P31652	438674	427.967	Transporter	38371	38371	Ki	Ki
Histamine H3 receptor	7.56863623584	6.48148606012	Q9Y5N1	Q9QYN8	438698	203.323	Membrane receptor	38490	38490	Ki	Ki
Histamine H3 receptor	8.30102999566	7.43179827593	Q9Y5N1	Q9QYN8	438699	203.323	Membrane receptor	38490	38490	Ki	Ki
Histamine H3 receptor	6.46852108296	6.58502665203	Q9Y5N1	Q9QYN8	438701	205.296	Membrane receptor	38490	38490	Ki	Ki
Histamine H3 receptor	7.49485002168	6.61978875829	Q9Y5N1	Q9QYN8	438703	203.323	Membrane receptor	38490	38490	Ki	Ki
Histamine H3 receptor	8.30102999566	7.52287874528	Q9Y5N1	Q9QYN8	438704	203.323	Membrane receptor	38490	38490	Ki	Ki
Dipeptidyl peptidase IV	6.26093328595	6.11918640772	P27487	P14740	438720	392.519	Enzyme	38801,38801	38801	IC50,IC50	IC50
Dipeptidyl peptidase IV	6.23458011069	6.34678748622	P27487	P14740	438721	377.504	Enzyme	38801,38801	38801	IC50,IC50	IC50
Serotonin transporter	7.40893539297	8.0	P31645	P31652	438723	413.94	Transporter	38371	38371	Ki	Ki
Serotonin transporter	7.63827216398	8.01322826573	P31645	P31652	438777	399.914	Transporter	38371	38371	Ki	Ki
Serotonin transporter	7.61978875829	8.08618614762	P31645	P31652	438783	401.93	Transporter	38371	38371	Ki	Ki
Dipeptidyl peptidase IV	7.03786035697	6.82390874094	P27487	P14740	438826	440.562	Enzyme	38801,38801	38801	IC50,IC50	IC50
Serotonin transporter	7.82390874094	7.95860731484	P31645	P31652	438830	462.412	Transporter	38371	38371	Ki	Ki
Cytochrome P450 17A1	6.42829116819	6.25026368443	P05093	P11715	438863	268.377	Enzyme	38400	38400	IC50	IC50
Cytochrome P450 17A1	6.02090709936	6.17005330406	P05093	P11715	438864	254.35	Enzyme	38400	38400	IC50	IC50
Serotonin transporter	7.79588001734	7.92081875395	P31645	P31652	438877	448.385	Transporter	38371	38371	Ki	Ki
Serotonin transporter	8.16749108729	8.03151705145	P31645	P31652	438879	434.359	Transporter	38371	38371	Ki	Ki
Serotonin transporter	8.20065945055	8.30980391997	P31645	P31652	438924	436.375	Transporter	38371	38371	Ki	Ki
Histamine H3 receptor	7.67778070527	6.61978875829	Q9Y5N1	Q9QYN8	438950	205.296	Membrane receptor	38490	38490	Ki	Ki
Histamine H3 receptor	6.39794000867	6.63827216398	Q9Y5N1	Q9QYN8	438951	217.35	Membrane receptor	38490	38490	Ki	Ki
Histamine H3 receptor	7.01772876696	6.65757731918	Q9Y5N1	Q9QYN8	438952	205.296	Membrane receptor	38490	38490	Ki	Ki
Histamine H3 receptor	7.01772876696	6.55284196866	Q9Y5N1	Q9QYN8	438990	234.294	Membrane receptor	38490	38490	Ki	Ki
Histamine H3 receptor	6.56863623584	6.46852108296	Q9Y5N1	Q9QYN8	438991	191.269	Membrane receptor	38490	38490	Ki	Ki
Histamine H3 receptor	7.36653154442	6.63827216398	Q9Y5N1	Q9QYN8	439043	232.364	Membrane receptor	38490	38490	Ki	Ki
Histamine H3 receptor	8.22184874962	7.36653154442	Q9Y5N1	Q9QYN8	439044	232.364	Membrane receptor	38490	38490	Ki	Ki
Histamine H3 receptor	6.95860731484	6.46852108296	Q9Y5N1	Q9QYN8	439048	195.324	Membrane receptor	38490	38490	Ki	Ki
Histamine H3 receptor	7.46852108296	6.85387196432	Q9Y5N1	Q9QYN8	439049	195.324	Membrane receptor	38490	38490	Ki	Ki
Histamine H3 receptor	7.76955107862	7.09151498112	Q9Y5N1	Q9QYN8	439084	196.312	Membrane receptor	38490	38490	Ki	Ki
Histamine H3 receptor	7.48148606012	6.79588001734	Q9Y5N1	Q9QYN8	439086	196.312	Membrane receptor	38490	38490	Ki	Ki
Histamine H3 receptor	7.46852108296	6.82390874094	Q9Y5N1	Q9QYN8	439088	218.338	Membrane receptor	38490	38490	Ki	Ki
Serotonin transporter	7.95860731484	8.3767507096	P31645	P31652	439103	425.587	Transporter	38371	38371	Ki	Ki
Histamine H3 receptor	9.40893539297	8.40893539297	Q9Y5N1	Q9QYN8	439134	295.419	Membrane receptor	38490	38490	Ki	Ki
Histamine H3 receptor	6.63827216398	6.79588001734	Q9Y5N1	Q9QYN8	439135	204.311	Membrane receptor	38490	38490	Ki	Ki
[truncated: 783 more rows]
