# Supplementary material for: Global Analysis of Small Molecule Binding to Related Protein Targets
Source: PLoS Comput Biol. 2012 Jan 12;8(1):e1002333. doi: 10.1371/journal.pcbi.1002333 (PMC3257267; doi:10.1371/journal.pcbi.1002333)
Supplement: Table S3 — Human paralogs. This tab-delimited table summarizes the data underlying the analysis of human paralogs. ‘Accession1/2’ give the Uniprot identifiers of the targets compared, ‘seqId’ the sequence identity between these targets, ‘molregno’ the database identifier of the small molecule, ‘Afnty1/2’ the measured affinities. (TXT) [file pcbi.1002333.s014.txt]

accession1	accession2	seqId	molregno	Afnty1	Afnty2	ref1	ref2	molweight	logP
Q6UW60	Q92824	40.0	506426	6.25026368443	6.30803489723	42512	42512	1436.76	None
Q6UW60	Q92824	40.0	506636	6.35556141053	6.63451201511	42512	42512	1424.7	None
Q6UW60	Q92824	40.0	506642	6.28819277096	6.72584215074	42512	42512	1553.82	None
Q6UW60	Q92824	40.0	506649	6.02136305162	6.36351210365	42512	42512	1638.92	None
Q6UW60	Q92824	40.0	506650	6.11238269966	6.09366495819	42512	42512	1599.89	None
Q6UW60	Q92824	40.0	506651	6.20481541032	6.1877553032	42512	42512	1615.89	None
P49286	P48039	55.0	3012	9.32790214206	9.52870828894	17436,16487,17436,16622,6519,20841,20206,31267,35791,44126,42628,44591,44591,50716,51006	17436,16487,17436,16622,20841,20206,31267,35791,45320,45320,44126,42628,44591,50716,51006	232.278	1.555
P49286	P48039	55.0	379908	7.18695303484	6.66857270348	35791	35791	648.746	5.234
P49286	P48039	55.0	379911	8.11069829749	7.22329881601	35791	35791	676.799	6.146
P49286	P48039	55.0	379913	7.81163407394	7.61672334959	35791	35791	690.826	6.603
P49286	P48039	55.0	379914	7.35644863144	7.59431221333	35791	35791	718.879	7.515
P49286	P48039	55.0	379916	8.31875876262	7.15428198203	35791	35791	346.421	3.487
P49286	P48039	55.0	6358	9.30102999566	7.18045606446	45678	45678	376.491	5.225
P49286	P48039	55.0	8209	10.0	9.51436207563	17436,17436,44591,44591,51006	17436,17436,44591,51006	243.301	2.17
P49286	P48039	55.0	628150	8.07314329105	8.51159583133	51006	51006,51006	538.677	5.534
P49286	P48039	55.0	379903	7.84466396253	8.02227639471	35791	35791	592.64	3.285
P49286	P48039	55.0	45949	10.017728767	9.76955107862	16487	16487	309.359	3.375
P49286	P48039	55.0	13739	8.75945075172	10.3010299957	17436	17436	526.666	5.258
P49286	P48039	55.0	13775	9.7447274949	10.3010299957	17436	17436	568.746	6.626
P49286	P48039	55.0	13776	8.63264407897	10.096910013	17436	17436	540.692	5.714
P49286	P48039	55.0	13781	7.13846558914	9.22184874962	17436,51006,51006	17436,51006,51006	512.639	4.802
P49286	P48039	55.0	13784	6.73992861201	8.68824613894	17436	17436	484.586	4.159
P49286	P48039	55.0	13875	6.95078197733	9.30102999566	17436	17436	498.613	4.222
P49286	P48039	55.0	14055	10.3979400087	10.5228787453	17436	17436	596.799	7.539
P49286	P48039	55.0	79112	8.1505805862	7.06854212931	50716	50716	221.295	2.385
P49286	P48039	55.0	308991	7.48148606012	7.79588001734	20206	20206	387.514	5.752
P49286	P48039	55.0	309035	8.0	8.0	20206	20206	389.53	6.117
P49286	P48039	55.0	309069	8.0	8.58502665203	20206	20206	361.477	4.994
P49286	P48039	55.0	309088	7.22184874962	8.12493873661	20206	20206	363.493	5.918
P49286	P48039	55.0	309099	7.28399665637	7.67778070527	20206	20206	378.507	5.596
P49286	P48039	55.0	309118	6.79048498546	6.97881070093	20206	20206	404.544	5.74
P49286	P48039	55.0	309151	8.14266750357	7.95860731484	20206	20206	404.544	5.734
P49286	P48039	55.0	309183	7.85387196432	7.65757731918	20206	20206	376.491	4.611
P49286	P48039	55.0	154325	9.15490195999	9.22184874962	42628	42628	233.263	1.565
P49286	P48039	55.0	154528	9.40893539297	6.8601209136	16487	16487	379.449	4.126
P49286	P48039	55.0	155243	9.76955107862	7.60205999133	16487	16487	349.423	4.142
P49286	P48039	55.0	379909	8.10127481841	8.1018235165	35791	35791	662.772	5.69
P49286	P48039	55.0	628223	7.28988263489	8.42149840158	51006	51006,51006	497.582	5.593
P49286	P48039	55.0	311326	8.25963731051	6.29073003902	20324	20324	385.498	4.895
P49286	P48039	55.0	560564	8.04575749056	8.09691001301	47882	47882	381.468	3.362
P49286	P48039	55.0	301396	7.39794000867	8.04575749056	20841	20841	392.534	5.183
P49286	P48039	55.0	301397	7.04575749056	7.22184874962	20841	20841	426.979	5.847
P49286	P48039	55.0	301419	8.09691001301	8.39794000867	20841	20841	351.482	5.095
P49286	P48039	55.0	301443	7.69897000434	9.0	20841	20841	365.508	5.761
P49286	P48039	55.0	301444	7.52287874528	8.69897000434	20841	20841	379.535	6.218
P49286	P48039	55.0	301466	7.39794000867	8.39794000867	20841	20841	379.535	6.224
P49286	P48039	55.0	301492	7.39794000867	8.04575749056	20841	20841	380.523	5.439
P49286	P48039	55.0	301497	7.04575749056	8.22184874962	20841	20841	391.546	5.967
P49286	P48039	55.0	301498	8.30102999566	9.0	20841	20841	389.53	5.596
P49286	P48039	55.0	301566	8.69897000434	9.0	20841	20841	363.493	4.838
P49286	P48039	55.0	301581	8.69897000434	9.0	20841	20841	377.519	5.505
P49286	P48039	55.0	301585	8.69897000434	8.69897000434	20841	20841	391.546	5.961
P49286	P48039	55.0	45947	9.37236374745	7.50021725589	16487,45678	16487,45678	353.412	3.393
P49286	P48039	55.0	46233	9.33724216832	7.22914798836	45678	45678	279.376	3.788
P49286	P48039	55.0	46606	8.04575749056	5.8894102897	45678	45678	356.846	4.433
P49286	P48039	55.0	308892	7.00877392431	7.40893539297	20206	20206	405.533	4.955
P49286	P48039	55.0	308992	7.04575749056	7.48148606012	20206	20206	390.518	5.339
P49286	P48039	55.0	309036	7.26760624018	7.63827216398	20206	20206	389.53	6.124
P49286	P48039	55.0	309087	6.89619627904	7.72124639905	20206	20206	349.466	5.251
P49286	P48039	55.0	309095	7.02227639471	8.22184874962	20206	20206	375.503	6.009
P49286	P48039	55.0	309137	7.08618614762	7.79588001734	20206	20206	377.519	6.374
P49286	P48039	55.0	309190	8.22184874962	8.61978875829	20206	20206	390.518	5.278
P49286	P48039	55.0	309209	6.81815641206	7.3767507096	20206	20206	402.529	5.368
P49286	P48039	55.0	311382	7.65757731918	6.17198493578	20324	20324	431.523	5.521
P49286	P48039	55.0	311710	8.0043648054	6.20690839982	20324	20324	401.497	4.799
P49286	P48039	55.0	312379	9.79588001734	8.85387196432	45678	45678	309.402	3.881
P49286	P48039	55.0	379905	7.20481541032	7.69680394258	35791	35791	620.693	4.321
P49286	P48039	55.0	379918	5.13727247168	5.18909571933	35791	35791	504.621	4.529
P49286	P48039	55.0	621880	12.2596373105	6.58004425151	50716	50716	327.417	3.952
P49286	P48039	55.0	491185	9.28144195348	6.56066730617	44591,44591	44591	349.423	3.084
P49286	P48039	55.0	491330	8.12262865413	7.41566877563	44591	44591	376.448	2.809
P49286	P48039	55.0	379917	7.69897000434	7.08092190762	35791	35791	522.633	6.129
P49286	P48039	55.0	311263	7.61978875829	6.63827216398	20324	20324	464.394	5.643
P49286	P48039	55.0	155324	8.0	6.31785492363	16487	16487	329.433	4.083
P49286	P48039	55.0	79113	9.124360063	7.63264407897	50716	50716	207.269	1.718
P49286	P48039	55.0	557007	7.20065945055	6.95467702121	47882	47882	419.44	4.321
P49286	P48039	55.0	348402	5.4240043798	6.14630178822	31267	31267	326.433	3.653
P49286	P48039	55.0	348447	9.32790214206	8.36957212497	31267	31267	288.385	3.203
P49286	P48039	55.0	348460	7.07007043992	6.22988470521	31267	31267	328.449	4.018
P49286	P48039	55.0	348461	6.59006687667	6.32975414693	31267	31267	326.433	3.653
P49286	P48039	55.0	348462	8.56066730617	8.95078197733	31267	31267	260.331	2.148
P49286	P48039	55.0	348471	6.39040559077	6.31966448659	31267	31267	340.459	4.109
P49286	P48039	55.0	348472	8.48148606012	8.08618614762	31267	31267	272.342	2.233
P49286	P48039	55.0	348488	7.49485002168	7.18243463044	31267	31267	286.369	2.9
P49286	P48039	55.0	348518	8.99139982824	8.30980391997	31267	31267	274.358	2.747
P49286	P48039	55.0	348534	9.38721614328	8.26121944152	31267,31267,31267	31267,31267,31267	260.331	2.08
P49286	P48039	55.0	348661	8.8894102897	7.93930215965	31267	31267	274.358	2.354
P49286	P48039	55.0	348668	8.93930215965	8.21968268786	31267	31267	288.385	3.021
P49286	P48039	55.0	348685	5.84013215291	6.20971483597	31267	31267	298.379	2.971
P49286	P48039	55.0	348750	5.89997426989	5.65995268234	31267	31267	272.342	2.213
P49286	P48039	55.0	348751	5.98005331832	5.81987412484	31267	31267	286.369	2.88
P49286	P48039	55.0	348756	5.75995022789	6.1402614338	31267	31267	300.395	3.336
P49286	P48039	55.0	348890	9.13076828027	8.07007043992	31267	31267	302.411	3.477
P49286	P48039	55.0	348903	7.04575749056	6.75448733219	31267	31267	272.342	1.982
P49286	P48039	55.0	348905	8.12493873661	6.67366413907	31267	31267	300.395	3.106
P49286	P48039	55.0	348923	8.53165266959	8.77728352885	31267	31267	246.305	1.874
P49286	P48039	55.0	349002	8.35654732351	7.46852108296	31267	31267	300.395	3.106
P49286	P48039	55.0	349022	9.06550154876	7.97469413474	31267	31267	314.422	3.562
P49286	P48039	55.0	349023	6.8601209136	6.51286162452	31267	31267	312.406	3.196
P49286	P48039	55.0	348675	7.53910215724	7.23807216158	31267	31267	298.379	2.99
P49286	P48039	55.0	221962	10.3467874862	10.8601209136	16622	16622	259.343	2.826
P49286	P48039	55.0	485540	5.39794000867	7.0	42628	42628	275.303	1.335
P49286	P48039	55.0	485541	5.22914798836	5.08724669633	42628	42628	302.325	2.103
P49286	P48039	55.0	485548	6.41005039867	5.41116827441	42628	42628	315.364	3.107
P49286	P48039	55.0	485560	5.339134522	5.27164621798	42628	42628	304.341	2.475
P49286	P48039	55.0	485561	5.2740883677	5.2740883677	42628	42628	330.378	3.015
P49286	P48039	55.0	485567	6.25181197299	5.57024772	42628	42628	302.325	2.078
P49286	P48039	55.0	496564	7.85387196432	6.82973828461	45678	45678	377.479	3.831
P49286	P48039	55.0	628091	7.92811799269	8.57230100167	51006	51006,51006	564.671	5.861
P49286	P48039	55.0	620815	8.79317412397	5.73518217699	50716	50716	314.379	2.349
P49286	P48039	55.0	620816	12.1611509093	6.35556141053	50716	50716	343.417	3.269
P49286	P48039	55.0	620817	7.15926676539	5.04672366333	50716	50716	313.391	3.285
P49286	P48039	55.0	620818	6.91721462968	5.69680394258	50716	50716	327.417	3.952
P49286	P48039	55.0	620888	7.89962945488	6.59006687667	50716	50716	223.268	1.476
P49286	P48039	55.0	620889	6.97881070093	5.83564714422	50716	50716	343.417	3.269
P49286	P48039	55.0	496705	6.92811799269	6.96657624451	45678	45678	378.467	2.707
P49286	P48039	55.0	621879	10.3274403722	6.05601112493	50716	50716	313.391	3.285
P49286	P48039	55.0	621881	11.9871627753	5.93107238832	50716	50716	341.444	4.408
P49286	P48039	55.0	621883	7.33535802444	6.42136079003	50716	50716	223.268	1.476
P49286	P48039	55.0	621957	7.58335949266	5.89279003035	50716	50716	237.295	1.701
P49286	P48039	55.0	621958	8.79860287568	6.73754891027	50716	50716	251.321	2.05
P49286	P48039	55.0	621959	8.67366413907	6.39794000867	50716	50716	265.348	2.574
P49286	P48039	55.0	621960	7.87289520164	5.53313237965	50716	50716	327.417	3.606
P49286	P48039	55.0	621962	7.55439579673	5.56863623584	50716	50716	343.417	3.269
P49286	P48039	55.0	491035	9.14874165128	6.89962945488	44591	44591	459.32	4.964
P49286	P48039	55.0	491036	8.46852108296	5.85698519975	44591	44591	348.438	2.794
P49286	P48039	55.0	491037	9.29672990978	7.08354605145	44591,44591	44591	348.438	3.497
P49286	P48039	55.0	491111	8.92539044367	7.30277065724	44591,44591	44591	362.465	3.851
P49286	P48039	55.0	491112	8.08092190762	6.90657831484	44591	44591	406.474	3.801
P49286	P48039	55.0	491113	9.02579351711	7.2757241304	44591,44591	44591	319.397	3.688
P49286	P48039	55.0	491114	8.73048705578	8.22914798836	44591	44591	349.423	3.084
P49286	P48039	55.0	491186	7.63827216398	6.52724355068	44591	44591	349.423	3.084
P49286	P48039	55.0	491187	9.21944930818	6.90308998699	44591,44591	44591	363.449	3.751
P49286	P48039	55.0	491188	9.38734535914	7.21968268786	44591,44591	44591	377.476	4.207
P49286	P48039	55.0	491189	7.31605286925	5.82102305271	44591	44591	389.487	4.298
P49286	P48039	55.0	491254	9.02227639471	6.69036983257	44591	44591	363.449	3.492
P49286	P48039	55.0	491255	9.13140367865	6.86327943284	44591,44591	44591	347.407	3.448
P49286	P48039	55.0	491257	7.36351210365	5.41680122603	44591	44591	363.406	3.318
P49286	P48039	55.0	491258	9.1259059865	7.29499204067	44591,44591	44591	412.32	4.433
P49286	P48039	55.0	364483	8.60205999133	6.63827216398	45678	45678	281.349	2.887
P49286	P48039	55.0	496384	9.04575749056	6.0985416786	45678	45678	363.493	5.038
P49286	P48039	55.0	491256	9.19382002602	7.60730304674	44591	44591	377.433	3.544
P49286	P48039	55.0	496561	9.95860731484	6.87942606879	45678	45678	333.424	3.91
P49286	P48039	55.0	496632	8.09691001301	7.38721614328	45678	45678	405.533	4.954
P49286	P48039	55.0	496633	7.83863199777	7.42021640338	45678	45678	377.479	4.12
P49286	P48039	55.0	496634	6.82973828461	5.85387196432	45678	45678	403.517	4.667
P49286	P48039	55.0	496635	8.14874165128	8.23657200644	45678	45678	393.479	3.437
P49286	P48039	55.0	496701	7.82390874094	7.38721614328	45678	45678	377.479	3.94
P49286	P48039	55.0	496702	7.52287874528	7.07058107429	45678	45678	442.349	4.202
P49286	P48039	55.0	496704	7.57675412606	6.51999305704	45678	45678	408.45	3.348
P49286	P48039	55.0	628040	7.85698519975	8.73196078325	51006	51006,51006	502.601	4.197
P49286	P48039	55.0	628041	7.72912303751	8.58593439764	51006,51006	51006,51006	518.667	4.755
P49286	P48039	55.0	628088	7.07417242538	8.50852083892	51006	51006,51006	501.617	4.187
P49286	P48039	55.0	628089	8.16813022572	8.84786247476	51006	51006,51006	516.671	5.172
P49286	P48039	55.0	628090	7.95467702121	8.505787415	51006	51006,51006	538.677	5.559
P49286	P48039	55.0	628151	7.36967814663	8.99567862622	51006,51006	51006	564.714	6.317
P49286	P48039	55.0	628152	7.67917372449	8.41469314831	51006,51006	51006,51006	564.714	6.266
P49286	P48039	55.0	628153	8.73518217699	9.34700205861	51006	51006,51006	499.597	5.243
P49286	P48039	55.0	628154	7.71510243844	8.54766927104	51006,51006	51006,51006	513.624	5.706
P49286	P48039	55.0	628220	7.339134522	8.2720144798	51006	51006,51006	485.571	5.018
P49286	P48039	55.0	628221	7.01079332154	8.23930018594	51006,51006	51006,51006	499.597	5.48
P49286	P48039	55.0	628222	7.71896663275	7.98030483922	51006	51006,51006	511.608	5.818
P49286	P48039	55.0	628276	7.88505673538	9.33550457228	51006,51006	51006,51006	483.598	5.359
P49286	P48039	55.0	301474	7.52287874528	8.69897000434	20841	20841	377.519	5.852
P49286	P48039	55.0	496703	7.60205999133	6.91721462968	45678	45678	315.41	2.168
P49286	P48039	55.0	309074	8.55284196866	8.67778070527	20206	20206	375.503	5.661
P49286	P48039	55.0	309144	7.08092190762	8.43179827593	20206	20206	377.519	6.38
P49286	P48039	55.0	496562	7.18641952381	6.49532555157	44126,45678	44126,45678	375.464	3.507
P49286	P48039	55.0	496563	6.38721614328	5.7447274949	44126,45678	44126,45678	405.489	3.49
P49286	P48039	55.0	491329	9.22734644177	7.08618614762	44591,44591	44591	334.412	2.942
P49286	P48039	55.0	379919	6.24184537803	6.41228903498	35791	35791	546.7	5.898
P49286	P48039	55.0	511190	7.47366072261	7.46218090493	44126	44126	423.505	2.926
P49286	P48039	55.0	511191	8.10790539731	8.00877392431	44126	44126	393.479	2.943
P49286	P48039	55.0	511192	7.44129142947	7.75696195131	44126	44126	393.479	2.943
P49286	P48039	55.0	512387	5.76955107862	6.0	44126,47882	44126,47882	345.438	3.523
P49286	P48039	55.0	496631	8.95860731484	6.99567862622	45678	45678	363.453	3.454
P49286	P48039	55.0	348403	7.17979854051	6.82973828461	31267	31267	300.395	2.895
P49286	P48039	55.0	348459	6.99139982824	6.51999305704	31267	31267	314.422	3.562
P49286	P48039	55.0	348495	7.2410881076	6.93554201077	31267	31267	300.395	3.356
P49286	P48039	55.0	348749	7.20620961531	6.30715308072	31267	31267	312.406	3.447
P49286	P48039	55.0	348891	7.48017200622	6.76955107862	31267	31267	314.422	3.568
P49286	P48039	55.0	348904	7.40893539297	7.06550154876	31267	31267	286.369	2.649
P49286	P48039	55.0	349001	7.14266750357	6.31605286925	31267	31267	286.369	2.439
Q92851	P42574	16.0	300869	7.53017798402	11.8538719643	20792	20792	561.674	-1.798
Q92851	P42574	16.0	300985	7.75202673364	11.3010299957	20792	20792	575.7	-1.342
P10721	P09619	31.0	88797	7.0	7.14266750357	30228,30197,30197,52926	52926	493.603	3.583
P10721	P09619	31.0	12911	6.39794000867	5.61978875829	15478	15478,17433,49279	238.284	2.747
P10721	P09619	31.0	13048	7.82390874094	8.04575749056	53152	17433,51207,53946	398.474	2.997
P10721	P09619	31.0	119856	5.56863623584	5.39794000867	15478	15478	414.811	5.647
P10721	P09619	31.0	426660	6.66354026615	7.14874165128	52926	52926	529.516	4.447
P10721	P09619	31.0	120695	6.15490195999	6.22184874962	15478	15478	346.813	4.067
P10721	P09619	31.0	119891	5.69897000434	6.09691001301	15478	15478	340.421	5.013
P10721	P09619	31.0	120271	6.0	5.69897000434	15478	15478	368.474	5.441
P10721	P09619	31.0	120272	5.60205999133	6.0	15478	15478	326.394	4.526
P10721	P09619	31.0	352103	6.43179827593	6.69897000434	31355	31355	401.433	2.707
P10721	P09619	31.0	120872	5.85387196432	5.85387196432	15478	15478	388.464	5.559
P10721	P09619	31.0	489525	7.13076828027	7.07572071394	44001	44001	437.518	2.466
P10721	P09619	31.0	361469	8.30102999566	7.55284196866	35313	35313	488.006	2.802
P10721	P09619	31.0	371147	7.79588001734	7.18045606446	35219	35219	375.399	4.169
P10721	P09619	31.0	120319	5.52287874528	6.09691001301	15478	15478	342.394	4.024
P10721	P09619	31.0	250604	7.24412514433	6.39147396642	17320	17320	440.534	4.207
P10721	P09619	31.0	120056	5.45593195565	5.69897000434	15478	15478	376.839	4.688
P10721	P09619	31.0	120244	6.15490195999	6.22184874962	15478	15478	381.258	5.369
P10721	P09619	31.0	120245	5.10237290871	5.39794000867	15478	15478	328.367	3.798
Q14790	P55212	16.0	400114	8.22184874962	7.21467016499	37077	37077	487.478	2.452
Q14790	P55212	16.0	300869	8.39469495386	8.46344155743	20792	20792	561.674	-1.798
Q14790	P55212	16.0	300985	8.67778070527	8.76955107862	20792	20792	575.7	-1.342
Q14790	P55212	16.0	366343	6.26760624018	3.25963731051	34848	34848	1010.16	None
O95977	Q99500	38.0	349713	6.14266750357	5.65757731918	31189	31189	453.481	1.209
O95977	Q99500	38.0	519434	8.95860731484	8.0527312075	46636	46636,46636	425.459	3.936
O95977	Q99500	38.0	327986	7.39794000867	4.92081875395	30194	30194	417.5	1.834
O95977	Q99500	38.0	328064	7.15490195999	4.92081875395	30194,31421	30194,31421	391.463	1.293
O95977	Q99500	38.0	328100	6.82390874094	4.23657200644	30194	30194	377.436	1.042
O95977	Q99500	38.0	328106	7.30980391997	4.85387196432	30194	30194	403.474	1.378
O95977	Q99500	38.0	352154	6.79588001734	5.82390874094	31421	31421	405.489	1.615
O95977	Q99500	38.0	308644	6.03621217265	7.72124639905	20158	20158	363.472	5.159
O95977	Q99500	38.0	308667	6.06048074738	6.72124639905	20158	20158	375.526	5.998
O95977	Q99500	38.0	308707	7.79217951005	8.56073910225	20158,20158	20158,20158	381.489	5.319
O95977	Q99500	38.0	308745	5.90907820603	7.54575749056	20158,20158	20158,20158	375.526	5.947
O95977	Q99500	38.0	308807	7.49485002168	8.32790214206	20158	20158	395.516	5.776
O95977	Q99500	38.0	308877	7.20614451749	7.20115240704	20158,35314	20158,35314	367.463	5.184
O95977	Q99500	38.0	549047	6.79588001734	6.20065945055	20586	20586	425.459	3.59
O95977	Q99500	38.0	552882	7.05060999336	6.10237290871	20586	20586	441.525	4.49
O95977	Q99500	38.0	292583	8.9829666607	8.82800046547	50767	50767,50767	379.472	4.752
O95977	Q99500	38.0	459612	7.60554831917	7.76600367024	47180	47180,47180	498.508	4.144
O95977	Q99500	38.0	308636	6.82390874094	7.76955107862	20158	20158	377.499	5.302
O95977	Q99500	38.0	308733	6.62668290053	8.1205440538	20158,20158	20158,20158	373.553	6.14
O95977	Q99500	38.0	308817	6.92081875395	8.28399665637	20158	20158	375.526	5.947
O95977	Q99500	38.0	316181	6.76955107862	5.79588001734	20586	20586	425.525	5.378
O95977	Q99500	38.0	316305	6.39794000867	5.76955107862	20586	20586	395.433	4.167
O95977	Q99500	38.0	316374	7.04095860768	6.10790539731	20586	20586	409.46	4.479
O95977	Q99500	38.0	316630	5.13076828027	5.56863623584	20586	20586	315.453	4.238
O95977	Q99500	38.0	185980	7.79588001734	7.7447274949	6444	6444	371.451	4.573
O95977	Q99500	38.0	186011	6.05551732785	6.49485002168	6444	6444	371.451	4.573
O95977	Q99500	38.0	186062	7.63827216398	10.3979400087	6444	6444	379.472	4.752
O95977	Q99500	38.0	186278	6.85387196432	7.16749108729	6444	6444	371.451	4.146
O95977	Q99500	38.0	186330	7.82390874094	8.20065945055	6444,20586,21408,35314	6444,20586,21408,35314,50800	387.451	4.127
O95977	Q99500	38.0	186362	6.67778070527	6.2924298239	6444	6444	385.478	4.036
O95977	Q99500	38.0	186442	6.30102999566	6.49485002168	6444	6444	371.451	4.573
O95977	Q99500	38.0	188278	6.30102999566	6.34678748622	5839	5839	372.396	3.192
O95977	Q99500	38.0	188322	6.34678748622	7.05060999336	5839	5839	400.449	4.105
O95977	Q99500	38.0	188644	5.85387196432	6.13076828027	5839	5839	428.503	5.017
O95977	Q99500	38.0	192827	6.85387196432	8.44369749923	6466,20158,35314	20158,35314	335.462	4.972
O95977	Q99500	38.0	193225	7.09691001301	5.67778070527	35314	35314	466.347	4.534
O95977	Q99500	38.0	316459	6.82390874094	6.48148606012	20586	20586	395.433	4.167
O95977	Q99500	38.0	316625	6.72124639905	6.16115090926	20586	20586	411.499	5.066
O95977	Q99500	38.0	327962	6.43179827593	4.92081875395	30194	30194	391.463	1.043
O95977	Q99500	38.0	590246	6.93554201077	5.8696662315	49458	49458	371.453	2.444
O95977	Q99500	38.0	328124	7.16749108729	5.36835333704	30194	30194	439.455	0.626
O95977	Q99500	38.0	328165	7.05060999336	5.39599006759	30194	30194	439.455	0.626
O95977	Q99500	38.0	459244	7.98716277529	6.96040937698	47180	47180,47180	422.412	2.625
O95977	Q99500	38.0	459245	8.44369749923	8.32114689461	47180	47180,47180	436.439	3.081
O95977	Q99500	38.0	590327	7.0	6.46218090493	49458	49458	293.363	2.588
O95977	Q99500	38.0	590329	6.25181197299	6.00217691925	49458	49458	331.411	4.033
O95977	Q99500	38.0	328200	6.36653154442	4.88605664769	30194	30194	431.408	1.297
O95977	Q99500	38.0	459304	8.08092190762	7.43957160575	47180	47180,47180	428.46	3.298
O95977	Q99500	38.0	459305	8.21112488422	7.6757175447	47180	47180	456.428	2.91
O95977	Q99500	38.0	459555	8.18351336016	6.80989437914	47180,50767	47180,47180,50767,50767	470.455	3.231
O95977	Q99500	38.0	459613	7.57024772	6.96950007339	47180	47180,47180	493.491	4.206
O95977	Q99500	38.0	459614	8.31113747938	7.69897000434	47180,50767	47180,50767,50767	479.465	3.885
O95977	Q99500	38.0	459674	7.93181413825	7.31539207129	47180	47180,47180	445.449	3.6
O95977	Q99500	38.0	459675	8.91009488856	7.3835019448	47180	47180,47180	459.475	4.056
O95977	Q99500	38.0	186249	6.85387196432	6.14266750357	6444	6444	371.451	4.146
O95977	Q99500	38.0	186363	8.76955107862	9.14874165128	6444	6444	357.425	4.81
O95977	Q99500	38.0	459611	8.28066871302	8.21357581136	47180	47180,47180	484.481	3.687
O95977	Q99500	38.0	186462	7.63827216398	7.2076083105	6444	6444	371.451	4.573
O95977	Q99500	38.0	329715	5.79588001734	6.2757241304	31421,35314	31421,35314	447.47	2.387
O95977	Q99500	38.0	318474	8.43813949678	8.50863830617	21408,50628	21408,50628,50628	387.451	4.127
O95977	Q99500	38.0	318534	7.41342726985	8.19815722519	21408,37319,50510,50628	21408,37319,50510,50628	387.451	4.127
O95977	Q99500	38.0	186010	7.174360993	7.07058107429	6444,6466	6444	371.451	4.573
O95977	Q99500	38.0	374168	6.92081875395	5.0	35314	35314	475.523	3.36
O95977	Q99500	38.0	349688	5.67778070527	5.11918640772	31189	31189	435.491	2.166
O95977	Q99500	38.0	349847	6.20065945055	5.1739251973	31189	31189	419.516	2.197
O95977	Q99500	38.0	349848	6.45593195565	5.76955107862	31189	31189	431.527	2.417
O95977	Q99500	38.0	351861	5.56863623584	5.31875876262	31421	31421	447.47	2.531
O95977	Q99500	38.0	352005	6.79588001734	6.05987911205	31421,31421	31421,31421	453.481	0.948
O95977	Q99500	38.0	352030	6.95860731484	6.33724216832	31421	31421	467.508	1.404
O95977	Q99500	38.0	352125	6.40893539297	5.67778070527	31421	31421	461.497	2.709
O95977	Q99500	38.0	352182	6.95860731484	5.50863830617	31421	31421	431.527	2.156
O95977	Q99500	38.0	186313	6.61978875829	6.55284196866	6444,6466	6444	355.452	4.719
O95977	Q99500	38.0	616159	8.24412514433	8.26760624018	50510	50510	373.424	4.017
O95977	Q99500	38.0	616228	7.72124639905	6.82102305271	50510	50510	371.451	3.925
O95977	Q99500	38.0	616229	6.09691001301	5.50863830617	50510	50510	335.481	2.2
O95977	Q99500	38.0	616231	6.92081875395	6.52287874528	50510	50510	321.454	1.878
O95977	Q99500	38.0	616232	6.1739251973	5.19382002602	50510	50510	359.509	4.078
O95977	Q99500	38.0	616291	5.76955107862	5.61978875829	50510	50510	425.585	2.734
O95977	Q99500	38.0	459553	6.91009488856	6.20204035626	47180	47180	442.402	2.903
O95977	Q99500	38.0	619778	7.82544334996	7.72699872794	50628,50628	50628,50628,50628	413.488	4.561
O95977	Q99500	38.0	619838	7.79642322502	8.27744834579	50628	50628,50628	397.489	5.449
O95977	Q99500	38.0	308779	5.20065945055	6.43179827593	20158	20158	361.5	5.491
O95977	Q99500	38.0	622600	7.88272870434	5.42021640338	50767	50767	482.465	3.238
O95977	Q99500	38.0	622806	8.46852108296	5.34678748622	50767	50767	538.453	4.173
O95977	Q99500	38.0	622870	8.35654732351	5.69897000434	50767	50767	547.463	4.827
O95977	Q99500	38.0	519381	8.39794000867	8.00848019198	46636	46636,46636	402.422	2.962
O95977	Q99500	38.0	628155	5.83204569458	6.91009488856	51007,51007	51007,51007,51007	460.974	4.941
O95977	Q99500	38.0	328031	7.12493873661	8.41341269533	30194	30194	405.489	1.5
O95977	Q99500	38.0	193150	7.39794000867	8.50863830617	6466,6466,20158	20158	355.452	4.801
O95977	Q99500	38.0	374116	5.0	6.0	35314	35314	485.478	2.349
O95977	Q99500	38.0	374122	6.10237290871	6.0	35314	35314	461.497	2.708
O95977	Q99500	38.0	374140	5.88605664769	5.69897000434	35314	35314	481.915	3.051
O95977	Q99500	38.0	374141	5.56863623584	5.67778070527	35314	35314	465.46	2.593
O95977	Q99500	38.0	374151	5.82390874094	5.12493873661	35314	35314	461.497	2.873
O95977	Q99500	38.0	374212	7.46852108296	9.15490195999	20586,20165,35314,37319,46636,51007,51007	20586,20165,35314,37319,46636,46636,50628,51007,51007	379.472	4.752
O95977	Q99500	38.0	374225	5.60205999133	5.67778070527	35314	35314	331.492	2.785
O95977	Q99500	38.0	374226	5.26760624018	5.30980391997	35314	35314	317.466	2.464
O95977	Q99500	38.0	643230	7.82390874094	8.20065945055	20158	20158	389.467	4.128
O95977	Q99500	38.0	519382	8.45593195565	8.11241330729	46636	46636,46636	420.413	3.167
O95977	Q99500	38.0	519433	8.7447274949	8.22623571177	46636	46636,46636	420.413	3.167
O95977	Q99500	38.0	519435	8.72124639905	8.10157412548	46636	46636,46636	443.449	4.142
O95977	Q99500	38.0	349084	6.14266750357	5.42021640338	31189,31189,31189	31189,31189,31189	453.481	1.209
O95977	Q99500	38.0	349332	6.52287874528	5.0	31189	31189	391.463	1.735
Q13085	O00763	73.0	396382	6.46852108296	7.95860731484	36741	36741	376.445	4.154
Q13085	O00763	73.0	350354	6.0	7.09691001301	31354	31354	395.432	4.136
Q13085	O00763	73.0	350569	7.5376020021	8.22184874962	31354	31354	337.412	4.195
Q13085	O00763	73.0	414286	5.22184874962	4.92081875395	37525	37525	424.298	4.906
Q13085	O00763	73.0	582427	5.06651271215	6.99139982824	48962	48962	375.46	4.745
Q13085	O00763	73.0	582414	6.1232050238	6.14387555576	48962	48962	419.513	5.005
Q13085	O00763	73.0	582415	5.68613277963	5.73518217699	48962	48962	419.513	5.081
Q13085	O00763	73.0	582416	7.16115090926	7.45593195565	48962	48962	418.528	5.781
Q13085	O00763	73.0	582428	7.88605664769	7.92081875395	48962	48962	389.487	5.269
Q13085	O00763	73.0	582444	6.49620931694	6.85078088734	48962	48962	416.512	5.415
Q13085	O00763	73.0	582462	7.44369749923	6.21538270737	48962	48962	441.522	5.377
Q13085	O00763	73.0	582486	7.79588001734	7.45593195565	48962	48962	403.513	5.609
Q13085	O00763	73.0	582488	7.45593195565	8.09691001301	48962	48962	390.475	4.658
Q13085	O00763	73.0	582536	7.76955107862	7.48148606012	48962	48962	389.487	5.123
Q13085	O00763	73.0	582537	7.38721614328	7.79588001734	48962	48962	423.503	5.973
Q13085	O00763	73.0	582538	7.32790214206	6.69464863055	48962	48962	403.513	5.936
Q13085	O00763	73.0	582539	6.38195190329	7.03151705145	48962	48962	390.475	4.511
Q13085	O00763	73.0	582540	7.30980391997	7.49485002168	48962	48962	424.491	5.362
Q13085	O00763	73.0	582549	7.85387196432	8.15490195999	48962	48962	423.503	5.973
Q13085	O00763	73.0	582477	7.40893539297	6.02456819149	48962	48962	421.53	6.388
Q13085	O00763	73.0	582499	6.22767829328	7.05551732785	48962	48962	417.54	6.095
Q13085	O00763	73.0	582559	7.23657200644	6.93181413825	48962	48962	438.518	5.368
Q13085	O00763	73.0	582589	6.85387196432	6.57186520597	48962	48962	477.593	7.202
Q13085	O00763	73.0	582590	6.72584215074	6.66958622665	48962	48962	417.54	6.398
Q13085	O00763	73.0	582429	6.52870828894	6.25963731051	48962	48962	415.524	6.027
Q13085	O00763	73.0	582461	7.09151498112	6.94309514866	48962	48962	373.487	5.812
Q13085	O00763	73.0	582487	5.08884239126	6.64397414281	48962	48962	420.501	5.65
Q13085	O00763	73.0	582497	5.7878123956	6.92445303861	48962	48962	375.46	4.745
Q13085	O00763	73.0	582517	6.95860731484	7.7447274949	48962	48962	390.475	4.658
Q13085	O00763	73.0	611608	6.99567862622	7.63827216398	50235	50235	607.785	4.173
Q13085	O00763	73.0	582560	5.3767507096	6.30627305108	48962	48962	404.501	5.324
Q13085	O00763	73.0	582571	7.45593195565	6.94692155652	48962	48962	435.514	5.817
Q13085	O00763	73.0	582572	7.05060999336	4.52287874528	48962	48962	389.487	4.538
Q13085	O00763	73.0	582573	6.34582345812	6.80687540165	48962	48962	418.528	5.787
Q13085	O00763	73.0	350255	6.38721614328	7.42021640338	31354,34929,50235	31354,34929,50235	485.617	2.88
Q13085	O00763	73.0	350440	6.58502665203	7.95860731484	31354,34929	31354,34929	378.444	4.334
Q13085	O00763	73.0	350522	6.43179827593	7.25963731051	31354,34929	31354,34929	360.494	4.042
Q13085	O00763	73.0	350551	6.40893539297	7.82390874094	31354	31354	345.416	2.872
Q13085	O00763	73.0	582535	7.76955107862	7.85387196432	48962	48962	389.487	5.269
Q13085	O00763	73.0	369007	5.67366413907	7.24412514433	34929	34929	379.432	3.722
Q13085	O00763	73.0	369008	5.16813022572	6.5376020021	34929	34929	385.46	3.331
Q13085	O00763	73.0	369066	5.95078197733	7.09151498112	34929	34929	342.455	4.424
Q13085	O00763	73.0	369068	5.61618463402	6.46852108296	34929	34929	387.453	3.263
Q13085	O00763	73.0	369074	6.18708664336	7.11918640772	34929	34929	378.444	4.334
Q13085	O00763	73.0	369086	5.89279003035	6.45593195565	34929	34929	385.48	3.173
Q13085	O00763	73.0	369097	5.42250820016	6.42021640338	34929	34929	401.479	3.729
Q13085	O00763	73.0	369108	6.85387196432	8.39794000867	34929,36741	34929,36741	344.428	3.63
Q13085	O00763	73.0	369115	6.92081875395	7.79588001734	34929,36741	34929,36741	384.492	4.615
Q13085	O00763	73.0	369119	7.55284196866	8.30102999566	34929	34929	384.492	4.49
Q13085	O00763	73.0	369120	7.06550154876	7.56863623584	34929,36741	34929,36741	398.518	4.946
Q13085	O00763	73.0	369246	7.25181197299	7.58502665203	34929	34929	384.492	4.615
Q13085	O00763	73.0	369254	5.93930215965	6.67778070527	34929	34929	372.438	2.536
Q13085	O00763	73.0	370048	5.50723961097	8.04575749056	35167	35167	371.453	3.573
Q13085	O00763	73.0	370056	7.03151705145	8.09691001301	35167	35167	387.453	3.479
Q13085	O00763	73.0	370101	7.69897000434	8.52287874528	35167	35167	387.453	3.479
Q13085	O00763	73.0	370109	5.47495519296	6.20065945055	35167	35167	387.453	3.479
Q13085	O00763	73.0	369114	6.32790214206	7.88605664769	34929	34929	370.465	4.159
Q13085	O00763	73.0	582498	5.6038006529	6.5185573715	48962	48962	403.513	5.609
Q13085	O00763	73.0	369052	6.11918640772	7.1739251973	34929,36741	34929,36741	386.465	2.726
Q13085	O00763	73.0	369060	5.43179827593	5.39254497679	34929	34929	392.492	3.026
Q13085	O00763	73.0	369109	6.63827216398	8.0	34929,36741	34929,36741	358.455	3.949
Q13085	O00763	73.0	369237	7.18045606446	7.85387196432	34929	34929	344.428	3.483
Q13085	O00763	73.0	369253	7.14266750357	7.88605664769	34929,36741	34929,36741	358.455	3.949
Q13085	O00763	73.0	370045	6.1739251973	7.58502665203	35167	35167	372.438	4.221
Q13085	O00763	73.0	370064	6.67778070527	7.55284196866	35167	35167	403.518	3.458
Q13085	O00763	73.0	370130	5.37161106995	7.85387196432	35167	35167	389.899	4.067
Q13085	O00763	73.0	370108	5.95646439705	8.15490195999	35167,36741	35167,36741	356.439	3.577
P10275	P08235	27.0	328201	7.40450377817	8.6339507902	37264	37264	416.573	3.731
P10275	P08235	27.0	398778	6.15483992235	9.30627305108	37264	37264	390.447	4.214
P10275	P08235	27.0	398782	6.07109230976	8.80687540165	37264	37264	372.456	4.009
P10275	P08235	27.0	398783	6.22914798836	8.12493873661	37264	37264	372.456	4.009
P10275	P08235	27.0	398784	5.05100054597	6.90657831484	37264	37264	414.491	2.139
P10275	P08235	27.0	674976	8.16115090926	6.19382002602	21043,39186,51594,51594,51594	21043	429.594	5.655
P10275	P08235	27.0	428742	6.04095860768	6.82681373159	39428	39428	443.509	6.261
P10275	P08235	27.0	312088	7.46852108296	6.22914798836	21043	21043	921.211	7.233
P10275	P08235	27.0	312118	8.13076828027	6.72124639905	21043	21043	891.228	8.812
P10275	P08235	27.0	312119	7.79588001734	6.07058107429	21043	21043	892.216	8.371
P10275	P08235	27.0	440257	6.70774392864	5.43179827593	39186	39186	283.3	3.184
P10275	P08235	27.0	312053	7.76955107862	6.52287874528	21043	21043	927.281	8.228
P10275	P08235	27.0	312054	8.33724216832	7.09691001301	21043	21043	850.176	8.908
P10275	P08235	27.0	312055	8.40012241137	6.79672990978	21043,21043	21043,21043	880.202	8.715
P10275	P08235	27.0	312089	7.67778070527	6.50863830617	21043	21043	893.157	7.844
P10275	P08235	27.0	312117	8.07106248724	6.35654732351	21043,21043	21043	836.149	8.846
P10275	P08235	27.0	312214	7.46852108296	6.2924298239	21043	21043	893.201	7.905
P10275	P08235	27.0	312215	8.05060999336	6.85387196432	21043	21043	943.281	7.829
P10275	P08235	27.0	312270	7.7447274949	6.50863830617	21043	21043	879.174	8.812
P10275	P08235	27.0	448342	5.7447274949	5.8696662315	44503	44503	407.495	6.774
P10275	P08235	27.0	431456	8.21467016499	5.79588001734	39186	39186	449.582	4.456
P45983	P45984	81.0	349627	5.31875876262	5.30980391997	31271	31271	264.237	-0.277
P45983	P45984	81.0	349628	6.05060999336	5.5376020021	31271	31271	262.265	-0.228
P45983	P45984	81.0	349837	6.67778070527	6.50863830617	31271	31271	326.35	2.025
P45983	P45984	81.0	349838	7.45593195565	7.58502665203	31271	31271	413.427	1.129
P45983	P45984	81.0	349859	5.65757731918	5.34678748622	31271	31271	206.201	-0.007
P45983	P45984	81.0	349860	7.13076828027	6.61978875829	31271	31271	372.375	1.12
P45983	P45984	81.0	349884	6.39794000867	6.13076828027	31271	31271	434.466	1.258
P45983	P45984	81.0	349997	6.92081875395	6.58502665203	31271	31271	326.35	2.025
P45983	P45984	81.0	349404	6.56863623584	5.92081875395	31271	31271	305.332	0.036
P45983	P45984	81.0	353635	8.02000258084	7.13076828027	31342,31342	31342	383.85	2.214
P45983	P45984	81.0	353451	6.56863623584	6.72124639905	31342	31342	296.324	1.903
P45983	P45984	81.0	353484	7.72124639905	6.92081875395	31342	31342	374.414	1.429
P45983	P45984	81.0	353538	8.39794000867	7.95860731484	31342	31342	417.417	2.329
P45983	P45984	81.0	349994	7.98328812226	7.15490195999	31271,31271	31271	443.902	2.32
P45983	P45984	81.0	350035	5.95860731484	5.30980391997	31271	31271	330.769	2.706
P45983	P45984	81.0	485087	3.75696195131	3.77989191196	42468	42468	335.418	5.167
P45983	P45984	81.0	318019	6.82390874094	5.97930365742	38680,39142,48310	39142,48310	372.446	3.227
P45983	P45984	81.0	331500	7.17827366176	7.39794000867	38680,39142	39142	220.226	2.994
P45983	P45984	81.0	346488	5.91364016933	5.50863830617	31131	31131	263.68	2.688
P45983	P45984	81.0	346489	6.00877392431	5.52287874528	31131	31131	317.651	3.776
P45983	P45984	81.0	349130	6.39794000867	6.13076828027	31271	31271	310.35	2.528
P45983	P45984	81.0	349186	6.79588001734	6.13076828027	31271	31271	321.375	0.681
P45983	P45984	81.0	349187	6.2924298239	5.46852108296	31271	31271	303.36	1.265
P45983	P45984	81.0	349203	6.12493873661	5.95860731484	31271,31271,31342	31271	220.228	0.342
P45983	P45984	81.0	349217	5.99044185478	5.11350927483	31271,31271	31271	252.271	1.418
P45983	P45984	81.0	349378	6.72124639905	6.44369749923	31271	31271	310.35	2.528
P45983	P45984	81.0	349448	7.16115090926	6.7447274949	31271	31271	402.491	1.357
P45983	P45984	81.0	349494	7.06048074738	6.88605664769	31271	31271	388.464	0.755
P45983	P45984	81.0	349538	8.02287874528	7.59691001301	31271,31271,31342,39142	31271,39142	356.376	2.008
P45983	P45984	81.0	349602	6.04095860768	5.52287874528	31271	31271	233.27	0.545
P45983	P45984	81.0	349614	6.50863830617	6.32790214206	31271	31271	234.254	0.72
P45983	P45984	81.0	349660	5.67778070527	5.33133458455	31271	31271	248.281	1.322
P45983	P45984	81.0	349840	6.52287874528	6.04575749056	31271	31271	330.769	2.706
P45983	P45984	81.0	349858	5.56863623584	5.20065945055	31271	31271	291.349	1.046
P45983	P45984	81.0	349866	7.97154757433	6.82390874094	31271,31271	31271	434.466	1.534
P45983	P45984	81.0	349869	6.23657200644	6.21467016499	31271	31271	330.769	2.706
P45983	P45984	81.0	349988	5.85387196432	5.45593195565	31271	31271	262.308	1.717
P45983	P45984	81.0	350002	6.24412514433	6.11350927483	31271	31271	296.324	2.041
P45983	P45984	81.0	350051	8.42693598216	7.19382002602	31271,31271	31271	448.493	1.912
P45983	P45984	81.0	353511	7.92081875395	7.2757241304	31342	31342	375.402	0.608
P45983	P45984	81.0	353512	7.58502665203	7.38721614328	31342	31342	297.312	0.752
P45983	P45984	81.0	353636	7.12493873661	7.16749108729	31342	31342	397.876	2.592
P45983	P45984	81.0	353658	5.82390874094	5.35654732351	31342	31342	364.807	1.431
P45983	P45984	81.0	485086	3.41453927049	3.39361863489	42468	42468	402.416	3.274
P45983	P45984	81.0	358486	6.41005039867	6.76195389687	31708	31708	535.56	4.803
P45983	P45984	81.0	349883	6.95860731484	6.56863623584	31271	31271	386.402	1.529
P45983	P45984	81.0	353282	7.14874165128	6.92081875395	31342	31342	356.376	1.87
P45983	P45984	81.0	353406	6.15937938131	6.21467016499	31342,31342	31342	220.228	0.319
P45983	P45984	81.0	349153	7.11350927483	6.79588001734	31271	31271	435.272	2.757
P45983	P45984	81.0	349160	6.3767507096	6.10237290871	31271	31271	310.35	2.528
P45983	P45984	81.0	349202	6.45593195565	6.16115090926	31271	31271	262.308	1.922
P45983	P45984	81.0	349219	5.58502665203	5.2924298239	31271	31271	312.323	1.137
P45983	P45984	81.0	349235	5.39794000867	5.07572071394	31271	31271	248.281	1.472
P45983	P45984	81.0	349339	7.16115090926	7.0	31271	31271	401.373	1.903
P45983	P45984	81.0	349447	6.52287874528	6.19382002602	31271	31271	319.359	-0.219
P45983	P45984	81.0	349503	6.7447274949	6.56224943718	31271	31271	326.35	2.025
P08254	P22894	49.0	1484	8.88605664769	8.82390874094	4737	4737	385.435	0.178
P08254	P22894	49.0	1514	7.85387196432	8.48148606012	4737	4737	463.504	1.438
P08254	P22894	49.0	1548	8.48148606012	8.82390874094	4737	4737	433.478	0.848
P08254	P22894	49.0	1578	6.39361863489	7.32513885926	4737	4737	343.356	-0.753
P08254	P22894	49.0	1685	6.7447274949	6.99139982824	4737	4737	387.408	-0.884
P08254	P22894	49.0	1686	8.18708664336	8.43179827593	4737	4737	385.435	-0.009
P08254	P22894	49.0	1727	7.40671393298	8.18045606446	4737	4737	473.524	-0.789
P08254	P22894	49.0	1728	8.20065945055	8.7447274949	4737	4737	499.558	0.562
P08254	P22894	49.0	44552	6.09366495819	8.39794000867	1211	1211	634.768	6.415
P08254	P22894	49.0	44675	5.34678748622	7.85387196432	1211	1211	441.563	3.818
P08254	P22894	49.0	139342	7.03621217265	7.52287874528	1501	12942,1501	468.545	1.419
P08254	P22894	49.0	139475	7.82390874094	8.19897000434	1502,1501	12942,1501	455.547	2.301
P08254	P22894	49.0	139880	8.22184874962	7.49485002168	1501	12942,1501	482.572	1.74
P08254	P22894	49.0	139881	5.65757731918	8.15490195999	1501	12942,1501	365.424	0.309
P08254	P22894	49.0	139896	6.36653154442	8.39794000867	1501	12942,1501	379.451	0.765
P08254	P22894	49.0	139907	6.44369749923	8.69897000434	1501	12942,1501	420.503	0.708
P08254	P22894	49.0	1483	8.2757241304	8.20065945055	4737	4737	371.409	-0.027
P08254	P22894	49.0	9223	7.20857076889	9.51810608633	1502,44252	12942,44252	349.425	1.33
P08254	P22894	49.0	1617	8.50863830617	8.19382002602	4737	4737	419.452	0.83
P08254	P22894	49.0	1618	8.45593195565	8.55284196866	4737	4737	411.473	1.105
P08254	P22894	49.0	144219	7.85387196432	9.30102999566	16051	16051	462.539	0.881
P08254	P22894	49.0	144582	8.10790539731	8.95860731484	16051	16051	527.611	-0.18
P08254	P22894	49.0	330465	6.8416375079	7.13667713988	30128	30128	615.492	5.666
P08254	P22894	49.0	330520	6.25103713874	6.99567862622	30128	30128	564.649	5.86
P08254	P22894	49.0	570896	4.34678748622	6.0	48447	48447	353.392	3.465
P08254	P22894	49.0	151192	5.58502665203	7.30102999566	2332	2332	365.49	1.548
P08254	P22894	49.0	151916	6.01322826573	7.69897000434	2332	2332	455.613	3.588
P08254	P22894	49.0	151950	5.85387196432	7.15490195999	2332	2332	407.57	2.875
P08254	P22894	49.0	151953	7.34678748622	8.52287874528	2332	2332	494.627	0.011
P08254	P22894	49.0	151985	7.08618614762	8.0	2332	2332	494.627	0.011
P08254	P22894	49.0	152023	6.25963731051	7.72124639905	2332	2332	500.675	1.309
P08254	P22894	49.0	152056	6.56863623584	7.52287874528	2332	2332	494.627	0.011
P08254	P22894	49.0	152057	6.30980391997	7.85387196432	2332	2332	465.606	2.416
P08254	P22894	49.0	152084	5.36855623099	7.82390874094	2332	2332	451.579	2.191
P08254	P22894	49.0	152231	6.30102999566	6.90308998699	2332	2332	566.711	3.463
P08254	P22894	49.0	152265	6.25963731051	7.60205999133	2332	2332	552.685	3.007
P08254	P22894	49.0	152531	5.58502665203	7.09691001301	2332	2332	469.639	4.045
P08254	P22894	49.0	47460	7.92081875395	8.52287874528	2604	15241	389.489	2.314
P08254	P22894	49.0	23430	7.60205999133	8.69897000434	3166,4608,5698,5699,16051	15241	331.408	0.239
P08254	P22894	49.0	291142	7.61261017366	8.2757241304	14914	14914	374.414	3.137
P08254	P22894	49.0	291903	5.69897000434	6.88605664769	4761	4761	380.437	4.705
P08254	P22894	49.0	291904	5.69897000434	7.09151498112	4761	4761	310.304	2.424
P08254	P22894	49.0	30899	8.04575749056	9.39794000867	1211	1211	456.578	3.203
P08254	P22894	49.0	334156	3.42021640338	3.0	30492	30492	286.326	2.847
P08254	P22894	49.0	72024	7.52287874528	9.15490195999	17132	16141	379.451	1.314
P08254	P22894	49.0	301123	7.30102999566	8.79588001734	20836,48447	20836,48447	406.496	3.231
P08254	P22894	49.0	302691	6.30102999566	8.0	20909	20909	392.467	4.658
P08254	P22894	49.0	44495	5.18210424284	6.99139982824	1211	1211	636.784	7.077
P08254	P22894	49.0	570813	4.63827216398	6.43179827593	48447	48447	367.418	3.5
P08254	P22894	49.0	570851	5.25181197299	6.40893539297	48447	48447	381.445	3.963
P08254	P22894	49.0	570887	4.65757731918	5.72124639905	48447	48447	399.417	3.491
P08254	P22894	49.0	570888	5.85387196432	7.26760624018	48447	48447	411.471	3.946
P08254	P22894	49.0	570895	4.22184874962	5.03621217265	48447	48447	431.482	2.937
P08254	P22894	49.0	570909	5.39794000867	7.06048074738	48447	48447	383.418	3.449
P08254	P22894	49.0	570910	4.13076828027	6.5376020021	48447	48447	352.404	4.115
P08254	P22894	49.0	570911	5.12493873661	7.0043648054	48447	48447	382.43	4.099
P08254	P22894	49.0	570926	6.13667713988	6.55284196866	48447	48447	321.348	1.965
P08254	P22894	49.0	570938	5.09691001301	6.5376020021	48447	48447	396.456	4.561
P08254	P22894	49.0	441147	4.60205999133	4.30102999566	38567	38567	222.179	-0.202
P08254	P22894	49.0	186449	6.23507701535	6.17263072695	16142	16142	704.736	2.339
P08254	P22894	49.0	336945	7.39794000867	9.22184874962	30589	30589	399.398	2.74
P08254	P22894	49.0	186966	5.69897000434	6.89962945488	16142	16142	705.721	2.605
P08254	P22894	49.0	189354	6.69897000434	8.69897000434	15778	15778	331.408	0.239
P08254	P22894	49.0	453588	7.36653154442	8.35654732351	3166,14914,14587,4737,5054,15212,15778,14914,14043,14587,20836	15212,4737,14914	393.457	1.557
P08254	P22894	49.0	193748	5.76955107862	6.72124639905	1502	1502	385.498	1.434
P08254	P22894	49.0	193749	5.56863623584	7.0	1502	1502	360.408	0.916
P08254	P22894	49.0	194229	7.40893539297	8.32790214206	1502	1502	421.53	1.862
P08254	P22894	49.0	194254	4.39794000867	5.3767507096	1502	1502	346.381	0.46
P08254	P22894	49.0	330515	5.97469413474	6.39361863489	30128	30128	662.493	5.495
P08254	P22894	49.0	330518	6.35457773065	7.28399665637	30128	30128	550.623	5.403
P08254	P22894	49.0	330522	6.30803489723	7.0268721464	30128	30128	550.623	5.634
P08254	P22894	49.0	330526	5.96257350206	6.95860731484	30128	30128	599.094	6.308
P08254	P22894	49.0	334238	3.69897000434	2.92081875395	30492	30492	311.335	2.411
P08254	P22894	49.0	335220	7.69897000434	8.0	30559	30559	455.954	4.733
P08254	P22894	49.0	335447	5.5376020021	7.76955107862	30559	30559	432.513	-2.006
P08254	P22894	49.0	335453	6.30102999566	7.69897000434	30559	30559	399.525	2.428
P08254	P22894	49.0	346256	7.04095860768	6.66354026615	31143	31143	448.514	1.619
P08254	P22894	49.0	479007	6.76500067889	8.39794000867	15778,31136	15778	422.518	1.466
P08254	P22894	49.0	243180	6.85078088734	6.59006687667	16724	16724	433.5	3.133
P08254	P22894	49.0	570772	4.26760624018	5.69897000434	48447	48447	391.481	3.846
P08254	P22894	49.0	570886	4.56863623584	6.2076083105	48447	48447	369.391	3.507
P08254	P22894	49.0	570927	7.67778070527	8.2924298239	48447	48447	413.444	3.526
P08254	P22894	49.0	373985	3.85387196432	3.7447274949	36335	36335	444.435	-0.895
P08254	P22894	49.0	562019	6.52287874528	7.43179827593	47768	47768	432.447	2.841
P08254	P22894	49.0	451389	4.69897000434	7.31875876262	44252	44252	349.425	1.33
P08254	P22894	49.0	194201	5.45593195565	6.76955107862	1502	1502	365.424	0.261
P08254	P22894	49.0	570824	5.79588001734	6.92081875395	48447	48447	397.444	3.484
P08254	P22894	49.0	152557	6.06550154876	7.82390874094	2332	2332	538.658	2.427
P08254	P22894	49.0	391457	4.60205999133	4.50863830617	36335	36335	444.435	-0.751
P08254	P22894	49.0	391460	3.82390874094	3.95860731484	36335	36335	459.469	None
P08254	P22894	49.0	391461	4.09151498112	4.95860731484	36335	36335	459.469	None
P06239	P07948	64.0	68223	7.82390874094	7.5376020021	4890	4890	482.62	4.877
P06239	P07948	64.0	312479	9.0	8.39794000867	31833	31833	373.86	2.965
P06239	P07948	64.0	68256	7.22184874962	6.36653154442	4890,4891	4890	482.62	4.877
P06239	P07948	64.0	334313	6.83268266525	5.92811799269	30509	30509	621.732	3.915
P06239	P07948	64.0	86358	5.67778070527	8.88605664769	11789	48555	466.531	3.819
P06239	P07948	64.0	366663	6.88605664769	6.7447274949	35004	35004	526.529	4.657
P06239	P07948	64.0	366622	5.95860731484	5.30980391997	35003	35003	598.594	4.667
P06239	P07948	64.0	367769	7.88605664769	7.67778070527	34878	34878	453.579	6.343
P06239	P07948	64.0	383187	7.53165266959	7.58670023592	35926	35926	494.416	6.699
P06239	P07948	64.0	522730	7.79588001734	6.70996538864	46984,52610	46984,52610	539.625	2.965
P43088	P43119	21.0	434368	6.46852108296	5.69897000434	38474	38474	767.691	6.104
P43088	P43119	21.0	367306	4.85387196432	6.39794000867	35039	35039	436.702	6.099
P43088	P43119	21.0	367314	5.00039104103	5.17861750025	35039	35039	435.896	4.876
Q9Y2D0	Q8N1Q1	39.0	971	5.66756154008	7.10237290871	30335,51993	51993	180.209	-1.196
Q9Y2D0	Q8N1Q1	39.0	1125	7.26760624018	7.76955107862	30335,31848,34843,37964,39266,43935,44058,45606,45522,46254,46092,47867,47938,48416,48724,48652,49740,51371,51993,52163	48652,51993	222.245	-1.329
Q9Y2D0	Q8N1Q1	39.0	1159	5.43770713554	7.49485002168	30335,48652	48652	172.205	-0.212
Q9Y2D0	Q8N1Q1	39.0	5246	5.34103515734	5.31695296176	52411	52411	482.436	2.592
Q9Y2D0	Q8N1Q1	39.0	13456	3.26520017041	3.1567672219	49740,52411	52411	94.1112	1.588
Q9Y2D0	Q8N1Q1	39.0	18694	7.03151705145	7.00877392431	51993	51993	381.372	4.428
Q9Y2D0	Q8N1Q1	39.0	283297	7.15490195999	7.67778070527	51993	51993	305.415	None
Q9Y2D0	Q8N1Q1	39.0	682837	6.35654732351	6.92811799269	51993	51993	342.437	1.226
Q9Y2D0	Q8N1Q1	39.0	682838	6.38090666937	6.83268266525	51993	51993	356.464	1.261
Q9Y2D0	Q8N1Q1	39.0	39857	5.21946667468	6.36653154442	44072,45522,48416,48652	48652	212.226	0.411
Q9Y2D0	Q8N1Q1	39.0	575480	4.91647432063	5.10457745396	48652,49087	48652	262.301	2.888
Q9Y2D0	Q8N1Q1	39.0	333829	5.39577394692	4.97839728397	52411	52411	290.268	2.021
Q9Y2D0	Q8N1Q1	39.0	190171	5.0241088636	5.16430942851	52411	52411	368.38	3.573
Q9Y2D0	Q8N1Q1	39.0	84505	6.05060999336	5.02090709936	52411	52411	301.38	3.701
Q9Y2D0	Q8N1Q1	39.0	88739	6.46724562101	5.91721462968	48652	48652	250.294	0.021
Q9Y2D0	Q8N1Q1	39.0	366279	7.52287874528	7.32790214206	30335,31848,37964,44058,44072,45522,48416,48652,51371	48652	339.362	-1.932
Q9Y2D0	Q8N1Q1	39.0	103658	5.33348201945	5.38827669199	52411	52411	228.243	3.09
Q9Y2D0	Q8N1Q1	39.0	110180	7.7447274949	9.15490195999	51993	51993	387.819	0.161
P50281	P24347	28.0	186803	6.97881070093	8.30102999566	17635,30559	30559	694.756	6.233
P11229	P08173	42.0	892	5.29672990978	5.58502665203	14237,15502	14434,15502,15502	None	None
P11229	P08173	42.0	1022	5.5631944015	5.61978875829	4543,4543,14237,15502	14434,15502,15502	155.194	0.743
P11229	P08173	42.0	2076	7.10422484749	7.80989437914	4543,4543,15502,316	15502,15502	206.284	1.025
P11229	P08173	42.0	134881	6.92081875395	6.51113819736	15502	15502,15502	231.29	2.172
P11229	P08173	42.0	3950	6.04335142079	6.65364702555	37078	37078	208.257	0.549
P11229	P08173	42.0	135342	7.5376020021	6.83277312442	15502	15502,15502	276.288	2.066
P11229	P08173	42.0	135426	6.01322826573	5.86664901656	15502	15502,15502	237.338	2.634
P11229	P08173	42.0	135547	6.63827216398	5.93580036564	15502	15502,15502	197.274	1.711
P11229	P08173	42.0	135599	6.72124639905	6.62551856937	15502	15502,15502	183.247	1.175
P11229	P08173	42.0	135743	6.56863623584	6.21408737548	15502	15502,15502	245.317	2.708
P11229	P08173	42.0	135812	6.0	6.50751143679	15502	15502,15502	316.609	3.284
P11229	P08173	42.0	135813	6.34678748622	6.33889035263	15502	15502,15502	251.365	3.17
P11229	P08173	42.0	358049	6.52287874528	7.40893539297	31697	31697	662.741	3.46
P11229	P08173	42.0	358156	5.69897000434	6.82390874094	31697	31697	622.796	3.226
P11229	P08173	42.0	406457	5.11463877997	5.22679885764	37078	37078	235.302	None
P11229	P08173	42.0	406463	5.21176090262	5.26137797208	37078	37078	282.337	3.806
P11229	P08173	42.0	406466	5.47159756205	5.2228632875	37078	37078	297.372	None
P11229	P08173	42.0	406478	6.08671609824	6.10127481841	37078	37078	222.284	1.006
P11229	P08173	42.0	406497	5.34198860334	5.21889116427	37078	37078	222.284	1.708
P11229	P08173	42.0	406499	5.13270933015	5.77443228656	37078	37078	237.318	None
P11229	P08173	42.0	406507	5.15751557559	5.64493179365	37078	37078	285.361	None
P11229	P08173	42.0	358048	6.52287874528	7.5376020021	31697	31697	676.768	3.843
P11229	P08173	42.0	291960	8.25963731051	8.06550154876	16845	16845	426.55	4.557
P11229	P08173	42.0	292542	6.52287874528	7.13076828027	16845	16845	636.866	5.623
P11229	P08173	42.0	292543	6.92081875395	7.85387196432	16845	16845	622.839	5.302
P11229	P08173	42.0	292544	6.95860731484	7.52287874528	16845	16845	607.868	7.476
P11229	P08173	42.0	293162	7.85387196432	8.63827216398	16845	16845	688.94	6.659
P11229	P08173	42.0	293241	6.82390874094	7.95860731484	16845	16845	662.903	6.104
P11229	P08173	42.0	293242	7.11350927483	7.22184874962	16845	16845	650.892	5.872
P11229	P08173	42.0	293431	7.44369749923	7.50863830617	16845	16845	636.866	5.55
P11229	P08173	42.0	295069	6.82390874094	7.36653154442	16845	16845	648.877	5.856
P11229	P08173	42.0	437267	8.33724216832	8.20065945055	38803	38803	None	None
P11229	P08173	42.0	437319	7.35654732351	6.98716277529	38803	38803	451.73	None
P11229	P08173	42.0	437320	7.46852108296	6.91721462968	38803	38803	395.624	None
P11229	P08173	42.0	437621	9.60205999133	8.99569991412	16845	16845,52761	289.369	1.721
P11229	P08173	42.0	702184	6.82390874094	5.85387196432	52761	52761	301.466	5.169
P11229	P08173	42.0	443758	6.00115394103	6.41841931251	43244,43244	43244,43244	757.913	6.095
P11229	P08173	42.0	358158	7.03151705145	7.2757241304	31697	31697	712.105	4.831
P11229	P08173	42.0	358159	6.58502665203	7.61978875829	31697	31697	726.131	5.219
P11229	P08173	42.0	321964	8.85387196432	8.50863830617	38803	38803	325.488	5.661
P11229	P08173	42.0	62934	7.7447274949	6.46777100539	52761	52761,52761	312.797	2.887
P11229	P08173	42.0	11015	7.25181197299	6.74607206415	15502	15502,15502	174.261	None
P11229	P08173	42.0	26653	8.79588001734	7.67513790704	52761	52761,52761	281.417	3.961
P11229	P08173	42.0	99081	5.63827216398	5.08092190762	15502	14434,15502,15502	183.247	1.044
P11229	P08173	42.0	349376	5.38510278397	5.43415218133	31239	31239	565.661	4.708
P11229	P08173	42.0	482144	6.29670862188	6.30277065724	43093	43093	255.353	1.86
P11229	P08173	42.0	99028	8.33724216832	7.48148606012	15502	14434,15502,15502	169.221	0.508
P11229	P08173	42.0	357270	6.23657200644	7.03621217265	31697	31697	690.794	4.339
P11229	P08173	42.0	357271	7.18708664336	7.69897000434	31697	31697	716.831	4.81
P11229	P08173	42.0	619485	5.5376020021	5.43179827593	50646	50646	411.848	4.689
P11229	P08173	42.0	619486	6.30980391997	5.82390874094	50646	50646	479.846	5.632
P11229	P08173	42.0	619563	5.58502665203	5.43179827593	50646	50646	479.846	5.632
P11229	P08173	42.0	357743	6.65757731918	7.50863830617	31697	31697	730.858	5.266
P11229	P08173	42.0	357744	7.14874165128	7.95860731484	31697	31697	744.885	5.723
P11229	P08173	42.0	357745	6.09691001301	6.7447274949	31697	31697	607.663	4.027
P11229	P08173	42.0	357747	6.67778070527	7.31875876262	31697	31697	730.858	5.392
P11229	P08173	42.0	358046	6.33724216832	6.92081875395	31697	31697	712.105	4.836
P11229	P08173	42.0	358047	6.76955107862	7.3767507096	31697	31697	662.741	3.454
P11229	P08173	42.0	358126	5.7447274949	6.31875876262	31697	31697	608.77	2.838
P11229	P08173	42.0	620697	5.5376020021	5.43179827593	50646	50646	357.877	4.233
P11229	P08173	42.0	491534	8.18708664336	6.88605664769	52761	52761	404.548	3.19
P11229	P08173	42.0	357269	6.56863623584	7.38721614328	31697	31697	676.768	3.99
P11229	P08173	42.0	702214	7.88605664769	6.52287874528	52761	52761	501.565	2.924
P11229	P08173	42.0	195974	8.95860731484	8.0	52761	52761	None	None
P11229	P08173	42.0	702157	7.21467016499	5.16115090926	52761	52761	407.505	1.89
P14555	Q9UNK4	47.0	489884	6.60205999133	6.76955107862	43972	43972	519.569	3.808
P14555	Q9UNK4	47.0	490089	7.0	7.45593195565	43972	43972	569.628	4.716
P14555	Q9UNK4	47.0	490091	7.39794000867	8.15490195999	43972	43972	430.453	3.986
P14555	Q9UNK4	47.0	490092	7.85387196432	7.09691001301	43972	43972	386.443	4.505
P14555	Q9UNK4	47.0	247065	6.76955107862	6.92081875395	43972	43972	394.42	3.562
P14555	Q9UNK4	47.0	248537	7.39457331734	7.22184874962	21483,21483,31107,43972	43972	380.394	3.078
P10276	P10826	73.0	2208	6.61978875829	7.42021640338	4702,35322,46611	4702,35322,46611	300.435	5.551
P10276	P10826	73.0	274160	6.67778070527	7.65757731918	4702	4702	370.483	6.882
P10276	P10826	73.0	274161	7.52287874528	8.09691001301	4702	4702	348.478	6.331
P10276	P10826	73.0	274907	6.65757731918	7.39794000867	4702	4702	384.51	7.338
P10276	P10826	73.0	274936	6.05799194698	7.60205999133	4702	4702	412.563	7.796
P10276	P10826	73.0	274944	6.64781748189	7.2757241304	4702	4702	368.468	6.437
P10276	P10826	73.0	374087	4.69897000434	4.04575749056	35322	35322	351.485	5.335
P10276	P10826	73.0	495511	9.22184874962	9.52287874528	46611	46611	332.435	5.997
P10276	P10826	73.0	495572	7.20065945055	9.09691001301	46611	46611	351.462	4.951
P10276	P10826	73.0	239179	7.50863830617	7.69897000434	4702	4702	392.489	7.059
P10276	P10826	73.0	109312	9.52287874528	8.06550154876	46611	46611	351.439	4.673
P10276	P10826	73.0	374093	4.0	3.75696195131	35322	35322	366.496	4.73
P10276	P10826	73.0	249304	6.36151074305	8.15490195999	4702	4702	294.387	5.363
P10276	P10826	73.0	86745	3.38721614328	3.60205999133	35322	35322	367.485	4.206
P10276	P10826	73.0	87197	4.69897000434	3.75696195131	35322	35322	366.496	4.73
P18825	P08913	47.0	97	7.02227639471	5.67100914455	13032	13032	383.401	1.487
P18825	P08913	47.0	44906	6.68824613894	7.16749108729	15822	15822	232.345	2.685
P18825	P08913	47.0	44979	6.76447155309	7.56863623584	15822	15822	204.291	2.264
P18825	P08913	47.0	45217	7.58502665203	7.60205999133	15822	15822	230.329	2.645
P18825	P08913	47.0	118307	6.39794000867	7.11918640772	13916	13916	199.212	0.687
P18825	P08913	47.0	157596	6.35457773065	6.01999662842	3353	3353	663.848	5.964
P18825	P08913	47.0	330188	8.42021640338	8.20065945055	30076	30076	296.367	3.3
P18825	P08913	47.0	330189	7.89279003035	7.62342304294	30076	30076	282.34	3.074
P18825	P08913	47.0	360791	7.79588001734	5.91009488856	31811	31811	378.486	5.037
P18825	P08913	47.0	20131	7.58550258433	7.25258819211	13032,30076	30076	281.352	2.969
P18825	P08913	47.0	549934	7.56703070913	8.43533393575	48464	48464	354.443	2.822
P18825	P08913	47.0	157989	6.32513885926	5.77006231409	3353	3353	694.862	3.676
P18825	P08913	47.0	157991	6.69036983257	6.39469495386	3353	3353	666.809	3.121
P18825	P08913	47.0	157992	6.54363396687	6.08990945441	3353	3353	680.836	3.184
P18825	P08913	47.0	158226	6.05354773499	5.63676419552	3353	3353	705.766	4.958
P18825	P08913	47.0	158481	6.44977164694	7.0043648054	3353	3353	679.848	5.049
P18825	P08913	47.0	158482	6.28988263489	6.24033215531	3353	3353	637.768	3.95
P18825	P08913	47.0	27609	7.15937938131	7.24463368611	13831,15822	13831,15822	230.094	2.354
P18825	P08913	47.0	245433	7.40532222961	5.44262342131	31235,31235	31235,31235	361.838	3.825
P18825	P08913	47.0	162216	9.15490195999	8.46852108296	35763,35763,35763	35763,35763,35763	481.559	4.119
P18825	P08913	47.0	33373	6.55284196866	6.13727247168	13032	13032	451.475	1.865
P18825	P08913	47.0	33675	9.09691001301	8.45593195565	13032	13032	345.39	2.846
P18825	P08913	47.0	33734	6.48945498979	6.43297363384	3353	3353	593.715	3.906
P18825	P08913	47.0	119882	5.05551732785	5.50863830617	13916	13916	211.223	0.636
P18825	P08913	47.0	175722	7.55284196866	5.49485002168	31811	31811	368.474	5.022
P18825	P08913	47.0	360828	8.08092190762	6.04095860768	31811	31811	374.522	5.318
P18825	P08913	47.0	707231	6.25492520842	5.64994590642	53110	53110	396.908	3.961
P18825	P08913	47.0	360749	6.40893539297	5.63827216398	31811	31811	388.548	5.804
P18825	P08913	47.0	360850	7.11918640772	5.97881070093	31811	31811	374.522	5.318
P18825	P08913	47.0	360883	8.63827216398	6.1456939582	31811	31811	386.533	5.4
P18825	P08913	47.0	190658	7.19382002602	6.94309514866	13032	13032	279.805	4.412
P18825	P08913	47.0	119343	7.05551732785	8.30980391997	13916	13916	273.373	3.528
P18825	P08913	47.0	381672	9.03151705145	8.61978875829	35763,35763,35763	35763,35763,35763	462.584	3.738
P18825	P08913	47.0	62817	7.35654732351	8.56863623584	13916	13916	292.135	1.237
P18825	P08913	47.0	491213	7.80410034759	6.35359627378	44625	44625	396.483	1.509
P18825	P08913	47.0	326087	9.05551732785	8.85387196432	20449	20449	354.443	2.822
P18825	P08913	47.0	360599	7.28399665637	5.76955107862	31811	31811	374.522	5.162
P18825	P08913	47.0	591110	6.74232142513	5.89008413698	49480	49480	363.406	2.847
P18825	P08913	47.0	360751	8.30980391997	5.50863830617	31811	31811	390.521	4.119
P18825	P08913	47.0	360774	7.45593195565	5.76955107862	31811	31811	408.538	5.486
P18825	P08913	47.0	360790	7.07572071394	6.07058107429	31811	31811	388.548	5.804
P18825	P08913	47.0	360818	6.68824613894	5.01772876696	31811	31811	348.441	2.923
P18825	P08913	47.0	360829	7.08618614762	6.04575749056	31811	31811	390.564	5.922
P18825	P08913	47.0	360849	6.95860731484	6.20065945055	31811	31811	378.554	5.471
P18825	P08913	47.0	335202	7.62525165399	5.9948194875	30566	30566	422.497	2.721
P18825	P08913	47.0	335730	5.32790214206	5.64397414281	30538	30538	191.23	0.986
P18825	P08913	47.0	74566	7.56863623584	8.69897000434	13916	13916	227.265	0.975
P18825	P08913	47.0	299467	7.69173073667	6.80631665646	44625,44625	44625,44625	322.444	4.052
P18825	P08913	47.0	344371	6.96257350206	6.60205999133	31006	31006	373.449	1.813
P18825	P08913	47.0	360747	8.07058107429	5.85387196432	31811	31811	346.469	4.549
P18825	P08913	47.0	348204	6.84527179256	5.54744693677	31235	31235	401.901	4.406
P18825	P08913	47.0	360884	7.06048074738	6.16749108729	31811	31811	374.522	5.318
P18825	P08913	47.0	360885	8.12493873661	5.50863830617	31811	31811	376.495	3.741
P18825	P08913	47.0	491138	7.55987911205	6.53656650601	44625,44625	44625,44625	340.416	3.396
P18825	P08913	47.0	491139	7.9515449935	6.49089948875	44625,44625	44625,44625	488.578	3.608
P18825	P08913	47.0	491140	8.52287874528	7.56863623584	44625	44625	474.552	3.545
P18825	P08913	47.0	491141	8.90907820603	6.49104946958	44625,44625	44625,44625	513.588	3.487
P18825	P08913	47.0	491210	8.40836507816	6.6483199141	44625,44625	44625,44625	467.604	2.315
P18825	P08913	47.0	491211	8.70783438782	7.11231858339	44625,44625	44625,44625	468.588	3.36
P18825	P08913	47.0	491212	8.8210325765	7.12163631552	44625,44625	44625,44625	468.588	3.788
P18825	P08913	47.0	491283	8.38477553931	6.87023292334	44625,44625	44625,44625	475.579	4.204
P18825	P08913	47.0	491284	8.74539873883	7.58060063258	44625,44625	44625,44625	499.561	3.918
P18825	P08913	47.0	491353	8.8835019448	7.0250280057	44625,44625	44625	488.578	3.608
P18825	P08913	47.0	360587	7.60205999133	5.95860731484	31811	31811	360.495	4.91
P18825	P08913	47.0	360695	7.43179827593	5.44369749923	31811	31811	382.501	5.371
P18825	P08913	47.0	360703	5.76955107862	6.14266750357	31811	31811	318.415	3.685
P18825	P08913	47.0	360721	7.45593195565	5.65560772631	31811	31811	346.469	4.454
P18825	P08913	47.0	360748	8.30102999566	5.7328282716	31811	31811	388.548	5.804
P18825	P08913	47.0	360752	8.04575749056	5.72815839346	31811	31811	376.495	4.16
P18825	P08913	47.0	360775	8.11350927483	6.10237290871	31811	31811	388.548	5.804
P18825	P08913	47.0	360776	6.8696662315	6.11069829749	31811	31811	394.94	5.496
P18825	P08913	47.0	360777	8.19382002602	5.7328282716	31811	31811	376.495	3.663
P18825	P08913	47.0	360792	8.03621217265	5.65757731918	31811	31811	362.468	3.458
P18825	P08913	47.0	360805	7.45593195565	6.23657200644	31811	31811	422.565	5.943
P18825	P08913	47.0	360815	6.16115090926	6.30102999566	31811	31811	332.442	3.968
P18825	P08913	47.0	360816	7.82390874094	6.07572071394	31811	31811	374.522	5.318
P18825	P08913	47.0	360830	8.22914798836	6.01772876696	31811	31811	410.94	4.328
P18825	P08913	47.0	360851	7.0	6.0	31811	31811	360.495	4.743
P18825	P08913	47.0	360852	7.36653154442	5.8601209136	31811	31811	380.458	3.664
P18825	P08913	47.0	360862	8.30102999566	5.85387196432	31811	31811	422.565	5.864
P18825	P08913	47.0	360863	8.16115090926	5.72124639905	31811	31811	374.522	5.318
P18825	P08913	47.0	360864	8.07058107429	5.09691001301	31811	31811	388.548	5.459
P18825	P08913	47.0	360865	7.30102999566	5.87942606879	31811	31811	394.485	3.869
P18825	P08913	47.0	360895	8.26760624018	6.04817696468	31811	31811	360.495	4.754
P18825	P08913	47.0	360896	6.87942606879	6.18708664336	31811	31811	388.548	5.804
P18825	P08913	47.0	360897	8.42021640338	5.93181413825	31811	31811	390.521	3.946
P18825	P08913	47.0	361616	8.69897000434	6.7447274949	31844	31844	269.295	2.14
P18825	P08913	47.0	498962	6.47755576649	6.06398920428	46285	46285	403.462	4.674
P18825	P08913	47.0	119851	6.29073003902	8.0	13916	13916	203.24	1.641
P18825	P08913	47.0	372912	7.20065945055	7.18045606446	13831	13831	169.178	-0.059
P18825	P08913	47.0	360886	7.42021640338	6.00877392431	31811	31811	380.458	3.664
P18825	P08913	47.0	506931	6.04000516167	5.61672334959	3353	3353	608.727	4.759
P18825	P08913	47.0	118306	6.46852108296	7.50863830617	13916	13916	225.249	1.122
P18825	P08913	47.0	119095	5.61978875829	6.67778070527	13916	13916	238.084	1.92
P18825	P08913	47.0	119223	5.95860731484	7.02227639471	13916	13916	228.078	2.5
P18825	P08913	47.0	119340	6.63827216398	8.22184874962	13916	13916	230.266	1.268
P18825	P08913	47.0	119342	6.5376020021	7.40893539297	13916	13916	259.347	3.042
P18825	P08913	47.0	119344	7.72124639905	8.76955107862	13916	13916	231.251	1.443
P18825	P08913	47.0	381674	7.63827216398	7.26760624018	35763,35763,35763	35763,35763,35763	467.533	3.672
P18825	P08913	47.0	119917	5.82390874094	6.88605664769	13916	13916	233.266	1.625
P18825	P08913	47.0	325911	9.18708664336	7.5376020021	20449	20449	515.643	4.035
P18825	P08913	47.0	360750	8.08092190762	5.84466396253	31811	31811	408.967	5.982
P18825	P08913	47.0	21698	5.69897000434	6.82390874094	13831	13831	241.677	0.598
P34969	P47898	22.0	2214	8.82390874094	6.82217847489	43854,45320,45320,41198,46274	17066,43854,45320,45320	176.215	1.308
P34969	P47898	22.0	4634	6.95860731484	4.20065945055	17066	17066	395.47	3.064
P34969	P47898	22.0	438632	6.43616308134	7.47625353319	38456	38456	294.128	3.179
P34969	P47898	22.0	438831	5.76853040957	6.29756946355	38456	38456	294.128	3.179
P34969	P47898	22.0	154798	8.86524352789	9.0	39203,42742	17066,17066	356.548	4.624
P34969	P47898	22.0	189133	5.67162039656	5.25806092227	16146	16146	476.601	6.66
P34969	P47898	22.0	438465	7.13667713988	7.57675412606	38397	38397	244.12	2.984
P34969	P47898	22.0	438466	8.06048074738	8.69897000434	38397	38397	230.094	2.46
P34969	P47898	22.0	438512	7.01144104312	7.07365755337	38397	38397	209.675	2.319
P34969	P47898	22.0	438513	7.79860287568	8.5	38397	38397,38397,38456	195.649	1.796
P34969	P47898	22.0	438544	7.60554831917	8.16749108729	38456	38456	259.683	2.515
P34969	P47898	22.0	438586	8.22184874962	8.79588001734	38456	38456	195.649	1.796
P34969	P47898	22.0	438696	6.10072681268	7.0043648054	38397	38397	181.622	1.418
P34969	P47898	22.0	438697	6.53165266959	7.36653154442	38397	38397	216.067	2.083
P34969	P47898	22.0	438722	8.3767507096	7.65364702555	38456	38456	283.317	2.56
P34969	P47898	22.0	438724	7.75448733219	7.65364702555	38456	38456	289.709	2.498
P34969	P47898	22.0	438829	8.11350927483	8.7447274949	38456	38456	294.128	3.179
P34969	P47898	22.0	438876	7.63264407897	8.24412514433	38456	38456	294.128	3.179
P34969	P47898	22.0	438926	7.47755576649	7.70283931311	38456	38456,38456	259.683	2.515
P34969	P47898	22.0	438989	8.61978875829	8.18708664336	38397	38397	230.094	2.46
P34969	P47898	22.0	439034	8.60205999133	8.32790214206	38397	38397	239.701	2.266
P34969	P47898	22.0	439035	7.90657831484	7.64016451766	38397	38397	225.675	1.779
P34969	P47898	22.0	439036	8.61978875829	7.59516628338	38397	38397	233.309	2.047
P34969	P47898	22.0	439038	9.0	8.0	38397	38397	219.283	1.841
P34969	P47898	22.0	439126	7.87942606879	8.20065945055	38397	38397	244.12	2.666
P34969	P47898	22.0	439127	8.08618614762	8.20065945055	38397	38397	191.23	1.115
P34969	P47898	22.0	707231	5.24397278703	5.06605739726	53110	53110	396.908	3.961
P34969	P47898	22.0	188714	5.8416375079	5.47108329972	16146	16146	503.583	6.475
P34969	P47898	22.0	438470	7.81530856918	8.04828812226	38397	38397,38397	209.675	2.002
P34969	P47898	22.0	591110	7.1739251973	5.65286521709	49480	49480	363.406	2.847
P34969	P47898	22.0	335202	8.04095860768	6.64092377394	30566	30566	422.497	2.721
P34969	P47898	22.0	438780	7.41005039867	7.54975089168	38456	38456	255.264	1.834
P34969	P47898	22.0	498961	7.22914798836	5.16659787077	46285	46285	405.478	4.421
P34969	P47898	22.0	498962	6.67778070527	5.80024482275	46285	46285	403.462	4.674
P34969	P47898	22.0	499028	6.13608262304	5.77365791284	46285	46285	399.498	4.955
P27338	P21397	72.0	96021	7.69897000434	4.17230771133	30041,47084,44148,44874,46413,49935,50304,51147,52183,52379,52782,52818,52882	47084,44148,44874,46413,48800,49935,50304,51147,52183,52379,52782,52818,52882	187.281	3.794
P27338	P21397	72.0	481053	6.50863830617	6.10790539731	47207	47207	249.264	2.656
P27338	P21397	72.0	4381	4.21218543294	8.35066514129	47084,44148,44874,46413,49935,50304,51147,52183,52782,52818,52882	43854,47084,44148,44874,46413,49935,50304,51147,52183,52782,52818,52882	272.17	4.535
P27338	P21397	72.0	404327	7.0	4.80410034759	37112	37112	329.778	3.629
P27338	P21397	72.0	404329	6.39794000867	4.95860731484	37112	37112	314.72	3.743
P27338	P21397	72.0	611417	4.47807775512	4.15508812609	50304	50304	276.38	2.764
P27338	P21397	72.0	150743	5.12262865413	5.18309616062	47084,44148,44874,46413,48800,49935,50304,51147,52183,52379,52782,52818,52882	47084,44148,44874,46413,48800,49935,50304,51147,52183,52379,52782,52818,52882	179.219	0.121
P27338	P21397	72.0	702451	6.38721614328	4.42573717029	52782	52782	303.398	3.937
P27338	P21397	72.0	414413	6.87289520164	5.69486368106	52818	52818	271.381	3.51
P27338	P21397	72.0	414416	7.0268721464	6.46344155743	52818	52818	302.352	2.918
P27338	P21397	72.0	414417	6.65560772631	6.19111413264	52818	52818	282.363	2.903
P27338	P21397	72.0	414418	6.58169870868	5.14508697769	52818	52818	291.799	3.688
P27338	P21397	72.0	414422	5.62497695789	5.55893362185	52782,52818	52782,52818	315.433	3.926
P27338	P21397	72.0	549384	6.18708664336	5.55284196866	30904	30904	166.195	0.706
P27338	P21397	72.0	549385	4.14874165128	5.88605664769	30904	30904	148.205	1.11
P27338	P21397	72.0	549388	4.09151498112	5.22184874962	30904	30904	166.195	1.315
P27338	P21397	72.0	549389	4.61083391564	6.0	30904	30904	182.65	1.774
P27338	P21397	72.0	521750	4.73826145265	4.68550077203	46413	46413	293.317	3.617
P27338	P21397	72.0	553147	4.04575749056	5.69897000434	30904	30904	162.232	1.596
P27338	P21397	72.0	685563	6.63635042048	5.83863199777	52183	52183	301.407	3.259
P27338	P21397	72.0	685686	7.13846558914	6.1682901574	52183	52183	315.433	3.716
P27338	P21397	72.0	685687	7.44989400065	6.12543121615	52183	52183	315.433	3.716
P27338	P21397	72.0	685688	7.52958950902	5.74957999769	52183	52183	315.433	3.92
P27338	P21397	72.0	685689	5.16877030613	6.4648578463	52183	52183	299.348	3.134
P27338	P21397	72.0	685690	5.77469071827	6.47749056201	52183	52183	313.374	3.115
P27338	P21397	72.0	685762	5.53610701101	6.26949227229	52183	52183	310.374	2.588
P27338	P21397	72.0	685763	8.41907502432	6.34183591125	52183	52183	324.4	2.569
P27338	P21397	72.0	685817	6.93412164714	5.43062609038	52183	52183	324.4	2.569
P27338	P21397	72.0	704403	7.36653154442	4.34239922955	52818	52818	303.398	3.937
P27338	P21397	72.0	427107	4.72124639905	4.69897000434	44069	44069	133.19	1.193
P27338	P21397	72.0	700512	5.65169513695	4.42204887227	52782	52782	285.407	3.732
P27338	P21397	72.0	702171	6.69466991846	4.36098192576	52782,52818	52782,52818	303.398	4.148
P27338	P21397	72.0	702172	7.67827366176	5.45185651914	52782,52818	52782,52818	303.398	4.148
P27338	P21397	72.0	702198	7.36292107537	5.30614122031	52782,52818	52782,52818	303.398	4.148
P27338	P21397	72.0	702199	4.57169508668	4.34966818883	52782,52818	52782,52818	354.297	5.272
P27338	P21397	72.0	702200	7.85387196432	4.420759612	52782,52818	52782,52818	321.388	4.354
P27338	P21397	72.0	702226	7.52287874528	5.16545216093	52782,52818	52782,52818	321.388	4.354
P27338	P21397	72.0	702227	7.44369749923	5.31771953097	52782,52818	52782,52818	321.388	4.354
P27338	P21397	72.0	702261	8.02287874528	4.35702629876	52782,52818	52782,52818	330.405	3.837
P27338	P21397	72.0	702292	5.01547268666	4.35872424277	52782	52782	354.297	5.061
P27338	P21397	72.0	702293	5.43415218133	4.3917949923	52782	52782	354.297	5.061
P27338	P21397	72.0	702294	7.25181197299	4.36997914889	52782	52782	321.388	4.143
P27338	P21397	72.0	702324	7.7447274949	4.41072077876	52782	52782	321.388	4.143
P27338	P21397	72.0	702325	6.58502665203	4.99610883376	52782	52782	321.388	4.143
P27338	P21397	72.0	702418	6.63827216398	4.65955588516	52782	52782	310.417	3.611
P27338	P21397	72.0	702419	6.3767507096	4.76598918241	52782	52782	310.417	3.611
P27338	P21397	72.0	702610	7.78271554798	4.3735261831	52782,52818	52782,52818	330.405	3.837
P27338	P21397	72.0	702640	7.20065945055	5.14143272872	52782,52818	52782,52818	310.417	3.822
P27338	P21397	72.0	488536	4.88605664769	4.88605664769	44069	44069	165.207	1.617
P27338	P21397	72.0	488537	4.52287874528	3.63827216398	44069	44069	165.207	1.617
P27338	P21397	72.0	703033	5.59909241571	4.11435109105	52863,52863	52863,52863	250.295	3.053
P27338	P21397	72.0	703059	6.30033623392	4.79766249187	52863,52863	52863,52863	284.74	3.718
P27338	P21397	72.0	703060	5.34013475283	4.44815084259	52863,52863	52863,52863	256.343	3.515
P27338	P21397	72.0	703061	5.23394973253	5.22618340085	52863,52863	52863,52863	254.238	2.898
P27338	P21397	72.0	703068	7.39794000867	5.35300846252	52818	52818	275.344	3.23
P27338	P21397	72.0	703069	6.54668165995	4.26354772036	52818	52818	326.244	4.353
P27338	P21397	72.0	703073	6.18544817491	5.40520993046	52863,52863	52863,52863	288.683	3.563
P27338	P21397	72.0	703136	8.52287874528	5.63488656837	52818	52818	293.335	3.435
P27338	P21397	72.0	703149	6.6757175447	5.53595779456	52818	52818	305.826	4.145
P27338	P21397	72.0	703155	8.39794000867	5.75646589817	52818	52818	289.371	3.686
P27338	P21397	72.0	703156	5.43309134477	4.62468396067	52818	52818	285.407	3.966
P27338	P21397	72.0	703219	6.44129142947	4.68022790857	52818	52818	330.405	3.626
P27338	P21397	72.0	703220	7.21467016499	5.15527437203	52818	52818	310.417	3.611
P27338	P21397	72.0	703221	6.32148162096	5.20887099927	52818	52818	319.852	4.601
P27338	P21397	72.0	703304	6.0268721464	4.22709180503	52818	52818	354.297	5.265
P27338	P21397	72.0	703382	6.03621217265	5.01718623787	52818	52818	299.434	4.423
P27338	P21397	72.0	703383	5.29886393391	5.40616033892	52818	52818	315.433	3.92
P27338	P21397	72.0	703384	7.95860731484	4.74828879502	52818	52818	330.405	3.831
P27338	P21397	72.0	703476	7.33724216832	5.3638131048	52818	52818	310.417	3.815
P27338	P21397	72.0	703935	4.91087393241	3.46827881102	52863,52863	52863,52863	276.332	3.521
P27338	P21397	72.0	704015	5.1905530574	5.4049266333	52863,52863	52863,52863	310.777	4.185
P27338	P21397	72.0	704016	3.93771240354	3.87617648602	52863,52863	52863,52863	330.358	2.386
P27338	P21397	72.0	704017	7.37236374745	5.29879880112	52863,52863	52863,52863	319.185	4.382
P27338	P21397	72.0	704088	4.21637896449	4.97239266225	52863,52863	52863,52863	266.318	None
P27338	P21397	72.0	704090	6.53889686128	5.69804908413	52863,52863	52863,52863	314.72	4.03
P27338	P21397	72.0	704318	7.06550154876	4.61701093804	52818	52818	316.378	3.375
P27338	P21397	72.0	704319	7.2757241304	5.31542391261	52818	52818	296.39	3.359
P27338	P21397	72.0	704404	5.02475205876	4.08892233012	52818	52818	354.297	5.061
P27338	P21397	72.0	704489	5.26145725907	5.09103269958	52818	52818	299.434	4.218
P27338	P21397	72.0	704490	4.50588716707	5.23935138042	52818	52818	315.433	3.716
P27338	P21397	72.0	685564	7.5744657795	6.07768464315	52183	52183	301.407	3.47
P27338	P21397	72.0	685565	5.97469413474	6.22782503918	52183	52183	287.38	3.008
P27338	P21397	72.0	685622	5.17263072695	5.93930215965	52183	52183	317.449	4.081
P27338	P21397	72.0	685623	6.05974755871	5.88272870434	52183	52183	289.396	3.169
P27338	P21397	72.0	685625	5.29499204067	5.35359627378	52183	52183	261.343	2.045
P27338	P21397	72.0	685626	7.49661793653	5.71896663275	52183	52183	301.407	3.464
P27338	P21397	72.0	685685	7.91292879409	6.13229686673	52183	52183	315.433	3.926
P27338	P21397	72.0	685759	6.30642253036	6.33939062262	52183	52183	315.413	3.692
P27338	P21397	72.0	685760	6.25854899095	6.19648825955	52183	52183	329.44	3.673
P27338	P21397	72.0	685764	5.94309514866	6.15643710912	52183	52183	310.374	2.588
P27338	P21397	72.0	685821	6.09707833473	6.38319901852	52183	52183	348.422	4.032
P27338	P21397	72.0	685872	5.1567672219	5.25492520842	52183	52183	391.443	3.74
P27338	P21397	72.0	380639	5.339134522	7.65757731918	35838	35838	223.378	3.505
P27338	P21397	72.0	452844	3.06752623532	5.57511836337	44874	44874	274.269	2.296
P27338	P21397	72.0	452907	4.97469413474	8.14508697769	44874	44874	272.296	3.244
P27338	P21397	72.0	452908	5.41228903498	6.39794000867	44874	44874	286.322	3.701
P27338	P21397	72.0	452975	6.78251605579	6.62893213773	44874	44874	272.296	2.929
P27338	P21397	72.0	452976	4.76195389687	8.42250820016	44874	44874	286.322	3.385
P27338	P21397	72.0	452977	4.91649738017	6.40230481407	44874	44874	302.322	2.882
P27338	P21397	72.0	452978	8.92811799269	6.88605664769	44874	44874	335.193	4.416
P27338	P21397	72.0	452980	4.55083026783	5.59176003469	44874	44874	282.291	3.002
P27338	P21397	72.0	453048	5.02872415126	4.92335955633	44874	44874	298.29	2.499
P27338	P21397	72.0	453049	8.82681373159	5.62342304294	44874	44874	345.187	4.489
P27338	P21397	72.0	453050	3.58502665203	3.59345981957	44874	44874	230.216	2.673
P27338	P21397	72.0	453053	4.13548891894	4.48412615629	44874	44874	254.281	4.062
P27338	P21397	72.0	685624	6.11248397184	6.08389889451	52183	52183	289.396	3.379
P27338	P21397	72.0	453850	7.55284196866	5.95860731484	44818	44818	197.224	2.161
P27338	P21397	72.0	194889	4.72699872794	4.61092437481	30041,47207,50304,52183,52782,52818	47207,52782	147.131	0.67
P27338	P21397	72.0	700513	6.09151498112	4.41330019838	52782	52782	285.407	3.732
P27338	P21397	72.0	688414	5.31069114088	4.50584540598	52379	52379	405.239	4.563
P27338	P21397	72.0	229820	8.2924298239	5.30539480107	47084	47084	274.699	3.882
P27338	P21397	72.0	521669	8.85387196432	5.03011835625	46413	46413	343.354	2.17
P27338	P21397	72.0	521749	4.86201326728	4.90938929217	46413	46413	293.317	3.617
P27338	P21397	72.0	703303	8.39794000867	4.98804913394	52818	52818	303.398	4.142
P27338	P21397	72.0	337971	5.25414480483	7.39524249273	44874	30635,44874	258.269	2.758
P27338	P21397	72.0	602970	6.13655492963	5.990587361	49583,49583	49583,49583	300.313	2.008
P27338	P21397	72.0	602971	6.40739896741	7.20715686077	49583,49583	49583,49583	334.758	2.673
P27338	P21397	72.0	602972	6.25394821835	7.40288162564	49583,49583	49583,49583	379.209	2.757
P27338	P21397	72.0	602973	6.20120724912	6.50536410418	49583,49583	49583,49583	318.303	2.214
P27338	P21397	72.0	602975	6.62754072878	6.5037674261	49583,49583	49583,49583	314.339	2.495
P27338	P21397	72.0	603564	4.77211329539	4.22184874962	49639	49639	237.318	1.618
P27338	P21397	72.0	603654	6.33724216832	5.0	49639	49639	265.371	2.598
P27338	P21397	72.0	603658	5.67778070527	5.01772876696	49639	49639	223.334	2.161
P27338	P21397	72.0	603659	6.88605664769	5.17914201056	49639	49639	237.361	2.684
P27338	P21397	72.0	603660	7.16749108729	5.60205999133	49639	49639	251.388	3.141
P27338	P21397	72.0	704089	6.10240770516	5.19294704452	52863,52863	52863,52863	280.275	3.366
P27338	P21397	72.0	543	3.55284196866	4.8416375079	49639	49639	135.206	1.634
P27338	P21397	72.0	603565	5.61978875829	4.39794000867	49639	49639	251.345	2.141
P27338	P21397	72.0	479895	6.25181197299	4.65757731918	47207	47207	249.264	2.656
P27338	P21397	72.0	611284	4.48838397943	4.26240983371	50304	50304	271.338	2.821
P27338	P21397	72.0	611348	4.53194820855	4.29981567038	50304	50304	304.798	3.475
P27338	P21397	72.0	611349	4.26352381797	4.1815101778	50304	50304	285.364	3.413
P27338	P21397	72.0	481054	5.85387196432	5.25181197299	47207	47207	283.709	3.321
P27338	P21397	72.0	481055	6.22184874962	5.65757731918	47207	47207	267.254	2.862
P27338	P21397	72.0	614320	4.92241409363	5.12441789567	52818	52818	301.407	3.464
P27338	P21397	72.0	704488	7.04095860768	4.71005448382	52818	52818	321.388	4.143
P27338	P21397	72.0	703305	7.79588001734	5.14092177525	52818	52818	321.388	4.347
P27338	P21397	72.0	486723	6.11918640772	4.88206616496	46413	46413	265.263	2.644
P27338	P21397	72.0	488390	5.26760624018	6.09691001301	44069	44069	219.179	2.073
P27338	P21397	72.0	488391	4.72124639905	4.95860731484	44069	44069	133.19	1.193
P27338	P21397	72.0	488528	4.61978875829	3.49485002168	44069	44069	165.207	1.316
P27338	P21397	72.0	488529	5.19382002602	4.92081875395	44069	44069	151.181	1.131
P27338	P21397	72.0	488530	4.72124639905	4.18708664336	44069	44069	151.181	1.131
P27338	P21397	72.0	488531	5.43179827593	5.79588001734	44069	44069	185.626	1.795
P27338	P21397	72.0	488532	5.31875876262	4.05060999336	44069	44069	185.626	1.795
P27338	P21397	72.0	488535	5.14874165128	4.11918640772	44069	44069	219.179	2.073
P27338	P21397	72.0	488538	5.2924298239	4.85387196432	44069	44069	181.207	1.114
P27338	P21397	72.0	488604	3.63827216398	4.32790214206	44069	44069	211.233	1.098
P27338	P21397	72.0	488607	4.69897000434	5.0	44069	44069	227.277	2.57
P27338	P21397	72.0	702449	4.65955588516	4.63601217025	52782	52782	319.852	4.396
P27338	P21397	72.0	452979	6.62708799703	6.15801519541	44874	44874	349.219	4.872
P27338	P21397	72.0	452911	4.88672530754	6.91721462968	44874	44874	288.295	2.426
P27338	P21397	72.0	366430	6.52870828894	5.10330847344	52818	52818	257.354	3.024
P27338	P21397	72.0	495202	5.62525165399	5.55909091793	44148	44148	315.433	3.926
P27338	P21397	72.0	388574	6.34678748622	3.43770713554	37112	37112	302.343	2.478
P27338	P21397	72.0	366433	6.93554201077	4.31559453937	52818	52818	271.381	3.48
P27338	P21397	72.0	366435	6.58670023592	4.46568192272	52818	52818	285.407	3.732
P27338	P21397	72.0	453051	4.78172714643	4.91364016933	44874	44874	231.204	0.99
P27338	P21397	72.0	602974	5.65775685391	7.05529311798	49583,49583	49583,49583	368.31	2.951
P27338	P21397	72.0	704231	6.18575240427	4.33957093216	52818	52818	307.362	3.891
P27338	P21397	72.0	494039	5.34582345812	5.23882418684	52782	52782	315.433	3.716
P27338	P21397	72.0	702170	4.88196688252	4.45321064837	52782,52818	52782,52818	319.852	4.607
P27338	P21397	72.0	521748	4.64878365466	4.79723931261	46413	46413	293.317	3.617
P27338	P21397	72.0	521816	6.42021640338	4.72653572738	46413	46413	293.317	3.617
P27338	P21397	72.0	521817	6.06550154876	5.02456819149	46413	46413	325.315	2.611
P27338	P21397	72.0	521819	5.37882371822	4.21140744408	46413	46413	325.315	2.611
P27338	P21397	72.0	511501	6.14798993292	4.3847866652	44148	44148	285.407	3.943
P27338	P21397	72.0	511502	4.88206616496	4.45321064837	44148	44148	319.852	4.607
P27338	P21397	72.0	511503	6.69073189552	4.36101184066	44148	44148	303.398	4.148
P27338	P21397	72.0	511504	4.57170318602	4.34969247687	44148	44148	354.297	5.272
P27338	P21397	72.0	511567	7.84771165562	4.42078821977	44148	44148	321.388	4.354
P27338	P21397	72.0	511571	7.58120170941	4.50821822442	44148	44148	310.417	3.822
P27338	P21397	72.0	511629	7.32569011106	5.30627305108	44148	44148	303.398	4.148
P27338	P21397	72.0	511630	7.65737995745	5.45222529461	44148	44148	303.398	4.148
P27338	P21397	72.0	511631	7.44297427761	5.31785492363	44148	44148	321.388	4.354
P27338	P21397	72.0	511632	7.52172216808	5.16557929632	44148	44148	321.388	4.354
P27338	P21397	72.0	511633	7.78041547379	4.37355697467	44148	44148	330.405	3.837
P27338	P21397	72.0	511695	8.00877392431	4.35704112059	44148	44148	330.405	3.837
P27338	P21397	72.0	511696	7.20052160116	5.14146280243	44148	44148	310.417	3.822
P27338	P21397	72.0	511697	7.48838397943	5.25963731051	44148	44148	310.417	3.822
P27338	P21397	72.0	380638	4.85294232897	7.52287874528	35838	35838	209.351	3.048
P27338	P21397	72.0	702361	5.50584540598	5.3705904009	52782	52782	315.433	3.716
P27338	P21397	72.0	488533	5.30980391997	5.44369749923	44069	44069	169.171	1.336
P27338	P21397	72.0	488534	5.0	3.56863623584	44069	44069	169.171	1.336
P27338	P21397	72.0	702417	6.92081875395	4.68676570831	52782	52782	310.417	3.611
P27338	P21397	72.0	603119	5.73014838053	6.23209985459	49583,49583	49583,49583	330.339	1.992
P27338	P21397	72.0	702450	5.01999662842	4.64282774228	52782	52782	319.852	4.396
P27338	P21397	72.0	702638	7.58502665203	4.50819023431	52782,52818	52782,52818	310.417	3.822
P27338	P21397	72.0	488606	4.43179827593	4.7447274949	44069	44069	151.181	1.131
P27338	P21397	72.0	702482	6.09151498112	4.39447947656	52782	52782	303.398	3.937
P27338	P21397	72.0	366434	6.14843602528	4.38475506712	52782,52818	52782,52818	285.407	3.943
P27338	P21397	72.0	414414	6.78515615195	5.97674754037	52818	52818	287.38	3.008
P27338	P21397	72.0	414431	5.61780278962	4.81767095938	52818	52818	319.852	4.396
P27338	P21397	72.0	414432	7.56863623584	4.82824430191	52818	52818	285.407	3.936
P27338	P21397	72.0	520981	4.38048927916	4.22504531092	46413	46413	437.847	5.567
P27338	P21397	72.0	520982	5.54211810327	4.30803489723	46413	46413	449.428	4.384
P27338	P21397	72.0	520983	4.66635124349	4.27884915625	46413	46413	449.428	4.384
P27338	P21397	72.0	521210	5.30277065724	4.31024730386	46413	46413	445.464	4.665
P27338	P21397	72.0	521506	6.22184874962	4.83863199777	46413	46413	279.29	3.13
P27338	P21397	72.0	521582	6.14874165128	4.71108039434	46413	46413	279.29	3.13
P27338	P21397	72.0	521583	6.05060999336	4.80493100353	46413	46413	293.317	3.587
P27338	P21397	72.0	521584	6.18708664336	4.81987412484	46413	46413	307.343	3.838
P27338	P21397	72.0	521665	5.54668165995	4.83091364251	46413	46413	311.355	3.186
P27338	P21397	72.0	521666	7.1739251973	4.88405682306	46413	46413	283.254	2.85
P27338	P21397	72.0	521667	5.94309514866	5.00130484169	46413	46413	309.273	2.274
P27338	P21397	72.0	521751	5.8894102897	5.0092173082	46413	46413	293.317	3.617
P27338	P21397	72.0	521752	5.03479829897	4.89414932561	46413	46413	301.244	3.055
P27338	P21397	72.0	521818	6.15490195999	4.75547548843	46413	46413	293.317	3.617
P27338	P21397	72.0	521821	6.06550154876	4.79479563605	46413	46413	362.235	3.345
P27338	P21397	72.0	521882	6.23657200644	4.9419537696	46413	46413	338.213	3.078
P27338	P21397	72.0	521958	5.01818139283	4.23180603837	46413	46413	351.396	3.826
P27338	P21397	72.0	521959	5.43297363384	4.21516882188	46413	46413	413.465	5.405
P27338	P21397	72.0	521960	4.78146449478	4.2119731159	46413	46413	468.357	4.912
P27338	P21397	72.0	522056	4.19708951058	4.28491632931	46413	46413	461.508	6.186
P27338	P21397	72.0	522057	4.21119550696	4.30320691492	46413	46413	419.857	5.362
P27338	P21397	72.0	522059	5.47366072261	4.27662643298	46413	46413	431.437	4.178
P27338	P21397	72.0	522155	5.34486156519	4.38299965888	46413	46413	386.4	4.234
P27338	P21397	72.0	522156	5.46218090493	4.23291837864	46413	46413	486.347	5.118
P27338	P21397	72.0	611347	4.40483458521	4.16196991701	50304	50304	350.266	4.861
P27338	P21397	72.0	611350	5.56066730617	4.15832774993	50304	50304	289.328	3.133
P27338	P21397	72.0	702639	7.49485002168	5.25936111701	52782,52818	52782,52818	310.417	3.822
Q969S8	Q9UKV0	20.0	11305	7.14266750357	6.96980521464	46730	46897	264.32	2.005
Q969S8	Q9UKV0	20.0	11501	7.69897000434	6.7585632082	46441	46441,52156	302.368	2.772
Q969S8	Q9UKV0	20.0	521233	5.13312218566	4.92081875395	46441	46441	386.273	3.789
Q969S8	Q9UKV0	20.0	555752	3.61978875829	3.46852108296	48183	48183	435.515	4.998
Q969S8	Q9UKV0	20.0	559202	3.60205999133	3.82390874094	48183	48183	465.459	4.82
Q969S8	Q9UKV0	20.0	521387	5.21467016499	4.95078197733	46441	46441	329.35	1.552
Q969S8	Q9UKV0	20.0	564493	3.06048074738	3.19382002602	48183	48183	375.464	5.031
Q969S8	Q9UKV0	20.0	564503	2.32790214206	2.48148606012	48183	48183	407.464	5.158
Q969S8	Q9UKV0	20.0	603809	7.58335949266	7.17263072695	49662	49662	434.488	4.739
Q969S8	Q9UKV0	20.0	592378	7.3705904009	7.39040559077	49395	49395	387.408	0.832
Q969S8	Q9UKV0	20.0	592384	8.36653154442	7.55284196866	49395	49395	413.45	0.622
Q969S8	Q9UKV0	20.0	562790	1.13667713988	1.30102999566	48183	48183	450.575	6.054
Q969S8	Q9UKV0	20.0	521234	5.80134291305	5.60730304674	46441	46441	341.318	2.656
Q969S8	Q9UKV0	20.0	521235	5.26520017041	5.19178902708	46441	46441	354.357	2.617
Q969S8	Q9UKV0	20.0	521236	5.10568393732	4.88272870434	46441	46441	319.356	1.004
P32247	P28336	43.0	620857	7.32790214206	5.15490195999	50693,50693,50693	50693	333.47	5.249
Q9UKV0	Q9UQL6	57.0	11305	6.96980521464	5.88605664769	46897	46897,48688,52156	264.32	2.005
Q9UKV0	Q9UQL6	57.0	11501	6.7585632082	7.19045333469	46441,52156	46441,52156	302.368	2.772
Q9UKV0	Q9UQL6	57.0	521233	4.92081875395	5.14266750357	46441	46441	386.273	3.789
Q9UKV0	Q9UQL6	57.0	158844	5.09691001301	6.0	52156	52156	326.346	2.119
Q9UKV0	Q9UQL6	57.0	685301	5.85387196432	6.7447274949	52156	52156	357.318	1.44
Q9UKV0	Q9UQL6	57.0	685302	5.0	4.93930215965	52156	52156	284.31	2.634
Q9UKV0	Q9UQL6	57.0	685334	5.95860731484	6.25963731051	52156	52156	541.724	2.259
Q9UKV0	Q9UQL6	57.0	685336	6.40893539297	6.22184874962	52156	52156	421.489	3.871
Q9UKV0	Q9UQL6	57.0	555752	3.46852108296	3.50723961097	48183	48183	435.515	4.998
Q9UKV0	Q9UQL6	57.0	559202	3.82390874094	3.85387196432	48183	48183	465.459	4.82
Q9UKV0	Q9UQL6	57.0	521387	4.95078197733	4.96657624451	46441	46441	329.35	1.552
Q9UKV0	Q9UQL6	57.0	564493	3.19382002602	3.22914798836	48183	48183	375.464	5.031
Q9UKV0	Q9UQL6	57.0	564503	2.48148606012	2.30980391997	48183	48183	407.464	5.158
Q9UKV0	Q9UQL6	57.0	603809	7.17263072695	7.94309514866	49662	49662	434.488	4.739
Q9UKV0	Q9UQL6	57.0	592378	7.39040559077	7.6615435064	49395	49395	387.408	0.832
Q9UKV0	Q9UQL6	57.0	592384	7.55284196866	8.14874165128	49395	49395	413.45	0.622
Q9UKV0	Q9UQL6	57.0	234707	5.04575749056	6.54899855432	52156	48688,52156	379.452	3.045
Q9UKV0	Q9UQL6	57.0	499179	5.49485002168	7.09691001301	52156	52156	349.426	3.194
Q9UKV0	Q9UQL6	57.0	499961	8.55284196866	8.11918640772	46897	46897	327.378	2.04
Q9UKV0	Q9UQL6	57.0	435188	6.60205999133	6.75696195131	52156	52156	318.348	1.8
Q9UKV0	Q9UQL6	57.0	562790	1.30102999566	1.55284196866	48183	48183	450.575	6.054
Q9UKV0	Q9UQL6	57.0	521234	5.60730304674	5.93554201077	46441	46441	341.318	2.656
Q9UKV0	Q9UQL6	57.0	521235	5.19178902708	5.43533393575	46441	46441	354.357	2.617
Q9UKV0	Q9UQL6	57.0	521236	4.88272870434	5.13312218566	46441	46441	319.356	1.004
O43497	O95180	53.0	72035	5.87289520164	6.88605664769	20676,35458,35501,35696,37051,37313,37330	38725	495.629	5.373
Q9UNK4	O15496	35.0	489815	7.09691001301	8.0	43972	43972	458.506	4.694
Q9UNK4	O15496	35.0	489884	6.76955107862	7.82390874094	43972	43972	519.569	3.808
Q9UNK4	O15496	35.0	489886	6.30102999566	7.30102999566	43972	43972	408.447	3.786
Q9UNK4	O15496	35.0	490089	7.45593195565	7.04575749056	43972	43972	569.628	4.716
Q9UNK4	O15496	35.0	490090	6.76955107862	7.52287874528	43972	43972	597.681	5.424
Q9UNK4	O15496	35.0	490091	8.15490195999	7.69897000434	43972	43972	430.453	3.986
Q9UNK4	O15496	35.0	490092	7.09691001301	5.82390874094	43972	43972	386.443	4.505
Q9UNK4	O15496	35.0	247065	6.92081875395	7.65757731918	43972	43972	394.42	3.562
Q9UNK4	O15496	35.0	248537	7.22184874962	7.12493873661	43972	31107,43972	380.394	3.078
P11142	P08107	85.0	148	4.00348832785	6.11918640772	51887	51887	302.193	1.584
P11142	P08107	85.0	787016	4.85078088734	5.50445566245	51887	51887	341.144	2.575
P11142	P08107	85.0	9115	3.00043451177	4.90657831484	51887	51887	238.241	1.692
P11142	P08107	85.0	796930	3.78515615195	4.48811663902	51887	51887	315.364	3.044
P11142	P08107	85.0	797539	3.00043451177	4.71149550893	51887	51887,51887	322.315	2.527
P11142	P08107	85.0	14264	4.76195389687	5.47237009913	51887	51887	507.181	-2.526
P11142	P08107	85.0	951404	4.2076083105	5.00568284733	51887	51887	231.247	1.755
P11142	P08107	85.0	433740	4.06550154876	4.9829666607	51887	51887	258.273	0.999
P11142	P08107	85.0	905858	5.40011692793	6.23807216158	51887	51887	316.262	1.252
P11142	P08107	85.0	854357	3.75696195131	4.64975198167	51887	51887	310.69	2.314
P11142	P08107	85.0	517532	5.25336580106	6.19791074212	51887	51887	394.374	1.99
P11142	P08107	85.0	994285	4.31515463836	5.21752737583	51887	51887	260.245	1.892
P11142	P08107	85.0	952698	4.59859945922	5.20342566679	51887	51887	245.274	1.981
P11142	P08107	85.0	870918	4.65955588516	5.14387555576	51887	51887	243.301	2.97
P11142	P08107	85.0	873177	3.00043451177	4.6430196479	51887	51887,51887	407.505	2.743
P11142	P08107	85.0	963209	3.00043451177	4.98130268903	51887	51887,51887	314.175	1.66
P11142	P08107	85.0	356192	3.00043451177	4.52444057042	51887	51887,51887	215.248	2.626
P11142	P08107	85.0	758517	4.56863623584	5.25492520842	51887	51887	287.31	2.201
P11142	P08107	85.0	452893	4.37263414341	5.0065637695	51887	51887	370.353	2.507
P11142	P08107	85.0	887480	3.00043451177	4.52736420925	51887	51887,51887	434.441	1.554
P11142	P08107	85.0	757439	4.69464863055	5.07779372256	51887	51887	283.246	2.939
P11142	P08107	85.0	759205	3.00043451177	4.13489602536	51887	51887	360.366	3.584
P11142	P08107	85.0	765581	3.00043451177	4.33348201945	51887	51887	345.661	4.674
P11142	P08107	85.0	1030427	3.93930215965	4.55284196866	51887	51887	393.389	3.284
P11142	P08107	85.0	1031619	3.95078197733	4.45469288353	51887	51887	407.416	3.633
P11142	P08107	85.0	8167	4.56224943718	4.71333207997	51887	51887,51887	406.904	7.307
P11142	P08107	85.0	1032037	4.02136305162	4.35753547976	51887	51887	385.412	4.337
P11142	P08107	85.0	1032109	4.2757241304	4.74232142513	51887	51887	284.138	3.326
P11142	P08107	85.0	784377	3.00043451177	4.93181413825	51887	51887	361.351	5.096
P11142	P08107	85.0	518890	5.56383735296	6.4788619163	51887	51887	314.246	1.228
P11142	P08107	85.0	917283	3.93181413825	4.6143937264	51887	51887	274.272	2.378
P21728	P35348	28.0	7714	6.23657200644	8.55284196866	43952	20732	410.484	3.317
P21728	P35348	28.0	591110	6.04817696468	8.69897000434	49480	49480	363.406	2.847
P21728	P35348	28.0	498961	5.4170280709	6.47495519296	46285	46285	405.478	4.421
P21728	P35348	28.0	498962	5.85078088734	6.83564714422	46285	46285	403.462	4.674
Q9BUB5	Q16644	25.0	378628	5.57348873864	4.23882418684	35790	35790	213.235	0.87
Q9BUB5	Q16644	25.0	378631	4.79588001734	6.18045606446	35790	35790	289.331	2.817
Q9BUB5	Q16644	25.0	378650	5.24412514433	6.67778070527	35790	35790	340.378	3.003
P10827	P10828	57.0	398244	7.58502665203	8.56863623584	36803	36803	501.166	4.563
P10827	P10828	57.0	398245	8.0	8.88605664769	36803	36803	515.192	5.047
P10827	P10828	57.0	398246	7.08092190762	8.22914798836	36803	36803	515.192	5.047
P10827	P10828	57.0	398247	8.36653154442	9.56863623584	36803	36803	543.246	5.89
P10827	P10828	57.0	398248	8.00877392431	9.14874165128	36803	36803	543.246	5.89
P10827	P10828	57.0	398249	8.12493873661	9.10790539731	36803	36803	577.262	6.282
P10827	P10828	57.0	398250	8.25963731051	9.22184874962	36803	36803	577.262	6.282
P10827	P10828	57.0	398251	6.33724216832	6.5376020021	36803	36803	559.202	4.428
P10827	P10828	57.0	398252	6.77469071827	7.58502665203	36803	36803	559.202	4.428
P10827	P10828	57.0	398253	7.05551732785	7.92081875395	36803	36803	561.236	6.096
P10827	P10828	57.0	398254	6.1739251973	5.85387196432	36803	36803	577.691	6.555
P10827	P10828	57.0	398255	5.82390874094	5.58502665203	36803	36803	557.272	6.377
P10827	P10828	57.0	66972	9.2924298239	9.32790214206	45893	45893	343.374	4.21
P10827	P10828	57.0	176291	8.96257350206	8.82487599083	45893	16535,45893	328.402	5.194
P10827	P10828	57.0	403147	5.44369749923	5.82390874094	37118	37118	351.525	6.496
P10827	P10828	57.0	403152	5.52287874528	5.79588001734	37118	37118	291.428	4.052
P10827	P10828	57.0	403153	5.38721614328	5.69897000434	37118	37118	317.509	6.044
P10827	P10828	57.0	403154	5.38721614328	5.56863623584	37118	37118	303.439	4.279
P10827	P10828	57.0	403155	5.20065945055	5.40893539297	37118	37118	359.502	4.918
P10827	P10828	57.0	403156	5.16115090926	5.3767507096	37118	37118	345.562	7.248
P10827	P10828	57.0	403157	4.97469413474	5.36653154442	37118	37118	261.402	4.591
P10827	P10828	57.0	403158	4.64589156085	4.91721462968	37118	37118	327.46	5.356
P10827	P10828	57.0	403160	4.58838029404	4.81815641206	37118	37118	275.429	4.928
P10827	P10828	57.0	403171	4.44807762264	5.27719789836	37118,37118	37118,37118	216.319	5.034
P10827	P10828	57.0	403172	4.7166987713	4.75202673364	37118	37118	260.328	4.58
P10827	P10828	57.0	403173	4.72353819583	5.11918640772	37118	37118	244.372	5.893
P10827	P10828	57.0	403177	4.27654432796	4.63451201511	37118	37118	244.372	5.937
P10827	P10828	57.0	403184	4.14874165128	4.18045606446	37118	37118	188.266	4.122
P10827	P10828	57.0	403202	4.21538270737	4.4698003018	37118	37118	202.292	4.578
P10827	P10828	57.0	403203	4.15739076039	4.36151074305	37118	37118	202.292	4.124
P10827	P10828	57.0	403208	4.63827216398	4.97881070093	37118	37118	230.345	5.49
P10827	P10828	57.0	403210	4.1214782045	4.16052195263	37118	37118	208.34	4.342
P10827	P10828	57.0	403215	4.4078232426	5.08618614762	37118	37118	232.318	5.062
P10827	P10828	57.0	403218	4.06905096883	4.15614457738	37118	37118	217.307	3.586
P10827	P10828	57.0	403228	4.66554624885	4.69250396209	37118	37118	231.333	4.415
P10827	P10828	57.0	403229	4.75696195131	4.74714696902	37118	37118	275.343	3.961
P10827	P10828	57.0	403238	4.16178077809	4.45469288353	37118	37118	229.317	4.99
P10827	P10828	57.0	403240	4.77728352885	5.2076083105	37118	37118	230.302	5.637
P10827	P10828	57.0	403241	4.32148162096	4.63638802011	37118	37118	238.753	4.869
P10827	P10828	57.0	403244	5.3767507096	5.52287874528	37118	37118	297.231	5.262
P10827	P10828	57.0	403246	4.4788619163	4.71896663275	37118	37118	232.318	4.027
P10827	P10828	57.0	413085	6.16749108729	6.63827216398	37424	37424	414.089	5.014
P10827	P10828	57.0	413092	6.22184874962	6.44369749923	37424	37424	428.115	5.5
P10827	P10828	57.0	413095	6.43179827593	6.79588001734	37424	37424	482.087	5.957
P10827	P10828	57.0	413097	6.30102999566	6.72124639905	37424	37424	448.534	5.679
P10827	P10828	57.0	413099	7.0043648054	6.9300604568	37424,37424,37424	37424,37424	492.985	5.763
P10827	P10828	57.0	413102	7.37308878065	7.47403804198	37424,37424	37424,37424	457.156	5.172
P10827	P10828	57.0	413105	6.31875876262	7.06048074738	37424	37424	485.21	5.874
P10827	P10828	57.0	515903	5.84893674665	6.56703070913	45893	45893	686.944	3.486
P10827	P10828	57.0	515906	7.21041928784	8.01233373507	45893	45893	350.346	4.678
P10827	P10828	57.0	433014	7.48425537215	6.93528396292	39006,39006	39006,39006	498.165	4.889
P10827	P10828	57.0	432942	7.12378369537	6.34948500217	39006,39006	39006,39006	590.15	4.177
P10827	P10828	57.0	432980	7.20214169003	6.07133375178	39006,39006	39006,39006	564.113	3.84
P10827	P10828	57.0	432981	7.53024037369	6.71125410008	39006,39006	39006,39006	578.14	4.296
P10827	P10828	57.0	432984	6.71861572849	5.83683206954	39006,39006	39006,39006	580.112	3.338
P10827	P10828	57.0	433015	9.48148606012	8.93323054581	30065,36803,39006,39006,45893	16535,30065,36803,39006,39006,45893	650.974	1.448
P10827	P10828	57.0	466977	5.9763360818	6.49894073778	43843	43843	422.259	4.819
P10827	P10828	57.0	312117	6.1739251973	5.82390874094	21043	21043	836.149	8.846
P10827	P10828	57.0	446785	7.45345733652	8.53017798402	45893	45893	364.373	4.93
P10827	P10828	57.0	184865	6.02227639471	6.43179827593	16535	16535	473.517	7.197
P10827	P10828	57.0	184233	5.30102999566	6.16749108729	16535	16535	449.496	6.607
P10827	P10828	57.0	321296	6.15490195999	6.09691001301	21690	21690	394.099	5.216
P10827	P10828	57.0	321329	6.2757241304	6.92081875395	21690	21690	420.136	5.62
P10827	P10828	57.0	321452	6.22184874962	6.0	21690	21690	408.125	5.672
P10827	P10828	57.0	59354	7.85526126683	8.95860731484	30065,36803,43843,45893	30065,36803,43843,45893	355.213	5.335
P10827	P10828	57.0	321579	6.08618614762	6.15490195999	21690	21690	394.099	5.079
P10827	P10828	57.0	321606	6.3767507096	6.28399665637	21690	21690	406.11	5.163
P10827	P10828	57.0	403159	4.78251605579	4.89619627904	37118	37118	397.636	8.307
P10827	P10828	57.0	327855	5.44309473094	5.66958622665	30065	30065	313.133	4.141
P10827	P10828	57.0	327856	6.96257350206	8.04575749056	30065	30065	392.029	4.89
P10827	P10828	57.0	327857	5.81304366453	6.26360349772	30065	30065	347.192	5.008
P10827	P10828	57.0	327863	6.99567862622	7.88605664769	30065	30065	426.088	5.756
P10827	P10828	57.0	327864	7.72124639905	8.7447274949	30065	30065	441.103	5.382
P10827	P10828	57.0	327875	7.88605664769	8.7447274949	30065	30065	455.129	5.63
P10827	P10828	57.0	327876	8.26760624018	9.52287874528	30065	30065	455.086	4.988
P10827	P10828	57.0	327883	8.36653154442	9.52287874528	30065	30065	469.113	5.022
P10827	P10828	57.0	327884	7.2076083105	7.65757731918	30065	30065	483.139	5.057
P10827	P10828	57.0	327892	7.31875876262	8.14266750357	30065	30065	362.207	5.367
P10827	P10828	57.0	327893	6.90308998699	7.5376020021	30065	30065	424.276	6.4
P10827	P10828	57.0	327900	7.85387196432	9.52287874528	30065	30065	446.323	5.694
P10827	P10828	57.0	433454	7.02134005157	5.77986039338	39006,39006	39006,39006	628.982	4.102
P10827	P10828	57.0	515040	7.98716277529	8.82102305271	45893	45893	495.1	4.865
P10827	P10828	57.0	515904	6.54515513999	7.44369749923	45893	45893	379.344	4.258
P10827	P10828	57.0	515905	6.04720755696	7.04720755696	45893	45893	336.319	4.222
P10827	P10828	57.0	59393	8.85387196432	10.0222763947	36803	36803	444.115	5.503
P10827	P10828	57.0	321653	5.95860731484	5.34678748622	21690	21690	472.168	6.663
P10827	P10828	57.0	433013	7.7135641989	6.82275369971	39006,39006	39006,39006	592.166	4.548
P10827	P10828	57.0	433456	7.3282957031	6.18225812659	39006,39006	39006,39006	675.983	3.932
P10827	P10828	57.0	413087	5.88605664769	6.69897000434	37424	37424	428.115	5.5
P10827	P10828	57.0	413089	6.44369749923	6.92081875395	37424	37424	428.115	5.5
P10827	P10828	57.0	413101	5.58502665203	6.08618614762	37424	37424	429.103	4.268
P10827	P10828	57.0	403209	4.66958622665	4.94309514866	37118	37118	244.372	5.947
P10827	P10828	57.0	514969	8.73518217699	9.07572071394	45893	45893	574.086	4.669
P10827	P10828	57.0	514971	7.73048705578	8.60032627852	45893	45893	496.084	5.04
P10827	P10828	57.0	514972	8.4271283978	9.01322826573	45893	45893	590.085	4.7
P10827	P10828	57.0	514973	6.73754891027	7.59516628338	45893	45893	366.345	4.516
P10827	P10828	57.0	514974	6.73048705578	7.51570016065	45893	45893	406.198	4.697
P10827	P10828	57.0	515379	6.84466396253	7.37571790416	45893	45893	382.411	5.074
P10827	P10828	57.0	515982	5.93367407464	6.97469413474	45893	45893	398.389	5.254
P10827	P10828	57.0	515983	7.51570016065	8.17783192063	45893	45893	378.399	5.386
P10827	P10828	57.0	515984	5.48201279697	6.83564714422	45893	45893	396.371	3.925
P10827	P10828	57.0	515985	6.22621355502	7.06048074738	45893	45893	378.399	4.948
P10827	P10828	57.0	516070	6.42250820016	7.50445566245	45893	45893	362.4	5.22
P10827	P10828	57.0	516071	7.54668165995	8.04095860768	45893	45893	363.388	4.755
P10827	P10828	57.0	516072	5.75448733219	6.89279003035	45893	45893	350.346	4.485
P10827	P10828	57.0	516073	6.5185573715	7.28149831113	45893	45893	391.183	4.841
P10827	P10828	57.0	516074	6.62893213773	7.80966830183	45893	45893	480.085	5.009
P10827	P10828	57.0	516075	7.37571790416	8.60205999133	45893	45893	494.112	5.33
P10827	P10828	57.0	514970	7.79588001734	7.58502665203	45893	45893	657.903	4.053
P10827	P10828	57.0	466976	6.65364702555	7.15490195999	43843	43843	408.232	4.613
P10827	P10828	57.0	262141	5.65757731918	5.38721614328	21690	21690	548.11	4.875
P34995	P43119	21.0	583350	5.0991414953	5.23099212906	49112	49112	565.277	5.568
P34995	P43119	21.0	583432	6.44369749923	5.05438372077	49112	49112	573.486	7.25
P34995	P43119	21.0	367306	5.35654732351	6.39794000867	35039	35039	436.702	6.099
P34995	P43119	21.0	367314	5.93554201077	5.17861750025	35039	35039	435.896	4.876
Q14289	Q05397	45.0	578129	6.90922111307	5.7447274949	48855,48855	48855	584.621	5.24
Q14289	Q05397	45.0	578242	7.20726963525	4.76955107862	48855,48855	48855	523.539	2.54
Q14289	Q05397	45.0	578262	7.30102999566	5.7447274949	48855	48855	567.592	2.41
Q14289	Q05397	45.0	578263	7.35654732351	5.88605664769	48855	48855	593.629	2.382
Q14289	Q05397	45.0	578265	5.82390874094	4.7447274949	48855	48855	585.609	4.395
P31391	P35346	43.0	273597	5.14266750357	6.22184874962	4698	4698	384.497	4.065
P31391	P35346	43.0	353371	6.05948351507	6.96257350206	31334	31334	1133.3	None
P31391	P35346	43.0	418743	6.38510278397	7.55284196866	38179	38179	981.147	0.09
P31391	P35346	43.0	418744	6.85078088734	6.68613277963	38179	38179	1027.22	None
P31391	P35346	43.0	418745	6.66958622665	6.69250396209	38179	38179	983.162	0.534
P31391	P35346	43.0	315156	7.13076828027	8.76955107862	20583	20583	460.57	5.24
P31391	P35346	43.0	703940	5.39794000867	6.69897000434	52867	52867	544.638	2.714
P31391	P35346	43.0	554702	6.66958622665	6.55439579673	47530	47530	1171.43	None
P31391	P35346	43.0	689670	6.38510278397	7.55284196866	52383	52383	981.147	0.095
P31391	P35346	43.0	689672	6.46092390121	7.91009488856	52383	52383	None	None
P31391	P35346	43.0	689673	6.6038006529	7.78251605579	52383	52383	None	None
P31391	P35346	43.0	689674	6.0	6.37882371822	52383	52383	None	None
P31391	P35346	43.0	559939	7.20065945055	6.74232142513	47530	47530	1171.43	None
P31391	P35346	43.0	297956	8.58502665203	8.60205999133	38179,44471,42031,42032,45055,47530,52383	38179,44471,42031,42032,45055,47530,52383	3148.56	None
P31391	P35346	43.0	40352	5.95860731484	5.43179827593	14890	14890	678.856	6.747
P31391	P35346	43.0	40823	5.72124639905	5.40893539297	14890	14890	678.856	6.747
P31391	P35346	43.0	40825	5.69897000434	5.46852108296	14890	14890	678.856	6.747
P31391	P35346	43.0	40889	5.76955107862	5.2924298239	14890	14890	572.734	5.328
P31391	P35346	43.0	41126	5.69897000434	5.52287874528	14890	14890	549.698	4.549
P31391	P35346	43.0	487557	8.48811663902	8.13076828027	42032	42032	1121.33	None
P31391	P35346	43.0	567037	6.52870828894	6.6615435064	47530	47530	1174.35	None
P31391	P35346	43.0	567039	7.14874165128	8.0043648054	47530	47530	1271.51	None
P31391	P35346	43.0	704436	6.36653154442	5.22184874962	52867	52867	545.09	3.215
P31391	P35346	43.0	315521	6.88605664769	8.07572071394	20583	20583	477.024	5.699
P31391	P35346	43.0	315598	6.85387196432	8.67778070527	20583	20583	456.606	5.521
P31391	P35346	43.0	315668	6.09691001301	9.42021640338	20583	20583	484.616	5.12
P31391	P35346	43.0	448538	6.45717457304	6.55909091793	44471	44471	1197.34	None
P31391	P35346	43.0	448544	6.52870828894	6.99015113451	44471	44471,44471	1178.81	None
P31391	P35346	43.0	448545	6.1456939582	7.28837706303	44471	44471,44471	1192.84	None
P31391	P35346	43.0	448547	6.93554201077	6.13786862069	44471	44471	1205.84	None
P31391	P35346	43.0	448548	6.04191415148	6.18243463044	44471	44471	1128.8	None
P31391	P35346	43.0	448549	6.31966448659	6.82681373159	44471	44471	1220.85	None
P31391	P35346	43.0	448550	6.86646109163	6.95467702121	44471	44471	1263.88	None
P31391	P35346	43.0	448626	6.54211810327	7.0268721464	44471	44471	1238.84	None
P31391	P35346	43.0	448627	6.04335142079	6.20901152491	44471	44471	1238.84	None
P31391	P35346	43.0	320425	8.52287874528	8.60205999133	21656	21656	3150.57	None
P31391	P35346	43.0	643296	6.07727454201	7.19382002602	21656	21656	1323.28	None
P31391	P35346	43.0	320849	6.34390179799	6.26201267367	21656	21656	1435.62	None
P31391	P35346	43.0	321172	6.52287874528	6.42365864979	21656	21656	1435.62	None
P31391	P35346	43.0	328026	8.76955107862	9.47078698777	30236	4698,4698,20583,20583,20583,20583,30236,30236	1636.89	None
P31391	P35346	43.0	448624	6.05403929642	6.50445566245	44471	44471	1250.88	None
P31391	P35346	43.0	448625	6.08990945441	6.3705904009	44471	44471	1236.85	None
P31391	P35346	43.0	487565	8.30102999566	7.30102999566	42032	42032	1107.3	None
P31391	P35346	43.0	487566	8.58502665203	7.22184874962	42032	42032	1093.28	None
P31391	P35346	43.0	273096	5.14266750357	5.92081875395	4698	4698	508.657	4.497
P31391	P35346	43.0	472188	8.63827216398	8.43179827593	45055	45055	572.097	4.181
P31391	P35346	43.0	472190	7.85387196432	8.05551732785	45055	45055	627.775	5.046
P31391	P35346	43.0	472191	8.35654732351	9.06550154876	45055	45055	676.807	2.744
P31391	P35346	43.0	472192	8.16115090926	8.85387196432	45055	45055	648.794	3.403
P31391	P35346	43.0	472194	8.67778070527	8.09691001301	45055	45055	725.899	2.846
P31391	P35346	43.0	472196	8.61978875829	9.22184874962	45055	45055	565.705	3.873
P31391	P35346	43.0	472200	8.61978875829	7.88605664769	45055	45055	476.567	2.615
P31391	P35346	43.0	472201	7.25181197299	7.60205999133	45055	45055	551.679	3.551
P31391	P35346	43.0	472202	8.15490195999	9.25181197299	45055	45055	489.609	2.174
P31391	P35346	43.0	472184	7.13667713988	8.09691001301	45055	45055	641.801	5.292
P31391	P35346	43.0	472185	8.15490195999	8.30102999566	45055	45055	475.583	1.852
P31391	P35346	43.0	472186	8.09151498112	8.46852108296	45055	45055	565.705	4.008
P31391	P35346	43.0	472187	8.88605664769	8.7447274949	45055	45055	537.652	3.517
P31391	P35346	43.0	472199	7.76955107862	8.45593195565	45055	45055	601.737	4.46
P31391	P35346	43.0	353366	6.30627305108	7.11350927483	31334	31334	1133.3	None
P31391	P35346	43.0	487546	6.93930215965	6.96257350206	42031	42031	1060.29	None
P31391	P35346	43.0	487547	6.52870828894	6.6615435064	42031	42031	1177.35	None
P31391	P35346	43.0	487548	6.75945075172	6.70114692359	42031	42031	1205.41	None
P31391	P35346	43.0	487551	9.0	8.02227639471	42032	42032	1079.29	None
P31391	P35346	43.0	487552	8.08618614762	7.56863623584	42032	42032	1079.29	None
P31391	P35346	43.0	487553	8.58502665203	8.06048074738	42032	42032	1079.29	None
P31391	P35346	43.0	487554	8.88605664769	7.58502665203	42032	42032	1121.33	None
P31391	P35346	43.0	487555	9.15490195999	8.04095860768	42032	42032	1121.33	None
P31391	P35346	43.0	487556	8.34678748622	7.95860731484	42032	42032	1121.33	None
P31391	P35346	43.0	487558	8.72124639905	8.04575749056	42032	42032	1107.3	None
P31391	P35346	43.0	487559	8.50863830617	7.33724216832	42032	42032	1107.3	None
P31391	P35346	43.0	487560	8.69897000434	7.30102999566	42032	42032	1107.3	None
P31391	P35346	43.0	487561	8.22184874962	7.08618614762	42032	42032	1107.3	None
P31391	P35346	43.0	487562	8.82390874094	7.2924298239	42032	42032	1107.3	None
P31391	P35346	43.0	487564	8.35654732351	7.30102999566	42032	42032	1107.3	None
P31391	P35346	43.0	487567	8.56863623584	6.97061622231	42032	42032	1093.28	None
P31391	P35346	43.0	487568	8.79588001734	7.24412514433	42032	42032	1093.28	None
P31391	P35346	43.0	487569	8.65757731918	7.67778070527	42032	42032	1093.28	None
P31391	P35346	43.0	487570	9.04575749056	7.55284196866	42032	42032	1135.36	None
P31391	P35346	43.0	487571	8.85387196432	7.04575749056	42032	42032	1135.36	None
P31391	P35346	43.0	472183	8.48148606012	8.92081875395	45055	45055	551.679	3.551
P31391	P35346	43.0	448553	6.13786862069	6.04817696468	44471	44471	1810.49	None
P31391	P35346	43.0	448557	6.09691001301	6.71896663275	44471	44471	1228.83	None
P31391	P35346	43.0	487563	8.52287874528	7.76955107862	42032	42032	1107.3	None
P31391	P35346	43.0	108066	5.60554831917	5.29955589897	14446	14446	539.711	4.039
P31391	P35346	43.0	108402	8.75448733219	8.63451201511	14446	14446	1637.88	None
P31391	P35346	43.0	39979	6.30102999566	5.88605664769	14890	14890	677.871	6.481
P31391	P35346	43.0	108401	5.69897000434	5.34969247687	14446	14446	539.711	4.039
P31391	P35346	43.0	40648	5.52287874528	5.39794000867	14890	14890	562.7	3.43
P31391	P35346	43.0	448558	6.25884840115	6.25181197299	44471	44471	1228.83	None
P31391	P35346	43.0	643294	6.46092390121	7.96657624451	21656	21656	1035.24	None
P31391	P35346	43.0	643295	6.13727247168	7.18708664336	21656	21656	1161.14	None
P31391	P35346	43.0	643298	6.31695296176	6.38404994834	21656	21656	1425.39	None
P31391	P35346	43.0	643304	6.47237009913	7.30102999566	21656	21656	1175.12	None
P31391	P35346	43.0	643305	5.98589967848	6.2831622767	21656	21656	1337.26	None
P31391	P35346	43.0	643307	6.08460016479	6.48545224734	21656	21656	1661.54	None
P31391	P35346	43.0	643308	6.44855000203	6.50863830617	21656	21656	1425.39	None
P31391	P35346	43.0	382478	7.12493873661	6.61083391564	36084	36084	418.531	2.773
P31391	P35346	43.0	382479	6.8894102897	6.49757288002	36084	36084	508.654	4.513
P31391	P35346	43.0	382480	8.48148606012	8.92081875395	36084	36084	551.679	3.551
P31391	P35346	43.0	382481	7.13667713988	8.09691001301	36084	36084	641.801	5.292
P31391	P35346	43.0	321170	6.28149831113	6.72815839346	21656	21656	1435.62	None
P31391	P35346	43.0	472189	6.79317412397	7.79588001734	45055	45055	613.748	5.035
P31391	P35346	43.0	255175	8.7447274949	7.33724216832	42032,47530	42032,47530	1079.29	None
P31391	P35346	43.0	472193	7.22914798836	8.45593195565	45055	45055	685.836	2.638
P31391	P35346	43.0	472195	7.45593195565	8.5376020021	45055	45055	646.821	4.576
P31391	P35346	43.0	472197	7.85387196432	7.30102999566	45055	45055	565.705	3.929
P31391	P35346	43.0	472198	9.0	8.49485002168	45055	45055	565.705	3.929
P31391	P35346	43.0	108652	5.66234110897	5.47938547812	14446	14446	539.711	4.039
P31391	P35346	43.0	643306	6.0985416786	6.67778070527	21656	21656	1499.4	None
P42574	Q14790	35.0	131886	7.7447274949	5.72411342064	20636,20636	20636,20636	579.503	3.703
P42574	Q14790	35.0	400114	7.48148606012	8.22184874962	37077	37077	487.478	2.452
P42574	Q14790	35.0	408151	7.30102999566	6.52287874528	37421	37421	580.738	3.743
P42574	Q14790	35.0	408152	6.79588001734	5.51570016065	37421	37421	620.736	3.722
P42574	Q14790	35.0	408153	7.55284196866	6.0	37421	37421	604.693	3.534
P42574	Q14790	35.0	408154	6.50672609329	7.85387196432	37421,37421	37421	538.599	1.394
P42574	Q14790	35.0	408155	6.69870524617	6.786482243	37421,37421	37421	547.65	-2.005
P42574	Q14790	35.0	278356	7.88605664769	5.41116827441	20636	20636	542.644	2.695
P42574	Q14790	35.0	278710	7.2757241304	5.1018235165	20636	20636	530.633	2.938
P42574	Q14790	35.0	278908	6.12726117253	4.6565914062	20636	20636	470.581	2.971
P42574	Q14790	35.0	331181	5.7349462115	6.47366072261	30027	30027	428.826	2.206
P42574	Q14790	35.0	300461	10.2924298239	8.48148606012	20792	20792	527.593	0.393
P42574	Q14790	35.0	300477	12.5228787453	9.65757731918	20792	20792	588.629	-0.789
P42574	Q14790	35.0	300484	10.3372421683	8.5376020021	20792	20792	513.566	0.247
P42574	Q14790	35.0	300594	9.85387196432	8.08512818246	20792	20792	580.652	1.457
P42574	Q14790	35.0	300595	9.50863830617	8.30803489723	20792	20792	590.65	1.07
P42574	Q14790	35.0	300596	9.79588001734	8.77989191196	20792	20792	554.661	0.721
P42574	Q14790	35.0	300601	10.8538719643	8.03338901332	20792	20792	525.557	-3.458
P42574	Q14790	35.0	300617	10.4436974992	8.67985371389	20792	20792	528.644	1.318
P42574	Q14790	35.0	300618	10.4814860601	8.20620961531	20792	20792	504.539	-5.167
P42574	Q14790	35.0	300628	12.096910013	10.7958800173	20792	20792	620.648	-0.01
P42574	Q14790	35.0	300629	10.585026652	8.75696195131	20792	20792	529.632	0.227
P42574	Q14790	35.0	300633	11.1023729087	8.6090648929	20792	20792	528.581	-0.12
P42574	Q14790	35.0	300637	9.72124639905	8.00348832785	20792	20792	557.662	-0.29
P42574	Q14790	35.0	300643	10.096910013	8.04095860768	20792	20792	542.607	-0.255
P42574	Q14790	35.0	300646	11.3010299957	9.30980391997	20792	20792	578.697	2.481
P42574	Q14790	35.0	300647	10.1079053973	9.0043648054	20792	20792	392.367	-2.263
P42574	Q14790	35.0	300652	10.1487416513	8.11633856485	20792	20792	504.599	-0.074
P42574	Q14790	35.0	300653	10.920818754	8.18111458541	20792	20792	529.632	0.111
P42574	Q14790	35.0	300657	10.3187587626	8.19246497193	20792	20792	528.581	-0.503
P42574	Q14790	35.0	300658	10.638272164	8.03526907895	20792	20792	530.577	-4.649
P42574	Q14790	35.0	300665	10.2006594505	8.01908806222	20792	20792	535.509	-0.397
P42574	Q14790	35.0	300675	10.8860566477	8.13194363818	20792	20792	566.609	-3.97
P42574	Q14790	35.0	300681	10.1426675036	8.1214782045	20792	20792	528.581	-0.503
P42574	Q14790	35.0	300682	10.193820026	8.0	20792	20792	462.499	-0.554
P42574	Q14790	35.0	300690	10.0861861476	8.64589156085	20792	20792	526.608	0.293
P42574	Q14790	35.0	300695	10.0555173278	8.56383735296	20792	20792	579.69	1.916
P42574	Q14790	35.0	300697	10.8538719643	8.36754270782	20792	20792	552.582	-4.291
P42574	Q14790	35.0	300704	9.35387196432	6.77695520272	20792,37421	20792,37421	566.649	2.057
P42574	Q14790	35.0	300869	11.8538719643	8.39469495386	20792	20792	561.674	-1.798
P42574	Q14790	35.0	300926	11.2218487496	8.0204516253	20792	20792	576.688	-2.02
P42574	Q14790	35.0	300951	10.8860566477	8.04383156952	20792	20792	590.715	-1.7
P42574	Q14790	35.0	300952	11.2218487496	8.18842499413	20792	20792	604.741	-1.427
P42574	Q14790	35.0	300969	13.0	8.22548303427	20792	20792	590.715	-1.883
P42574	Q14790	35.0	300985	11.3010299957	8.67778070527	20792	20792	575.7	-1.342
P42574	Q14790	35.0	303899	7.09691001301	5.78914663469	20636	20636	619.567	4.687
P42574	Q14790	35.0	303935	6.75448733219	5.26921772433	20636	20636	593.53	4.166
P42574	Q14790	35.0	303940	5.02479803774	5.87942606879	20636	20636	621.583	4.874
P42574	Q14790	35.0	303964	6.56224943718	5.34630520468	20636	20636	621.583	5.078
P42574	Q14790	35.0	303968	6.74232142513	5.23433144524	20636	20636	669.626	5.654
P42574	Q14790	35.0	304000	7.11839834981	6.19295232476	20636,20636	20636,20636	617.551	5.263
P42574	Q14790	35.0	304014	7.19360807164	5.68850464759	20636,20636	20636,20636	486.581	2.319
P42574	Q14790	35.0	304066	6.48148606012	5.13846558914	20636	20636	452.564	1.927
P42574	Q14790	35.0	304071	6.33068311943	4.8601209136	20636	20636	438.538	1.396
P42574	Q14790	35.0	304094	6.92811799269	5.13430394008	20636	20636	452.564	1.927
P42574	Q14790	35.0	304095	7.07058107429	5.09691001301	20636	20636	500.607	2.631
P42574	Q14790	35.0	304122	5.69464863055	5.01863449092	20636	20636	466.591	2.443
P42574	Q14790	35.0	304189	7.5376020021	6.0109953843	20636	20636	546.632	2.286
P42574	Q14790	35.0	304250	8.30102999566	6.9829666607	20636	20636	595.503	3.051
P42574	Q14790	35.0	304295	7.79588001734	6.19722627471	20636	20636	558.643	2.043
P42574	Q14790	35.0	304296	7.92081875395	6.55284196866	20636	20636	598.667	1.954
P42574	Q14790	35.0	304352	7.79588001734	7.00877392431	20636	20636	642.503	2.881
P42574	Q14790	35.0	304388	8.04575749056	5.48280410205	20636	20636	582.668	2.606
P42574	Q14790	35.0	330288	5.88605664769	7.39794000867	31739	31599,31739	523.538	0.132
P42574	Q14790	35.0	331088	5.35713994742	5.73921333135	30027	30027	428.826	2.206
P42574	Q14790	35.0	331089	5.0	5.3177646431	30027	30027	428.826	2.206
P42574	Q14790	35.0	331097	5.63959594527	5.12262865413	30027	30027	374.391	1.423
P42574	Q14790	35.0	331172	5.0	5.0	30027	30027	329.307	-0.052
P42574	Q14790	35.0	331180	5.0	5.516270101	30027	30027	394.381	1.541
P42574	Q14790	35.0	304013	6.79588001734	4.91009488856	20636	20636	436.522	1.159
P42574	Q14790	35.0	366343	6.07572071394	6.26760624018	34848	34848	1010.16	None
P42574	Q14790	35.0	300698	10.251811973	8.22040350874	20792	20792	608.689	-2.971
P42574	Q14790	35.0	304044	6.37161106995	5.03739392708	20636	20636	500.607	2.727
Q99519	Q9Y3R4	21.0	153113	3.8096773404	4.34198860334	47866,53704	47866,50696,53704	291.255	-2.972
Q99519	Q9Y3R4	21.0	422954	4.88605664769	3.06298389254	38246	38246	394.376	-1.575
Q99519	Q9Y3R4	21.0	192669	3.84466396253	4.36653154442	38246	38246	291.255	-2.972
Q99519	Q9Y3R4	21.0	373806	2.56655020624	4.77735361529	53704	50696,53704	332.31	-3.395
Q9NZK7	P14555	49.0	199384	8.0	7.22184874962	43972	43972	456.49	4.321
Q9NZK7	P14555	49.0	345857	6.90308998699	6.52287874528	31107	31107	380.394	2.897
Q9NZK7	P14555	49.0	489884	8.15490195999	6.60205999133	43972	43972	519.569	3.808
Q9NZK7	P14555	49.0	490089	7.79588001734	7.0	43972	43972	569.628	4.716
Q9NZK7	P14555	49.0	490091	8.15490195999	7.39794000867	43972	43972	430.453	3.986
Q9NZK7	P14555	49.0	490092	7.69897000434	7.85387196432	43972	43972	386.443	4.505
Q9NZK7	P14555	49.0	490165	7.04575749056	7.52287874528	43972	43972	454.517	4.421
Q9NZK7	P14555	49.0	345851	7.30102999566	6.90308998699	31107	31107	394.42	3.564
Q9NZK7	P14555	49.0	247065	8.04575749056	6.76955107862	43972	43972	394.42	3.562
Q9NZK7	P14555	49.0	248537	7.30102999566	7.39457331734	31107,43972	21483,21483,31107,43972	380.394	3.078
Q9NZK7	P14555	49.0	247971	7.12493873661	6.56066730617	31107	31107	366.367	2.411
O00329	P42336	40.0	406050	6.04095860768	8.10790539731	37059	37059	452.282	2.89
O00329	P42336	40.0	406051	5.26760624018	6.06550154876	37059	37059	373.386	2.141
O00329	P42336	40.0	406083	5.44369749923	6.09691001301	37059	37059	384.409	2.73
O00329	P42336	40.0	406084	5.04575749056	5.65757731918	37059	37059	463.305	3.479
O00329	P42336	40.0	470511	8.52287874528	8.25713928676	45195	45195,45195	513.636	1.533
P14550	P15121	49.0	132450	5.92081875395	8.04575749056	21423	21065,30154,38948	279.224	-0.42
P14550	P15121	49.0	2029	5.30242420425	6.25963731051	21423,51711	30209,38948,51711	236.199	0.591
P14550	P15121	49.0	2084	5.92743288682	7.88605664769	21693,51711	21693,38948,51711	357.347	3.983
P14550	P15121	49.0	7451	5.0043648054	8.09691001301	21693	21693	441.636	3.659
P14550	P15121	49.0	7502	4.99102446558	8.04575749056	21693,51711	17018,21693,30209,38948,51711	419.377	3.653
P14550	P15121	49.0	320781	5.46852108296	7.28399665637	21693	21693	469.275	5.545
P14550	P15121	49.0	320811	5.31875876262	7.92081875395	21693	21693	482.474	6.038
P14550	P15121	49.0	320812	4.95860731484	8.09691001301	21693	21693	390.379	4.927
P14550	P15121	49.0	320967	5.19382002602	8.04575749056	21693	21693	340.371	4.06
P14550	P15121	49.0	320968	5.34678748622	6.0	21693	21693	340.371	4.06
P14550	P15121	49.0	320996	5.0	7.2757241304	21693	21693	452.448	5.989
P14550	P15121	49.0	321134	5.67778070527	6.18045606446	21693	21693	356.826	4.519
P14550	P15121	49.0	321159	4.95860731484	7.46852108296	21693	21693	340.371	4.06
P14550	P15121	49.0	321160	4.95860731484	7.52287874528	21693	21693	468.448	6.031
P14550	P15121	49.0	321278	5.25181197299	7.0043648054	21693	21693	390.379	4.796
P14550	P15121	49.0	321279	4.46852108296	8.09691001301	21693	21693	390.379	4.957
P14550	P15121	49.0	321301	4.7447274949	7.25963731051	21693	21693	340.371	4.06
P14550	P15121	49.0	321308	4.7447274949	7.85387196432	21693	21693	455.248	5.219
P14550	P15121	49.0	321331	4.88605664769	6.25181197299	21693	21693	358.362	4.265
P14550	P15121	49.0	321332	4.38721614328	8.09691001301	21693	21693	461.457	4.321
P14550	P15121	49.0	321382	4.79588001734	7.0	21693	21693	452.448	6.28
P14550	P15121	49.0	321383	5.21467016499	7.60205999133	21693	21693	452.448	5.989
P14550	P15121	49.0	321404	5.2924298239	6.16115090926	21693	21693	358.362	4.265
P14550	P15121	49.0	321405	5.56863623584	8.09691001301	21693	21693	410.797	5.135
P14550	P15121	49.0	321414	5.30980391997	6.88605664769	21693	21693	424.824	5.461
P14550	P15121	49.0	321433	4.95860731484	8.0	21693	21693	410.797	5.135
P14550	P15121	49.0	321459	5.32790214206	7.88605664769	21693	21693	455.248	5.219
P14550	P15121	49.0	321465	5.18708664336	6.7878123956	21693	21693	390.379	4.955
P14550	P15121	49.0	321506	4.88605664769	8.09691001301	21693	21693	390.379	4.616
P14550	P15121	49.0	321529	4.92081875395	8.30102999566	21693	21693	406.378	4.454
P14550	P15121	49.0	321558	4.99139982824	7.0	21693	21693	404.405	5.283
P14550	P15121	49.0	321559	4.67778070527	8.09691001301	21693	21693	406.378	4.454
P14550	P15121	49.0	321562	4.05551732785	7.76955107862	21693	21693	390.379	4.719
P14550	P15121	49.0	321593	4.67778070527	8.22184874962	21693	21693	390.379	4.957
P14550	P15121	49.0	321611	5.12493873661	8.15490195999	21693	21693	394.343	4.676
P14550	P15121	49.0	321614	4.85387196432	7.95860731484	21693	21693	410.797	5.135
P14550	P15121	49.0	321615	4.35654732351	7.82390874094	21693	21693	461.457	4.321
P14550	P15121	49.0	321640	4.56863623584	8.30102999566	21693	21693	376.352	4.471
P14550	P15121	49.0	321644	4.67778070527	7.95860731484	21693	21693	394.343	4.676
P14550	P15121	49.0	321660	4.88605664769	8.0	21693	21693	390.379	4.957
P14550	P15121	49.0	99299	8.1739251973	7.37848097566	51711	38948,51711	449.202	2.408
P14550	P15121	49.0	88882	5.58502665203	6.29043534613	51711	51711,53097	319.399	3.442
P14550	P15121	49.0	321663	5.15490195999	8.15490195999	21693	21693	394.343	4.676
P14550	P15121	49.0	321489	4.72124639905	8.04575749056	21693	21693	410.797	5.135
P14550	P15121	49.0	647496	4.60205999133	7.95860731484	51711	51711	387.388	3.611
P14550	P15121	49.0	647497	4.42021640338	7.67778070527	51711	51711	417.414	3.595
P39877	P14555	45.0	371172	6.0	6.3816054503	35207	35207,35207	633.86	10.298
P39877	P14555	45.0	199384	7.0	7.22184874962	43972	43972	456.49	4.321
P39877	P14555	45.0	474946	5.79588001734	5.79588001734	44657	44657	490.715	10.129
P39877	P14555	45.0	345857	6.09691001301	6.52287874528	31107	31107	380.394	2.897
P39877	P14555	45.0	489884	7.0	6.60205999133	43972	43972	519.569	3.808
P39877	P14555	45.0	490089	6.85387196432	7.0	43972	43972	569.628	4.716
P39877	P14555	45.0	490091	7.45593195565	7.39794000867	43972	43972	430.453	3.986
P39877	P14555	45.0	371161	6.18045606446	5.87236374745	35207	35207,35207	690.91	11.611
P39877	P14555	45.0	371163	5.69897000434	5.92693598216	35207	35207,35207	614.814	10.171
P39877	P14555	45.0	371164	5.76195389687	5.53889686128	35207	35207,35207	577.754	8.473
P39877	P14555	45.0	345851	6.30102999566	6.90308998699	31107	31107	394.42	3.564
P39877	P14555	45.0	247065	7.35654732351	6.76955107862	43972	43972	394.42	3.562
P39877	P14555	45.0	247939	6.56863623584	6.7447274949	35207	35207	442.463	3.929
P39877	P14555	45.0	248537	6.30102999566	7.39457331734	31107,43972	21483,21483,31107,43972	380.394	3.078
P39877	P14555	45.0	514243	6.95860731484	7.09691001301	44657	44657	730.969	13.055
P39877	P14555	45.0	514245	6.2757241304	6.16115090926	44657	44657	504.742	10.615
P39877	P14555	45.0	247971	6.09691001301	6.56066730617	31107	31107	366.367	2.411
P39877	P14555	45.0	371159	6.25963731051	6.27642098433	35207	35207,35207	588.861	11.041
P39877	P14555	45.0	371160	4.65757731918	5.56131432707	35207	35207,35207	580.798	9.793
P42262	P42261	68.0	11671	4.91364016933	5.12784372725	14175	14175	213.23	-2.514
P42262	P42261	68.0	198978	6.04672366333	6.41341269533	14175	14175	199.164	-4.497
P42262	P42261	68.0	14864	6.97061622231	6.98716277529	14175	14175	186.165	-2.709
P42262	P42261	68.0	199443	7.71444269099	7.5376020021	14175	14175	279.048	-3.815
P42262	P42261	68.0	199577	6.42945706012	6.61978875829	14175	14175	214.179	-4.4
P42262	P42261	68.0	199578	6.33629907461	6.7878123956	14175	14175	200.152	-4.478
P42262	P42261	68.0	198912	7.27490547892	7.18708664336	14175	14175	233.609	-4.128
P42262	P42261	68.0	198946	6.99567862622	7.03621217265	14175	14175	278.06	-4.044
P42262	P42261	68.0	199497	7.60032627852	7.83268266525	14175	14175	217.155	-4.587
P42262	P42261	68.0	199591	6.93930215965	6.55439579673	14175	14175	244.162	-4.755
P42262	P42261	68.0	92458	5.64975198167	4.70333480974	50876	50876	389.878	1.228
P42262	P42261	68.0	199555	7.77728352885	8.14874165128	14175	14175	234.597	-3.924
P42262	P42261	68.0	199593	6.99567862622	7.13135556161	14175	14175	326.049	-3.692
P42262	P42261	68.0	199610	6.75448733219	6.7878123956	14175	14175	325.061	-4.215
P42262	P42261	68.0	624375	5.8416375079	5.24795155218	50876,50876,50876,50876	50876	348.503	3.95
P42262	P42261	68.0	116265	6.0268721464	5.86646109163	14175	14175	147.129	-3.459
Q9P0X4	O43497	50.0	468960	7.28207781701	7.48429576787	45283,45283	45283,45283	389.335	4.821
P11229	P20309	54.0	395648	6.65757731918	7.7447274949	36283	36283	340.459	3.633
P11229	P20309	54.0	395649	6.58502665203	7.69897000434	36283	36283	360.878	3.811
P11229	P20309	54.0	395654	6.26760624018	7.63827216398	36283	36283	395.323	4.475
P11229	P20309	54.0	395655	6.42021640338	7.72124639905	36283	36283	344.423	3.352
P11229	P20309	54.0	395660	7.50863830617	8.30980391997	36283	36283	318.454	3.43
P11229	P20309	54.0	395662	7.67778070527	8.48148606012	36283	36283	318.454	3.363
P11229	P20309	54.0	395663	7.7447274949	8.60205999133	36283	36283	332.48	3.819
P11229	P20309	54.0	395664	7.92081875395	8.56863623584	36283	36283	346.507	4.275
P11229	P20309	54.0	395665	8.22914798836	8.82390874094	36283	36283	384.555	4.038
P11229	P20309	54.0	395666	7.23657200644	7.95860731484	36283	36283	334.453	2.05
P11229	P20309	54.0	395668	7.06550154876	7.85387196432	36283	36283	332.437	1.935
P11229	P20309	54.0	395669	7.28399665637	8.16749108729	36283	36283	350.519	2.794
P11229	P20309	54.0	395670	6.85387196432	8.23657200644	36283	36283	348.503	2.679
P11229	P20309	54.0	395672	7.72124639905	8.5376020021	36283	36283	348.48	2.582
P11229	P20309	54.0	395674	7.7447274949	8.67778070527	36283	36283	362.506	2.913
P11229	P20309	54.0	395675	7.44369749923	8.3767507096	36283	36283	352.444	2.255
P11229	P20309	54.0	395677	8.7447274949	9.65757731918	36283	36283	403.343	3.379
P11229	P20309	54.0	134881	6.92081875395	5.88605664769	15502	15502	231.29	2.172
P11229	P20309	54.0	3950	6.04335142079	6.40671393298	37078	37078	208.257	0.549
P11229	P20309	54.0	135426	6.01322826573	5.12493873661	15502	15502	237.338	2.634
P11229	P20309	54.0	135547	6.63827216398	5.13076828027	15502	15502	197.274	1.711
P11229	P20309	54.0	135599	6.72124639905	4.94309514866	15502	15502	183.247	1.175
P11229	P20309	54.0	135743	6.56863623584	5.49485002168	15502	15502	245.317	2.708
P11229	P20309	54.0	135812	6.0	5.1739251973	15502	15502	316.609	3.284
P11229	P20309	54.0	135813	6.34678748622	5.52287874528	15502	15502	251.365	3.17
P11229	P20309	54.0	358049	6.52287874528	9.40893539297	31697	31697	662.741	3.46
P11229	P20309	54.0	400190	8.34678748622	8.33724216832	37106	37106	365.489	None
P11229	P20309	54.0	400191	8.61978875829	8.63827216398	37106	37106	371.516	None
P11229	P20309	54.0	400192	8.58502665203	8.55284196866	37106	37106	371.516	None
P11229	P20309	54.0	400193	7.47625353319	7.24718356881	37106	37106	444.385	None
P11229	P20309	54.0	400194	7.06550154876	6.811352704	37106	37106	395.515	None
P11229	P20309	54.0	400195	6.67716072731	6.46584692581	37106	37106	444.385	None
P11229	P20309	54.0	400197	6.58854865786	6.14636261804	37106	37106	390.498	None
P11229	P20309	54.0	400198	6.21339052735	6.01246779727	37106	37106	395.515	None
P11229	P20309	54.0	400200	7.80134291305	7.67366413907	37106	37106	385.543	None
P11229	P20309	54.0	400201	8.42021640338	8.19382002602	37106	37106	385.543	None
P11229	P20309	54.0	400202	7.91364016933	7.79588001734	37106	37106	355.451	None
P11229	P20309	54.0	400203	7.81815641206	7.37365963262	37106	37106	369.477	None
P11229	P20309	54.0	400204	8.56863623584	8.52287874528	37106	37106	371.516	None
P11229	P20309	54.0	400205	8.67778070527	8.69897000434	37106	37106	371.516	None
P11229	P20309	54.0	400206	8.79588001734	9.0	37106	37106	377.544	None
P11229	P20309	54.0	400207	8.23657200644	7.94692155652	37106	37106	377.564	None
P11229	P20309	54.0	400208	7.25492520842	6.86201326728	37106	37106	396.526	None
P11229	P20309	54.0	400209	6.79236563261	7.12784372725	37106	37106	350.454	4.012
P11229	P20309	54.0	400210	7.31605286925	7.69250396209	37106	37106	356.482	3.752
P11229	P20309	54.0	400211	7.13194363818	7.56066730617	37106	37106	356.482	3.674
P11229	P20309	54.0	400215	6.13406733181	6.10997041384	37106	37106	380.48	3.995
P11229	P20309	54.0	400216	5.70679218335	5.63625643566	37106	37106	429.35	4.76
P11229	P20309	54.0	400218	5.85573722624	5.94172585331	37106	37106	429.35	4.76
P11229	P20309	54.0	400220	6.07191154034	5.93505557396	37106	37106	375.464	3.891
P11229	P20309	54.0	400221	5.9183646985	5.67052076161	37106	37106	380.48	3.995
P11229	P20309	54.0	400222	6.28558640771	6.58236226035	37106	37106	370.508	3.897
P11229	P20309	54.0	400223	6.93070198788	6.96657624451	37106	37106	370.508	4.238
P11229	P20309	54.0	400224	7.07314329105	7.24184537803	37106	37106	340.416	3.116
P11229	P20309	54.0	400226	6.45692576497	6.3682519256	37106	37106	354.443	3.68
P11229	P20309	54.0	400227	7.34582345812	7.64016451766	37106	37106	356.482	3.798
P11229	P20309	54.0	400229	7.71896663275	7.96257350206	37106	37106	356.482	3.674
P11229	P20309	54.0	400230	7.8601209136	8.14266750357	37106	37106	362.509	3.336
P11229	P20309	54.0	400231	6.90135627418	6.96257350206	37106	37106	362.529	4.279
P11229	P20309	54.0	400232	7.12033079437	6.86359655187	37106	37106	381.491	3.553
P11229	P20309	54.0	358156	5.69897000434	8.55284196866	31697	31697	622.796	3.226
P11229	P20309	54.0	564081	7.82390874094	7.0268721464	47947	47947	347.45	4.351
P11229	P20309	54.0	406457	5.11463877997	5.13159069669	37078	37078	235.302	None
P11229	P20309	54.0	406463	5.21176090262	5.39653084027	37078	37078	282.337	3.806
P11229	P20309	54.0	406466	5.47159756205	5.83923143814	37078	37078	297.372	None
P11229	P20309	54.0	406478	6.08671609824	6.2700257143	37078	37078	222.284	1.006
P11229	P20309	54.0	406497	5.34198860334	5.40682473652	37078	37078	222.284	1.708
P11229	P20309	54.0	406499	5.13270933015	5.32422165833	37078	37078	237.318	None
P11229	P20309	54.0	406507	5.15751557559	6.05207638017	37078	37078	285.361	None
P11229	P20309	54.0	395646	6.65757731918	7.69897000434	36283	36283	326.433	3.146
P11229	P20309	54.0	395651	6.69897000434	7.25181197299	36283	36283	368.512	4.341
P11229	P20309	54.0	567963	8.9	8.4	48080	48080	335.482	4.351
P11229	P20309	54.0	358048	6.52287874528	9.31875876262	31697	31697	676.768	3.843
P11229	P20309	54.0	560596	9.61978875829	9.15490195999	47947	47947	335.461	3.253
P11229	P20309	54.0	553990	7.4	9.2	45822	45822	None	None
P11229	P20309	54.0	554009	8.6	10.7	45822	45822	None	None
P11229	P20309	54.0	554010	6.9	8.7	45822	45822	None	None
P11229	P20309	54.0	554052	7.1	8.5	45822	45822	None	None
P11229	P20309	54.0	554082	9.1	10.6	44209	44209	None	None
P11229	P20309	54.0	554091	7.8	10.0	45822	45822	None	None
P11229	P20309	54.0	554094	6.8	8.7	45822	45822	None	None
P11229	P20309	54.0	554100	7.5	10.0	45822	45822	None	None
P11229	P20309	54.0	554101	7.1	9.2	45822	45822	None	None
P11229	P20309	54.0	291960	8.25963731051	8.98088868082	16845	16845,30486	426.55	4.557
P11229	P20309	54.0	292542	6.52287874528	8.48148606012	16845	16845	636.866	5.623
P11229	P20309	54.0	292543	6.92081875395	9.50863830617	16845	16845	622.839	5.302
P11229	P20309	54.0	292544	6.95860731484	9.0	16845	16845	607.868	7.476
P11229	P20309	54.0	293162	7.85387196432	9.60205999133	16845	16845	688.94	6.659
P11229	P20309	54.0	293241	6.82390874094	9.32790214206	16845	16845	662.903	6.104
P11229	P20309	54.0	293242	7.11350927483	8.67778070527	16845	16845	650.892	5.872
P11229	P20309	54.0	555561	5.41691463365	5.19388788983	48080	48080	377.522	3.873
P11229	P20309	54.0	293431	7.44369749923	9.11918640772	16845	16845	636.866	5.55
P11229	P20309	54.0	557052	9.36653154442	9.22184874962	47947	47947	364.502	None
P11229	P20309	54.0	468965	9.7	11.0	46160	46160	514.677	4.829
P11229	P20309	54.0	114707	8.04095860768	8.46852108296	3926	3926	440.598	3.694
P11229	P20309	54.0	295069	6.82390874094	8.65757731918	16845	16845	648.877	5.856
P11229	P20309	54.0	557305	8.8	8.5	48080	48080	350.517	None
P11229	P20309	54.0	558766	9.22184874962	9.22914798836	47947	47947	482.678	None
P11229	P20309	54.0	560592	9.50863830617	9.11918640772	47947	47947	335.396	3.481
P11229	P20309	54.0	560771	9.6	9.3	48080	48080	336.49	None
P11229	P20309	54.0	562399	9.58502665203	9.03621217265	47947	47947	335.396	2.838
P11229	P20309	54.0	564074	9.63827216398	9.61978875829	47947	47947	484.651	None
P11229	P20309	54.0	564086	9.50863830617	9.21467016499	47947	47947	472.595	None
P11229	P20309	54.0	564312	5.79669508386	5.56351930499	48080	48080	412.588	3.874
P11229	P20309	54.0	565867	9.55284196866	9.61978875829	47947	47947	484.606	None
P11229	P20309	54.0	565868	9.79588001734	9.60205999133	47947	47947	478.623	None
P11229	P20309	54.0	565880	9.69897000434	9.50863830617	47947	47947	343.44	3.104
P11229	P20309	54.0	565881	9.63827216398	9.3767507096	47947	47947	343.44	3.104
P11229	P20309	54.0	565888	9.82390874094	9.7447274949	47947	47947	470.644	None
P11229	P20309	54.0	566099	5.65797231191	5.53835143194	48080	48080	376.534	4.083
P11229	P20309	54.0	400212	6.09001630506	6.14224547794	37106	37106	429.35	4.76
P11229	P20309	54.0	567696	9.42021640338	9.31875876262	47947	47947	478.623	None
P11229	P20309	54.0	567706	9.44369749923	9.04575749056	47947	47947	337.412	3.15
P11229	P20309	54.0	567707	9.72124639905	9.40893539297	47947	47947	335.461	3.253
P11229	P20309	54.0	567708	8.95078197733	8.9829666607	47947	47947	440.553	None
P11229	P20309	54.0	567710	9.35654732351	9.50863830617	47947	47947	440.553	None
P11229	P20309	54.0	567951	6.55752023094	6.16304326294	48080	48080	349.466	1.551
P11229	P20309	54.0	567962	6.22475374026	6.07623803917	48080	48080	438.604	5.747
P11229	P20309	54.0	568070	9.49485002168	7.11918640772	48111	48111	294.391	3.826
P11229	P20309	54.0	437267	8.33724216832	7.98716277529	38803	38803	None	None
P11229	P20309	54.0	437319	7.35654732351	7.52287874528	38803	38803	451.73	None
P11229	P20309	54.0	437320	7.46852108296	7.61978875829	38803	38803	395.624	None
P11229	P20309	54.0	437621	9.60205999133	9.17339374311	16845	16845,52761	289.369	1.721
P11229	P20309	54.0	702184	6.82390874094	5.55284196866	52761	52761	301.466	5.169
P11229	P20309	54.0	443758	6.00115394103	6.54335804912	43244,43244	43244,43244	757.913	6.095
P11229	P20309	54.0	358158	7.03151705145	9.40893539297	31697	31697	712.105	4.831
P11229	P20309	54.0	358159	6.58502665203	8.92081875395	31697	31697	726.131	5.219
P11229	P20309	54.0	555316	8.57675412606	8.68402965454	47947	47947	304.404	None
P11229	P20309	54.0	555323	8.50863830617	8.77469071827	47947	47947	434.59	None
P11229	P20309	54.0	555324	9.20065945055	9.14874165128	47947	47947	470.579	None
P11229	P20309	54.0	555579	6.11350927483	5.97510403989	48080	48080	474.657	5.45
P11229	P20309	54.0	555580	6.97881070093	6.68613277963	48080	48080	381.552	6.474
P11229	P20309	54.0	560602	9.5376020021	9.34678748622	47947	47947	482.678	None
P11229	P20309	54.0	321964	8.85387196432	8.46927376046	38803	30486,38803	325.488	5.661
P11229	P20309	54.0	62934	7.7447274949	7.04575749056	52761	52761	312.797	2.887
P11229	P20309	54.0	557035	8.89962945488	9.01772876696	47947	47947	468.607	None
P11229	P20309	54.0	26653	8.79588001734	7.40343770082	52761	52761,52761	281.417	3.961
P11229	P20309	54.0	99081	5.63827216398	4.82390874094	15502	15502	183.247	1.044
P11229	P20309	54.0	427328	9.65757731918	9.45593195565	47947	47947	392.512	None
P11229	P20309	54.0	558981	10.8	10.2	48080	48080	330.466	4.834
P11229	P20309	54.0	557055	9.5376020021	9.55284196866	47947	47947	456.553	None
P11229	P20309	54.0	560599	9.38721614328	9.40893539297	47947	47947	448.662	None
P11229	P20309	54.0	560603	9.09151498112	8.79048498546	47947	47947	470.644	None
P11229	P20309	54.0	553998	9.5	10.9	44209	44209	None	None
P11229	P20309	54.0	482144	6.29670862188	6.89962945488	43093	43093	255.353	1.86
P11229	P20309	54.0	351785	6.58502665203	6.79588001734	31358	31358	471.498	3.784
P11229	P20309	54.0	99028	8.33724216832	6.16749108729	15502	15502	169.221	0.508
P11229	P20309	54.0	400196	6.3767507096	6.39019223067	37106	37106	444.385	None
P11229	P20309	54.0	357270	6.23657200644	9.03621217265	31697	31697	690.794	4.339
P11229	P20309	54.0	357271	7.18708664336	9.76955107862	31697	31697	716.831	4.81
P11229	P20309	54.0	619483	6.45593195565	5.43179827593	50646	50646	433.803	4.774
P11229	P20309	54.0	619485	5.5376020021	5.36653154442	50646	50646	411.848	4.689
P11229	P20309	54.0	619486	6.30980391997	5.3767507096	50646	50646	479.846	5.632
P11229	P20309	54.0	357743	6.65757731918	9.2757241304	31697	31697	730.858	5.266
P11229	P20309	54.0	357744	7.14874165128	9.72124639905	31697	31697	744.885	5.723
P11229	P20309	54.0	357745	6.09691001301	8.61978875829	31697	31697	607.663	4.027
P11229	P20309	54.0	357747	6.67778070527	9.2924298239	31697	31697	730.858	5.392
P11229	P20309	54.0	358046	6.33724216832	8.79588001734	31697	31697	712.105	4.836
P11229	P20309	54.0	358047	6.76955107862	9.52287874528	31697	31697	662.741	3.454
P11229	P20309	54.0	358126	5.7447274949	8.3767507096	31697	31697	608.77	2.838
P11229	P20309	54.0	620695	6.01772876696	6.08618614762	50646	50646	378.296	4.411
P11229	P20309	54.0	620696	6.08618614762	5.25181197299	50646	50646	373.876	3.731
P11229	P20309	54.0	562404	9.85387196432	9.76955107862	47947	47947	484.651	None
P11229	P20309	54.0	562407	9.63827216398	8.9829666607	47947	47947	486.579	None
P11229	P20309	54.0	229058	9.0	8.9969810225	36283	30486,36283	357.486	4.646
P11229	P20309	54.0	491534	8.18708664336	6.36653154442	52761	52761	404.548	3.19
P11229	P20309	54.0	562603	5.99267904708	5.87354388657	48080	48080	467.645	5.662
P11229	P20309	54.0	494347	5.0	5.52287874528	45105	45105	455.43	4.659
P11229	P20309	54.0	494434	5.30102999566	4.95860731484	45105	45105	470.445	4.253
P11229	P20309	54.0	499055	8.84691001301	9.39302832385	46253,46253	46253,46253	428.586	None
P11229	P20309	54.0	564083	9.69897000434	9.63827216398	47947	47947	349.468	3.057
P11229	P20309	54.0	111258	8.55284196866	9.31875876262	3926	3926	439.61	5.977
P11229	P20309	54.0	357269	6.56863623584	9.2924298239	31697	31697	676.768	3.99
P11229	P20309	54.0	562402	9.85387196432	9.69897000434	47947	47947	454.625	None
P11229	P20309	54.0	562386	9.46852108296	9.43179827593	47947	47947	468.651	None
P11229	P20309	54.0	114704	7.3767507096	6.91506642506	3926	3926	510.688	4.612
P11229	P20309	54.0	114739	7.59006687667	7.99567862622	3926	3926	546.742	4.153
P11229	P20309	54.0	114912	8.18708664336	8.43179827593	3926	3926	512.661	4.481
P11229	P20309	54.0	195974	8.95860731484	8.49485002168	52761	52761	None	None
P11229	P20309	54.0	562595	9.1	8.6	48080	48080	321.456	4.289
P11229	P20309	54.0	562604	5.89414932561	5.71242219092	48080	48080	405.576	4.428
P11229	P20309	54.0	565884	7.0	6.69897000434	47947	47947	440.598	None
P11229	P20309	54.0	499120	9.64794000867	10.2218487496	46253,46253	46253,46253,46253	428.586	None
P11229	P20309	54.0	553991	8.85	9.9	45822,44209	45822,44209,44209	None	None
P11229	P20309	54.0	702157	7.21467016499	5.15490195999	52761	52761	407.505	1.89
P11229	P20309	54.0	567939	11.4	10.7	48080	48080	345.5	None
P30518	P30559	37.0	398628	7.46852108296	6.0	37042	37042	489.925	4.509
P30518	P30559	37.0	398633	6.0	6.0	37042	37042	426.825	4.385
P30518	P30559	37.0	398636	6.0	6.0	37042	37042	505.925	5.559
P30518	P30559	37.0	620678	3.46470587996	7.5376020021	50633	50633	366.389	3.307
P30518	P30559	37.0	398624	7.95860731484	6.0	37042	37042	489.925	3.936
P30518	P30559	37.0	33420	4.43179827593	8.01810608633	52842	44053,52842	507.578	1.925
P30518	P30559	37.0	438452	6.02227639471	9.18708664336	38537	38537	494.583	1.841
P30518	P30559	37.0	308080	6.07058107429	7.15708436269	49614	49614,49614	600.777	4.019
P30518	P30559	37.0	308821	7.30102999566	6.70114692359	30695,30695,37042,49614,49614	37042,49614,49614	402.876	4.708
P30518	P30559	37.0	572209	6.48811663902	7.72124639905	48483	48483	630.108	3.135
P30518	P30559	37.0	703577	5.60205999133	7.85387196432	52842	52842	492.547	3.128
P30518	P30559	37.0	703759	6.30102999566	7.25181197299	52842	52842	372.42	4.036
P30518	P30559	37.0	48705	5.45593195565	8.56863623584	16468	36382	1007.19	None
P30518	P30559	37.0	590922	5.55752023094	7.39794000867	49474	49474	369.393	2.864
P30518	P30559	37.0	590971	5.92445303861	7.73518217699	49474	49474	399.419	2.6
P30518	P30559	37.0	333024	5.60205999133	7.6883753548	30371	30371,30371	494.563	2.336
P30518	P30559	37.0	73070	8.61092437481	6.28483264215	4138,5160,5160,14475,30136,37042,37905,37905	37042	473.926	5.676
P30518	P30559	37.0	603161	8.68165577602	7.0816164763	49614,49614	49614,49614	446.54	6.11
P30518	P30559	37.0	603226	4.43179827593	8.33724216832	49614	49614	424.446	2.339
P30518	P30559	37.0	603294	5.46852108296	5.60205999133	49614	49614	584.775	4.655
P30518	P30559	37.0	603297	8.19382002602	6.95467702121	49614	49614	513.589	5.687
P30518	P30559	37.0	603298	6.03952922247	7.55595520408	49614	49614	398.46	3.893
P30518	P30559	37.0	603299	7.5376020021	7.76955107862	49614	49614	418.879	4.072
P30518	P30559	37.0	214427	5.25181197299	6.2757241304	52842	52842	459.598	2.276
P30518	P30559	37.0	703311	6.22914798836	7.88605664769	52842	52842	554.766	1.294
P30518	P30559	37.0	352319	6.48148606012	7.56863623584	38537	30371,30371,38537	994.189	-2.962
P30518	P30559	37.0	619545	5.61978875829	7.95860731484	50633	50633	392.451	3.108
P30518	P30559	37.0	620679	5.54821356448	7.60205999133	50633	50633	362.425	3.588
P30518	P30559	37.0	620680	5.63827216398	7.85387196432	50633	50633	376.452	3.965
P30518	P30559	37.0	491568	6.0	7.34678748622	44589	44589	391.426	2.869
P30518	P30559	37.0	491569	5.19382002602	7.72124639905	44589	44589	398.456	2.958
P30518	P30559	37.0	496153	9.1739251973	9.18708664336	52842	52842	625.138	2.874
P30518	P30559	37.0	108428	4.55284196866	8.30980391997	52842	52842	586.678	2.537
Q99500	Q9H228	41.0	349713	5.65757731918	7.79588001734	31189	31189	453.481	1.209
Q99500	Q9H228	41.0	519434	8.0527312075	8.85387196432	46636,46636	46636	425.459	3.936
Q99500	Q9H228	41.0	327986	4.92081875395	9.09691001301	30194	30194	417.5	1.834
Q99500	Q9H228	41.0	328064	4.92081875395	9.0	30194,31421	30194,31421	391.463	1.293
Q99500	Q9H228	41.0	328100	4.23657200644	8.79588001734	30194	30194	377.436	1.042
Q99500	Q9H228	41.0	328106	4.85387196432	9.30102999566	30194	30194	403.474	1.378
Q99500	Q9H228	41.0	350460	6.02227639471	6.02227639471	31478	31478	401.844	4.514
Q99500	Q9H228	41.0	350719	6.45860731484	8.03657164553	31478,37329	31478,37329	391.42	4.341
Q99500	Q9H228	41.0	350778	6.0268721464	7.13667713988	31478	31478	400.855	5.126
Q99500	Q9H228	41.0	352154	5.82390874094	6.85387196432	31421	31421	405.489	1.615
Q99500	Q9H228	41.0	308644	7.72124639905	7.46852108296	20158	20158	363.472	5.159
Q99500	Q9H228	41.0	308667	6.72124639905	6.18045606446	20158	20158	375.526	5.998
Q99500	Q9H228	41.0	410245	6.39794000867	8.0043648054	37329	37329	448.435	5.866
Q99500	Q9H228	41.0	410247	6.73518217699	8.40893539297	37329	37329	448.435	5.656
Q99500	Q9H228	41.0	410248	5.55909091793	7.54363396687	37329	37329	392.408	2.993
Q99500	Q9H228	41.0	410249	6.91009488856	8.2924298239	37329	37329	446.419	5.29
Q99500	Q9H228	41.0	410250	5.5800725077	7.86646109163	37329,37329	37329,37329,37329	403.431	4.227
Q99500	Q9H228	41.0	308707	8.56073910225	9.18662457316	20158,20158	20158,20158	381.489	5.319
Q99500	Q9H228	41.0	308745	7.54575749056	6.92233198127	20158,20158	20158,20158	375.526	5.947
Q99500	Q9H228	41.0	308807	8.32790214206	8.92081875395	20158	20158	395.516	5.776
Q99500	Q9H228	41.0	308877	7.20115240704	8.65757731918	20158,35314	20158	367.463	5.184
Q99500	Q9H228	41.0	549047	6.20065945055	7.76955107862	20586	20586	425.459	3.59
Q99500	Q9H228	41.0	552882	6.10237290871	7.79588001734	20586	20586	441.525	4.49
Q99500	Q9H228	41.0	292583	8.82800046547	8.69897000434	50767,50767	50767	379.472	4.752
Q99500	Q9H228	41.0	459612	7.76600367024	7.00086945871	47180,47180	47180	498.508	4.144
Q99500	Q9H228	41.0	308583	8.00877392431	7.61978875829	20158	20158	349.489	5.508
Q99500	Q9H228	41.0	308584	5.92081875395	6.16749108729	20158	20158	389.553	6.454
Q99500	Q9H228	41.0	308636	7.76955107862	7.39794000867	20158	20158	377.499	5.302
Q99500	Q9H228	41.0	308660	6.38721614328	6.63827216398	20158	20158	389.553	6.454
Q99500	Q9H228	41.0	308733	8.1205440538	7.51928945297	20158,20158	20158,20158	373.553	6.14
Q99500	Q9H228	41.0	308817	8.28399665637	7.76955107862	20158	20158	375.526	5.947
Q99500	Q9H228	41.0	316181	5.79588001734	7.2924298239	20586	20586	425.525	5.378
Q99500	Q9H228	41.0	316305	5.76955107862	7.43179827593	20586	20586	395.433	4.167
Q99500	Q9H228	41.0	316374	6.10790539731	7.58502665203	20586	20586	409.46	4.479
Q99500	Q9H228	41.0	316630	5.56863623584	6.06550154876	20586	20586	315.453	4.238
Q99500	Q9H228	41.0	186330	8.20065945055	7.85387196432	6444,20586,21408,35314,50800	20586,21408	387.451	4.127
Q99500	Q9H228	41.0	188278	6.34678748622	7.28399665637	5839	5839	372.396	3.192
Q99500	Q9H228	41.0	188322	7.05060999336	7.38721614328	5839	5839	400.449	4.105
Q99500	Q9H228	41.0	188644	6.13076828027	6.79588001734	5839	5839	428.503	5.017
Q99500	Q9H228	41.0	192827	8.44369749923	7.88605664769	20158,35314	20158	335.462	4.972
Q99500	Q9H228	41.0	316459	6.48148606012	7.92081875395	20586	20586	395.433	4.167
Q99500	Q9H228	41.0	316625	6.16115090926	7.5376020021	20586	20586	411.499	5.066
Q99500	Q9H228	41.0	327962	4.92081875395	8.28399665637	30194	30194	391.463	1.043
Q99500	Q9H228	41.0	590246	5.8696662315	7.08618614762	49458	49458	371.453	2.444
Q99500	Q9H228	41.0	328124	5.36835333704	9.30102999566	30194	30194	439.455	0.626
Q99500	Q9H228	41.0	328165	5.39599006759	9.39794000867	30194	30194	439.455	0.626
Q99500	Q9H228	41.0	459244	6.96040937698	7.36051351073	47180,47180	47180	422.412	2.625
Q99500	Q9H228	41.0	459245	8.32114689461	8.5376020021	47180,47180	47180	436.439	3.081
Q99500	Q9H228	41.0	590327	6.46218090493	6.88605664769	49458	49458	293.363	2.588
Q99500	Q9H228	41.0	590329	6.00217691925	6.29670862188	49458	49458	331.411	4.033
Q99500	Q9H228	41.0	328200	4.88605664769	9.52287874528	30194	30194	431.408	1.297
Q99500	Q9H228	41.0	459304	7.43957160575	7.58169870868	47180,47180	47180	428.46	3.298
Q99500	Q9H228	41.0	459305	7.6757175447	6.9829666607	47180	47180	456.428	2.91
Q99500	Q9H228	41.0	459555	6.80989437914	7.13707684003	47180,47180,50767,50767	47180,50767	470.455	3.231
Q99500	Q9H228	41.0	459613	6.96950007339	6.68402965454	47180,47180	47180	493.491	4.206
Q99500	Q9H228	41.0	459614	7.69897000434	8.01772876696	47180,50767,50767	47180,50767	479.465	3.885
Q99500	Q9H228	41.0	459674	7.31539207129	7.89279003035	47180,47180	47180	445.449	3.6
Q99500	Q9H228	41.0	459675	7.3835019448	8.45593195565	47180,47180	47180	459.475	4.056
Q99500	Q9H228	41.0	459611	8.21357581136	7.15242734086	47180,47180	47180	484.481	3.687
Q99500	Q9H228	41.0	329715	6.2757241304	7.63827216398	31421,35314	31421	447.47	2.387
Q99500	Q9H228	41.0	318474	8.50863830617	9.48328812226	21408,50628,50628	21408,50628	387.451	4.127
Q99500	Q9H228	41.0	318534	8.19815722519	8.5376020021	21408,37319,50510,50628	37319,50510,50628	387.451	4.127
Q99500	Q9H228	41.0	188407	6.05620880107	5.91364016933	5839	5839	408.513	4.739
Q99500	Q9H228	41.0	188433	6.06429125216	5.79425445906	5839	5839	380.46	3.827
Q99500	Q9H228	41.0	349688	5.11918640772	7.52287874528	31189	31189	435.491	2.166
Q99500	Q9H228	41.0	349847	5.1739251973	7.09691001301	31189	31189	419.516	2.197
Q99500	Q9H228	41.0	349848	5.76955107862	7.69897000434	31189	31189	431.527	2.417
Q99500	Q9H228	41.0	350806	6.95860731484	7.39794000867	37329	37329	434.408	5.404
Q99500	Q9H228	41.0	351861	5.31875876262	6.88605664769	31421	31421	447.47	2.531
Q99500	Q9H228	41.0	352005	6.05987911205	8.12551856937	31421,31421	31421,31421	453.481	0.948
Q99500	Q9H228	41.0	352030	6.33724216832	7.67778070527	31421	31421	467.508	1.404
Q99500	Q9H228	41.0	352125	5.67778070527	6.40893539297	31421	31421	461.497	2.709
Q99500	Q9H228	41.0	352182	5.50863830617	7.24412514433	31421	31421	431.527	2.156
Q99500	Q9H228	41.0	616159	8.26760624018	8.65757731918	50510	50510	373.424	4.017
Q99500	Q9H228	41.0	616228	6.82102305271	7.72124639905	50510	50510	371.451	3.925
Q99500	Q9H228	41.0	616231	6.52287874528	6.69897000434	50510	50510	321.454	1.878
Q99500	Q9H228	41.0	616232	5.19382002602	5.44369749923	50510	50510	359.509	4.078
Q99500	Q9H228	41.0	616291	5.61978875829	6.0	50510	50510	425.585	2.734
Q99500	Q9H228	41.0	459553	6.20204035626	6.34198860334	47180	47180	442.402	2.903
Q99500	Q9H228	41.0	619778	7.72699872794	8.48174942855	50628,50628,50628	50628,50628	413.488	4.561
Q99500	Q9H228	41.0	619838	8.27744834579	8.82681373159	50628,50628	50628	397.489	5.449
Q99500	Q9H228	41.0	308732	7.2924298239	6.56863623584	20158	20158	375.526	5.608
Q99500	Q9H228	41.0	622600	5.42021640338	5.86646109163	50767	50767	482.465	3.238
Q99500	Q9H228	41.0	622806	5.34678748622	7.05948351507	50767	50767	538.453	4.173
Q99500	Q9H228	41.0	622870	5.69897000434	8.01772876696	50767	50767	547.463	4.827
Q99500	Q9H228	41.0	519381	8.00848019198	8.05551732785	46636,46636	46636	402.422	2.962
Q99500	Q9H228	41.0	628155	6.91009488856	7.03806208737	51007,51007,51007	51007,51007	460.974	4.941
Q99500	Q9H228	41.0	328031	8.41341269533	8.7447274949	30194	30194	405.489	1.5
Q99500	Q9H228	41.0	193150	8.50863830617	8.08618614762	20158	20158	355.452	4.801
Q99500	Q9H228	41.0	374212	9.15490195999	8.86407919673	20586,20165,35314,37319,46636,46636,50628,51007,51007	20586,20165,37319,46636,51007,51007	379.472	4.752
Q99500	Q9H228	41.0	643230	8.20065945055	9.11350927483	20158	20158	389.467	4.128
Q99500	Q9H228	41.0	519382	8.11241330729	8.16115090926	46636,46636	46636	420.413	3.167
Q99500	Q9H228	41.0	519433	8.22623571177	8.49485002168	46636,46636	46636	420.413	3.167
Q99500	Q9H228	41.0	519435	8.10157412548	8.95860731484	46636,46636	46636	443.449	4.142
Q99500	Q9H228	41.0	349084	5.42021640338	7.82390874094	31189,31189,31189	31189,31189,31189	453.481	1.209
Q99500	Q9H228	41.0	349332	5.0	6.7447274949	31189	31189	391.463	1.735
P25100	P08588	22.0	591110	6.46852108296	5.0672726327	49480	49480	363.406	2.847
P30307	P30304	34.0	381303	5.36653154442	5.2924298239	35684	35684	408.571	8.079
P30307	P30304	34.0	707312	4.30980391997	4.56863623584	53075	53075	306.312	3.715
P30307	P30304	34.0	707423	4.32790214206	4.15490195999	53075	53075	336.338	3.699
P30307	P30304	34.0	707424	4.1739251973	4.10790539731	53075	53075	366.364	3.682
P30307	P30304	34.0	707425	4.58502665203	4.55284196866	53075	53075	292.285	3.489
P30307	P30304	34.0	707533	4.14266750357	4.2076083105	53075	53075	324.284	3.005
P30307	P30304	34.0	381298	4.26841123481	4.35261702989	35684	35684	310.385	4.886
P30307	P30304	34.0	381300	5.24412514433	5.09151498112	35684	35684	352.465	6.255
P30307	P30304	34.0	381301	4.89962945488	5.20065945055	35684	35684	366.492	6.711
P30307	P30304	34.0	381302	5.06550154876	5.32790214206	35684	35684	380.518	7.167
P30307	P30304	34.0	381304	5.05551732785	5.34678748622	35684	35684	406.556	7.635
Q07973	P15538	25.0	6514	6.50584540598	6.64975198167	35331	21546,30235,30917,44174,51866	531.431	3.61
Q9NY46	Q99250	87.0	420803	5.61083391564	5.13135595922	38190,38620,38620	38190,38620,38620,53932	357.788	4.451
Q16478	P42261	31.0	11671	6.75202673364	5.12784372725	14175	14175	213.23	-2.514
Q16478	P42261	31.0	198978	4.53910215724	6.41341269533	14175	14175	199.164	-4.497
Q16478	P42261	31.0	14864	5.66877521898	6.98716277529	14175	14175	186.165	-2.709
Q16478	P42261	31.0	199443	8.5376020021	7.5376020021	14175	14175	279.048	-3.815
Q16478	P42261	31.0	199577	5.93930215965	6.61978875829	14175	14175	214.179	-4.4
Q16478	P42261	31.0	199578	5.70333480974	6.7878123956	14175	14175	200.152	-4.478
Q16478	P42261	31.0	198912	7.24336389175	7.18708664336	14175	14175	233.609	-4.128
Q16478	P42261	31.0	198946	8.04095860768	7.03621217265	14175	14175	278.06	-4.044
Q16478	P42261	31.0	199497	5.73992861201	7.83268266525	14175	14175	217.155	-4.587
Q16478	P42261	31.0	199591	6.40560744962	6.55439579673	14175	14175	244.162	-4.755
Q16478	P42261	31.0	199555	7.51004152058	8.14874165128	14175	14175	234.597	-3.924
Q16478	P42261	31.0	199593	7.70333480974	7.13135556161	14175	14175	326.049	-3.692
Q16478	P42261	31.0	199610	9.61978875829	6.7878123956	14175	14175	325.061	-4.215
Q16478	P42261	31.0	116265	6.15428198203	5.86646109163	14175	14175	147.129	-3.459
P13866	P31639	58.0	702513	6.04095860768	8.65757731918	52770	52770	460.515	3.666
P13866	P31639	58.0	342264	5.66958622665	7.55284196866	30833	30833	413.464	2.868
P13866	P31639	58.0	309005	6.76635137222	7.95860731484	30372,30833,38587,52770	30372,30833,38587,45156,46153,46153,52770	458.458	2.101
P13866	P31639	58.0	616004	5.16749108729	7.22914798836	50501	50501	424.872	1.377
P13866	P31639	58.0	616071	5.81247927916	8.18045606446	50501	50501	386.438	1.966
P13866	P31639	58.0	332286	6.14387555576	7.40893539297	30372	30372	442.462	1.342
P13866	P31639	58.0	583290	5.22184874962	8.88605664769	49070	49070	446.921	2.878
P13866	P31639	58.0	441579	6.05060999336	8.95860731484	38587,48692,48984,49070,50501,51619	38587,46153,48692,49070,49735,50501,51306,51619,52206,54007	408.873	2.409
P13866	P31639	58.0	576795	5.65313652554	7.60205999133	48984,48984	48984,48984,48984,48984	408.873	2.989
P13866	P31639	58.0	583190	6.15490195999	8.42021640338	49070	49070	422.874	3.732
P13866	P31639	58.0	583208	6.69897000434	8.60205999133	49070	49070	422.856	1.833
P13866	P31639	58.0	583209	6.22184874962	8.18045606446	49070	49070	420.883	2.792
P13866	P31639	58.0	583215	4.97881070093	7.16749108729	49070	49070	471.328	2.846
P13866	P31639	58.0	583234	5.45593195565	7.36653154442	49070	49070	462.92	3.171
P13866	P31639	58.0	583241	6.0	8.0	49070	49070	445.896	4.093
P13866	P31639	58.0	583263	4.36653154442	7.65757731918	49070	49070	434.867	2.221
P13866	P31639	58.0	583268	6.0	7.0	49070	49070	424.847	2.541
P13866	P31639	58.0	583272	5.79588001734	8.15490195999	49070	49070	456.864	2.827
P13866	P31639	58.0	583288	5.0	7.14874165128	49070	49070	402.438	1.517
P13866	P31639	58.0	583289	5.0	6.0	49070	49070	454.873	2.387
P13866	P31639	58.0	583293	5.01322826573	7.88605664769	49070	49070	448.936	3.25
P13866	P31639	58.0	583299	5.88605664769	8.18708664336	49070,51619	49070,51619	436.883	2.181
P13866	P31639	58.0	583317	6.0	8.0	49070	49070	436.883	2.319
P13866	P31639	58.0	623150	5.39361863489	7.75945075172	50751	50751	406.493	2.248
P13866	P31639	58.0	332273	5.51570016065	6.40450377817	30372	30372	443.49	2.852
P13866	P31639	58.0	332402	6.83863199777	7.61978875829	30372,30833	30372,30833	441.474	2.44
P13866	P31639	58.0	332403	6.70333480974	7.1739251973	30372	30372	455.5	2.646
P13866	P31639	58.0	597564	4.35654732351	4.39794000867	49750	49750	532.584	3.55
P13866	P31639	58.0	597565	4.40893539297	4.39794000867	49750	49750	592.636	3.517
P13866	P31639	58.0	597568	4.30102999566	4.45593195565	49750	49750	562.61	3.533
P13866	P31639	58.0	597569	5.39794000867	6.30102999566	49750	49750	576.637	3.887
P13866	P31639	58.0	597691	4.30102999566	5.15490195999	49750	49750	550.557	2.968
P13866	P31639	58.0	597692	5.30102999566	4.45593195565	49750	49750	592.636	3.08
P13866	P31639	58.0	597693	5.39794000867	4.95860731484	49750	49750	622.662	3.063
P13866	P31639	58.0	597694	5.30102999566	6.0	49750	49750	542.622	4.388
P13866	P31639	58.0	597696	4.01322826573	4.92081875395	49750	49750	468.542	2.922
P13866	P31639	58.0	597733	6.61978875829	9.0	50501	50501	394.846	2.061
P13866	P31639	58.0	342328	5.92445303861	6.69464863055	30833	30833	443.49	2.714
P13866	P31639	58.0	342550	5.82102305271	6.91721462968	30833	30833	415.436	1.909
P13866	P31639	58.0	342670	5.53910215724	7.28399665637	30833	30833	431.502	2.468
P13866	P31639	58.0	342762	5.44249279809	6.91721462968	30833	30833	457.473	2.168
P13866	P31639	58.0	342799	5.95860731484	6.69680394258	30833	30833	449.496	3.29
P13866	P31639	58.0	583214	5.60205999133	8.14874165128	49070	49070	434.91	3.043
P13866	P31639	58.0	559862	5.30102999566	5.69897000434	49750	49750	606.663	3.871
P13866	P31639	58.0	332272	6.21395878976	6.7878123956	30372,30833	30372,30833	429.463	2.366
P13866	P31639	58.0	342219	5.35753547976	7.18045606446	30833	30833	399.437	2.412
P13866	P31639	58.0	342272	5.70553377384	6.84466396253	30833	30833	462.494	2.294
P13866	P31639	58.0	342677	5.49485002168	6.92445303861	30833	30833	427.49	3.324
P13866	P31639	58.0	342678	5.64975198167	7.30102999566	30833	30833	467.534	3.106
P13866	P31639	58.0	583199	5.56863623584	8.23657200644	49070	49070	434.91	3.2
P13866	P31639	58.0	583217	4.85387196432	7.15490195999	49070	49070	502.908	4.207
P13866	P31639	58.0	615943	7.13667713988	8.61978875829	50501	50501	378.847	2.949
P13866	P31639	58.0	616005	5.95860731484	7.2757241304	50501	50501	398.492	3.601
P13866	P31639	58.0	616006	6.72124639905	8.52287874528	50501	50501	368.466	3.698
P13866	P31639	58.0	616007	6.43179827593	8.10237290871	50501	50501	370.439	2.739
P13866	P31639	58.0	616070	5.82390874094	8.46852108296	50501	50501	384.465	2.924
P13866	P31639	58.0	616145	5.25181197299	7.49485002168	50501	50501	420.883	2.493
P13866	P31639	58.0	583294	5.50863830617	9.52287874528	49070	49070	476.828	3.969
P13866	P31639	58.0	583316	5.82390874094	9.09691001301	49070	49070	424.847	2.541
P13866	P31639	58.0	583321	5.2757241304	8.06550154876	49070	49070	404.429	2.333
P13866	P31639	58.0	622053	6.58502665203	8.77469071827	50751	50751	410.912	2.805
P13866	P31639	58.0	622054	6.67985371389	8.86327943284	50751	50751	394.912	3.308
P13866	P31639	58.0	622055	6.22040350874	8.74957999769	50751	50751	408.939	3.764
P13866	P31639	58.0	622056	5.08830984125	8.39685562738	50751	50751	422.965	4.016
P13866	P31639	58.0	622057	4.44855000203	7.72584215074	50751	50751	436.992	4.222
P13866	P31639	58.0	622122	6.4078232426	8.93554201077	50751	50751	426.977	3.364
P13866	P31639	58.0	622123	5.39902710431	8.64589156085	50751	50751	434.546	2.96
P13866	P31639	58.0	622124	5.54821356448	8.76700388961	50751	50751	418.546	3.57
P13866	P31639	58.0	622125	4.76195389687	8.57186520597	50751	50751	432.573	3.821
P13866	P31639	58.0	622126	5.47625353319	8.82102305271	50751	50751	438.965	3.748
P13866	P31639	58.0	623148	6.17327747983	8.64016451766	50751	50751	404.52	2.976
P13866	P31639	58.0	623151	4.0	7.42136079003	50751	50751	420.519	2.473
P13866	P31639	58.0	623152	5.36957212497	7.96657624451	50751	50751	450.545	2.457
P13866	P31639	58.0	623083	6.24795155218	7.87289520164	50751	50751	420.519	2.473
P13866	P31639	58.0	623084	5.09908693226	8.0268721464	50751	50751	408.484	2.695
P13866	P31639	58.0	493634	6.14266750357	8.3210325765	51619	45767,51619	392.873	3.019
P13866	P31639	58.0	623081	4.58335949266	7.13312218566	50751	50751	390.493	2.49
P13866	P31639	58.0	623082	4.83564714422	6.54821356448	50751	50751	406.493	2.248
P13866	P31639	58.0	623149	5.91721462968	8.75202673364	50751	50751	424.938	3.154
P13866	P31639	58.0	644963	4.04095860768	7.28399665637	51619	51619	462.963	3.44
P13866	P31639	58.0	644964	5.3767507096	8.92081875395	51619	51619	466.952	2.284
P13866	P31639	58.0	645001	3.87289520164	6.76955107862	51619	51619	504.924	3.831
P13866	P31639	58.0	645036	3.98716277529	6.95860731484	51619	51619	480.978	2.346
P13866	P31639	58.0	645038	4.22184874962	7.79588001734	51619	51619	480.978	2.662
P13866	P31639	58.0	645073	3.85387196432	6.88605664769	51619	51619	500.96	3.276
P13866	P31639	58.0	645113	4.50863830617	7.92081875395	51619	51619	476.99	3.761
P13866	P31639	58.0	597690	4.76955107862	6.0	49750	49750	516.585	3.92
P13866	P31639	58.0	391232	6.6090648929	7.44855000203	15910,15910,36468,38587,48984,49750,50751	36468,38587,45767,45156,45156,46153,46153,49750,50751	436.409	0.827
P13866	P31639	58.0	391224	4.9829666607	5.76955107862	36468	36468	438.513	5.89
P13866	P31639	58.0	391228	4.72815839346	5.38721614328	36468	36468	424.486	5.664
P13866	P31639	58.0	571716	5.0	7.14874165128	48692	48692	402.438	1.759
P13866	P31639	58.0	571745	6.2076083105	8.18045606446	48692	48692	420.883	3.033
P29120	Q16549	30.0	579940	8.76955107862	5.28979798534	49129	49129	602.732	-1.85
P29120	Q16549	30.0	579938	9.12493873661	5.21084250809	49129	49129	678.828	-0.151
P29120	Q16549	30.0	579939	8.43770713554	6.01412464269	49129	49129	714.945	2.01
P55210	P55212	30.0	400114	7.95860731484	7.21467016499	37077	37077	487.478	2.452
P55210	P55212	30.0	498631	6.23136189875	6.61798295743	46275	46275	418.468	2.298
P55210	P55212	30.0	300869	10.0457574906	8.46344155743	20792	20792	561.674	-1.798
P55210	P55212	30.0	300985	10.8860566477	8.76955107862	20792	20792	575.7	-1.342
P55210	P55212	30.0	359922	7.62893213773	5.43179827593	31672,31830,36140	31672,36140	538.587	4.083
P55210	P55212	30.0	366343	5.92081875395	3.25963731051	34848	34848	1010.16	None
P55210	P55212	30.0	498627	6.87942606879	5.00731396084	46275	46275	356.396	1.457
P55210	P55212	30.0	498629	6.32697909287	6.70553377384	46275	46275	434.468	1.701
P55210	P55212	30.0	498702	6.35359627378	6.44611697336	46275	46275	448.494	2.281
P55210	P55212	30.0	498854	6.32697909287	6.32975414693	46275	46275	487.358	3.626
P55210	P55212	30.0	499549	5.82885884897	4.89167180573	46275	46275	402.487	2.009
P55210	P55212	30.0	499550	6.05650548409	6.48811663902	46275	46275	432.495	2.754
P55210	P55212	30.0	499600	5.9404365821	6.26360349772	46275	46275	462.521	2.737
P55210	P55212	30.0	499601	5.46648213798	6.24565166429	46275	46275	501.385	4.083
P55210	P55212	30.0	499658	5.10237290871	6.22789843072	46275	46275	503.358	2.853
P55210	P55212	30.0	499659	5.78914663469	6.82102305271	46275	46275	450.533	2.269
P55210	P55212	30.0	499660	5.72284938604	6.72584215074	46275	46275	480.559	2.253
P55210	P55212	30.0	499661	5.2924298239	6.63827216398	46275	46275	519.423	3.598
P55210	P55212	30.0	498628	6.60554831917	6.80687540165	46275	46275	404.442	1.718
P55210	P55212	30.0	498630	6.46852108296	6.55284196866	46275	46275	473.332	3.046
P55210	P55212	30.0	499602	5.34998404753	6.37161106995	46275	46275	434.468	1.524
P55210	P55212	30.0	499603	5.38721614328	6.34390179799	46275	46275	464.494	1.508
P55210	P55212	30.0	382998	7.45842075605	5.05060999336	36140	36140	555.44	4.447
P55210	P55212	30.0	382999	7.93181413825	5.01999662842	36140	36140	493.532	2.306
P55210	P55212	30.0	383000	8.18045606446	5.29886393391	36140	36140	556.428	3.296
P55210	P55212	30.0	383001	5.79997073345	6.39040559077	36140	36140	434.468	2.169
P55210	P55212	30.0	383002	6.10513034325	6.15614457738	36140	36140	448.494	2.375
P55210	P55212	30.0	383003	7.28650945691	6.0371573188	36140	36140,46275	524.59	3.959
P55210	P55212	30.0	383004	6.89962945488	6.12842706445	36140	36140	540.59	3.716
P55210	P55212	30.0	383005	7.03526907895	6.07572071394	36140	36140	603.486	4.707
P55210	P55212	30.0	383006	7.48412615629	6.08460016479	36140	36140	525.578	2.808
P55210	P55212	30.0	383007	7.54821356448	6.18708664336	36140	36140	541.578	2.566
P55210	P55212	30.0	383008	7.58004425151	6.28819277096	36140	36140	604.474	3.556
P55210	P55212	30.0	383009	7.52870828894	6.21467016499	36140	36140	555.604	2.792
Q08881	P42680	58.0	350235	7.72124639905	4.76955107862	31474	31474	623.829	4.336
P30542	P29275	44.0	349622	7.69897000434	8.04575749056	31281	31281	302.332	1.53
P30542	P29275	44.0	349699	7.50863830617	7.7447274949	31281	31281	426.899	3.984
P30542	P29275	44.0	349727	6.2757241304	7.23657200644	31281	31281	444.89	4.19
P30542	P29275	44.0	349212	7.11350927483	7.0	31281	31281	420.507	4.097
P30542	P29275	44.0	239176	6.61083391564	7.15490195999	16827,15744	16827,15744	450.881	4.402
P30542	P29275	44.0	568643	6.8894102897	6.10790539731	48395	48395	491.544	5.359
P30542	P29275	44.0	430376	5.60205999133	7.7447274949	39453	39453	433.387	3.287
P30542	P29275	44.0	137534	8.69897000434	8.04095860768	15744	15744	311.342	2.55
P30542	P29275	44.0	402091	8.08618614762	6.64397414281	37208,37208,38198	38198	337.331	-2.019
P30542	P29275	44.0	351269	6.68824613894	7.92081875395	31443	31443	553.648	3.679
[truncated: 39,734 more rows]
