# Supplementary material for: Global Analysis of Small Molecule Binding to Related Protein Targets
Source: PLoS Comput Biol. 2012 Jan 12;8(1):e1002333. doi: 10.1371/journal.pcbi.1002333 (PMC3257267; doi:10.1371/journal.pcbi.1002333)
Supplement: Table S4 — R functions. This tab-delimited table summarizes the R functions used for statistical analysis in this article. (TXT) [file pcbi.1002333.s015.txt]

Statistical test	R function	parameters
Mann Whitney U test	pairwise.wilcox.test	p.adjust = 'bonferroni'
Anderson Darling test	ad.test	default
Levene's Test	levene.test	default
Spearman's correlation	cor.test	method = 'spearman'
Anova F test	anova	default	
multiple testing	pairwise.wilcox.test	p.adjust = 'bonferroni'
