# Supplementary material for: Global Analysis of Small Molecule Binding to Related Protein Targets
Source: PLoS Comput Biol. 2012 Jan 12;8(1):e1002333. doi: 10.1371/journal.pcbi.1002333 (PMC3257267; doi:10.1371/journal.pcbi.1002333)
Supplement: Table S5 — Clustered ligands. This tab-delimited table lists all ligands and cluster associations for 15 protein targets with differences in small molecule binding. (TXT) [file pcbi.1002333.s016.txt]

molregno	cluster	diff	target
423	13	-0.56061148119	Serotonin_transporter
592	15	0.15941572091	Serotonin_transporter
2223	19	-0.38206324657	Serotonin_transporter
6643	15	0.14449227298	Serotonin_transporter
438128	28	-0.52488136434	Serotonin_transporter
14241	12	0.00103280544	Serotonin_transporter
14367	7	-0.35367238057	Serotonin_transporter
353362	11	-1.39741327182	Serotonin_transporter
353363	11	-1.46008791542	Serotonin_transporter
353433	5	-0.89419627384	Serotonin_transporter
353672	11	-0.92427928606	Serotonin_transporter
353738	5	-1.16636421232	Serotonin_transporter
27278	14	0.97178094054	Serotonin_transporter
27342	18	0.92081875396	Serotonin_transporter
28068	8	0.07096849141	Serotonin_transporter
28220	8	-0.2136618932	Serotonin_transporter
554815	4	-1.79215214482	Serotonin_transporter
35586	17	-0.52565823945	Serotonin_transporter
66613	15	2.71780982735	Serotonin_transporter
566765	3	0.56080436213	Serotonin_transporter
400087	16	0.07246663853	Serotonin_transporter
401995	25	0.01544166958	Serotonin_transporter
438226	28	-0.78184739594	Serotonin_transporter
438496	28	-0.36408174141	Serotonin_transporter
438630	6	-0.19188552624	Serotonin_transporter
66246	19	-0.70364826662	Serotonin_transporter
329090	19	-0.03258736721	Serotonin_transporter
593611	21	0.89580188414	Serotonin_transporter
609219	3	0.52315000983	Serotonin_transporter
353308	5	-1.25009990318	Serotonin_transporter
353469	5	-1.09894895799	Serotonin_transporter
353470	5	-1.01540633104	Serotonin_transporter
353497	5	-1.25595162093	Serotonin_transporter
353498	5	-1.35458858788	Serotonin_transporter
353529	5	-1.10532896445	Serotonin_transporter
353530	11	-1.18428573767	Serotonin_transporter
353649	11	-1.1849097241	Serotonin_transporter
353671	11	-0.93665733464	Serotonin_transporter
353716	5	-0.34358234635	Serotonin_transporter
353717	11	-1.09575034748	Serotonin_transporter
353718	11	-0.51627337868	Serotonin_transporter
353765	5	-0.99594114352	Serotonin_transporter
353766	5	-1.48811663902	Serotonin_transporter
353788	5	-1.24961898214	Serotonin_transporter
353789	11	-0.98483605873	Serotonin_transporter
359546	3	-0.23516542558	Serotonin_transporter
360905	3	0.10899530757	Serotonin_transporter
382979	2	-0.24553927166	Serotonin_transporter
382980	2	-0.42271015064	Serotonin_transporter
382981	2	-0.83159556961	Serotonin_transporter
382982	2	-0.72893322772	Serotonin_transporter
382983	2	-0.2688453123	Serotonin_transporter
382984	2	-0.39066522414	Serotonin_transporter
382985	2	-0.81291335664	Serotonin_transporter
382988	2	-0.85318569425	Serotonin_transporter
382989	2	-0.37611750129	Serotonin_transporter
382990	2	0.11471957142	Serotonin_transporter
382991	2	-0.07525095242	Serotonin_transporter
382993	2	-0.4453646586	Serotonin_transporter
382995	2	0.01304285656	Serotonin_transporter
382996	2	1.23657200644	Serotonin_transporter
383011	2	-1.18959372946	Serotonin_transporter
161345	14	0.03976712687	Serotonin_transporter
393960	25	-0.40654018044	Serotonin_transporter
393961	25	-0.13167211926	Serotonin_transporter
393962	25	-0.24511354588	Serotonin_transporter
393963	25	-0.05703850097	Serotonin_transporter
393964	25	0.08618614762	Serotonin_transporter
393965	25	-0.43365556094	Serotonin_transporter
393966	25	-0.20411998266	Serotonin_transporter
393967	25	0.0	Serotonin_transporter
393968	25	0.13262556527	Serotonin_transporter
393971	25	-0.2798406966	Serotonin_transporter
393974	25	-0.16136800224	Serotonin_transporter
393976	25	0.03976712687	Serotonin_transporter
393977	9	-0.66815605692	Serotonin_transporter
393979	9	-0.25963731051	Serotonin_transporter
393982	25	-0.80843605429	Serotonin_transporter
393984	25	-0.10595814199	Serotonin_transporter
393986	9	-0.1249387366	Serotonin_transporter
393987	9	-0.14132915279	Serotonin_transporter
393990	25	-0.2552725051	Serotonin_transporter
393992	25	-0.10145764076	Serotonin_transporter
393994	25	-0.38457604711	Serotonin_transporter
393998	25	-0.29291210544	Serotonin_transporter
394000	25	0.12221587827	Serotonin_transporter
394002	25	-0.12057393121	Serotonin_transporter
394004	9	-0.44715803134	Serotonin_transporter
394006	9	0.0	Serotonin_transporter
394008	9	-0.02020338609	Serotonin_transporter
394010	25	0.04346569378	Serotonin_transporter
353736	5	-1.46375729316	Serotonin_transporter
353737	5	-1.63234479523	Serotonin_transporter
399911	29	0.0	Serotonin_transporter
399913	29	0.05115252245	Serotonin_transporter
399916	29	0.12493873661	Serotonin_transporter
399923	27	-0.02348109585	Serotonin_transporter
399924	29	-0.03778856089	Serotonin_transporter
399925	29	-0.43572856956	Serotonin_transporter
399926	29	-0.1303337685	Serotonin_transporter
399927	29	-0.36712606126	Serotonin_transporter
399929	29	-0.38021124171	Serotonin_transporter
399932	29	-0.3862016054	Serotonin_transporter
399934	29	-0.02482358373	Serotonin_transporter
399936	29	-0.44369749923	Serotonin_transporter
399939	29	-0.07019994703	Serotonin_transporter
399940	6	-1.41497334797	Serotonin_transporter
399942	29	-0.17609125906	Serotonin_transporter
399944	29	-1.10914446943	Serotonin_transporter
399956	28	-0.24303804869	Serotonin_transporter
399959	29	-1.60205999133	Serotonin_transporter
399961	29	0.10914446942	Serotonin_transporter
399962	29	0.07255066715	Serotonin_transporter
399963	29	0.03532796234	Serotonin_transporter
399964	29	-0.51188336098	Serotonin_transporter
399965	6	-0.07918124605	Serotonin_transporter
399967	6	-0.71120446076	Serotonin_transporter
400115	29	-0.53147891704	Serotonin_transporter
400116	29	-0.27620641194	Serotonin_transporter
400117	29	-0.32451109151	Serotonin_transporter
400118	6	-0.54406804435	Serotonin_transporter
400119	28	-0.52287874528	Serotonin_transporter
401982	10	-1.40993312333	Serotonin_transporter
401984	25	-0.49790486065	Serotonin_transporter
401985	25	-0.45681056671	Serotonin_transporter
401986	25	-0.18343702398	Serotonin_transporter
401987	25	0.00895442947	Serotonin_transporter
401988	25	-0.35318480748	Serotonin_transporter
401989	25	-0.04950137518	Serotonin_transporter
401990	25	-0.49148056089	Serotonin_transporter
401991	25	-0.32281184745	Serotonin_transporter
401992	25	-0.01823342826	Serotonin_transporter
401993	25	-0.33443627132	Serotonin_transporter
401994	25	-0.26928686691	Serotonin_transporter
401996	25	-0.61490753447	Serotonin_transporter
401997	25	-0.27181698343	Serotonin_transporter
401998	25	-0.25871605689	Serotonin_transporter
401999	25	-0.60063584212	Serotonin_transporter
402000	25	-0.30850017056	Serotonin_transporter
408450	26	-0.20411998266	Serotonin_transporter
408451	25	-0.90308998699	Serotonin_transporter
408453	26	-0.67209785794	Serotonin_transporter
408455	25	-0.68288318444	Serotonin_transporter
408456	26	-0.83702841948	Serotonin_transporter
408457	25	-0.75861755522	Serotonin_transporter
408478	25	-0.75234398678	Serotonin_transporter
408481	25	-0.70915493132	Serotonin_transporter
408482	26	-0.50455950307	Serotonin_transporter
408491	25	-0.28919562631	Serotonin_transporter
408529	25	-0.30064819829	Serotonin_transporter
408530	26	-0.14597913896	Serotonin_transporter
408531	25	-0.60432785278	Serotonin_transporter
408532	16	-0.23888208891	Serotonin_transporter
408534	16	-0.24351872885	Serotonin_transporter
408535	16	-0.54079033459	Serotonin_transporter
408536	16	-0.5353614409	Serotonin_transporter
408537	26	-0.55218593457	Serotonin_transporter
408539	25	-0.38270004211	Serotonin_transporter
408540	26	-0.37721515627	Serotonin_transporter
408541	16	-0.31292921897	Serotonin_transporter
408542	16	-0.12963385781	Serotonin_transporter
408543	16	-0.79239168949	Serotonin_transporter
408544	16	-0.13917917572	Serotonin_transporter
410264	10	-0.14612803568	Serotonin_transporter
410265	10	-1.09473309375	Serotonin_transporter
410266	10	-1.19343381481	Serotonin_transporter
410267	10	-1.35734835875	Serotonin_transporter
410268	6	-0.63682209758	Serotonin_transporter
410269	6	0.02020338609	Serotonin_transporter
410270	6	-0.58982553491	Serotonin_transporter
410271	10	-0.26681589513	Serotonin_transporter
410272	10	-0.68424674752	Serotonin_transporter
410273	10	-0.88605664769	Serotonin_transporter
410274	10	-1.0280287236	Serotonin_transporter
410275	10	-1.47712125472	Serotonin_transporter
410276	10	-0.7403626895	Serotonin_transporter
410277	10	-1.54881447937	Serotonin_transporter
410278	10	-0.84239214664	Serotonin_transporter
410279	10	-0.27732559448	Serotonin_transporter
410280	10	0.14283186486	Serotonin_transporter
410281	10	-0.2552725051	Serotonin_transporter
410282	10	-0.24033215531	Serotonin_transporter
410283	10	-0.37131752855	Serotonin_transporter
410284	10	-1.31490639915	Serotonin_transporter
410285	25	0.0	Serotonin_transporter
410286	10	-0.24073409378	Serotonin_transporter
410287	25	-0.03159898607	Serotonin_transporter
410288	25	0.1627272975	Serotonin_transporter
410289	25	-0.23408320603	Serotonin_transporter
410290	25	-0.02482358372	Serotonin_transporter
410291	25	-0.40314120235	Serotonin_transporter
410292	25	0.04979746836	Serotonin_transporter
410293	25	-0.54881447937	Serotonin_transporter
410294	25	0.21162958444	Serotonin_transporter
410295	25	0.30102999566	Serotonin_transporter
410296	25	-0.26152145438	Serotonin_transporter
410297	25	-0.31202537997	Serotonin_transporter
410298	10	-0.47049067582	Serotonin_transporter
410299	25	0.02482358373	Serotonin_transporter
410300	25	-0.78791108768	Serotonin_transporter
410301	25	-0.15634720086	Serotonin_transporter
410302	25	-0.23888208891	Serotonin_transporter
410303	9	-0.33579210193	Serotonin_transporter
410304	9	-0.41497334797	Serotonin_transporter
411284	8	-0.05737196902	Serotonin_transporter
412281	24	-0.31175386106	Serotonin_transporter
412283	24	-0.39664166845	Serotonin_transporter
412284	23	-0.51851393988	Serotonin_transporter
412300	24	-0.61804809672	Serotonin_transporter
412303	24	-0.45643665586	Serotonin_transporter
412304	24	-0.75332766666	Serotonin_transporter
412306	24	-0.57646624517	Serotonin_transporter
412308	23	-0.58845681496	Serotonin_transporter
412311	24	-0.35218251811	Serotonin_transporter
412313	24	-0.30102999566	Serotonin_transporter
412316	23	-0.2688453123	Serotonin_transporter
412319	23	-0.39794000868	Serotonin_transporter
412320	23	-0.51631497578	Serotonin_transporter
412321	23	-0.73716577996	Serotonin_transporter
412324	23	-0.69717909672	Serotonin_transporter
412325	24	-0.48448235436	Serotonin_transporter
421007	7	-0.05060999336	Serotonin_transporter
421102	1	-1.09386171945	Serotonin_transporter
160746	14	-1.13402991405	Serotonin_transporter
161229	12	0.0	Serotonin_transporter
161346	14	0.3342709288	Serotonin_transporter
161503	14	0.43082123507	Serotonin_transporter
425797	1	-0.71476427152	Serotonin_transporter
164035	1	-1.57573105261	Serotonin_transporter
427891	21	-0.27054067352	Serotonin_transporter
172234	4	-0.01173840328	Serotonin_transporter
437760	28	0.00479888288	Serotonin_transporter
437761	28	-0.42021640338	Serotonin_transporter
437804	27	-0.10145764076	Serotonin_transporter
437806	28	-0.11997531708	Serotonin_transporter
438077	28	-0.37066592381	Serotonin_transporter
438078	28	-0.93633092013	Serotonin_transporter
438126	28	-0.59291661189	Serotonin_transporter
438129	28	-0.97241647836	Serotonin_transporter
438178	28	-0.71515676543	Serotonin_transporter
438179	28	-0.18905623622	Serotonin_transporter
438180	28	-0.62688357506	Serotonin_transporter
438184	28	-0.19188552624	Serotonin_transporter
438227	28	-1.00643411001	Serotonin_transporter
438232	28	-0.68155045382	Serotonin_transporter
438272	28	-0.68532612367	Serotonin_transporter
438273	28	-0.79163375827	Serotonin_transporter
438278	28	-0.46073083853	Serotonin_transporter
438320	6	-0.6600519383	Serotonin_transporter
438321	6	-0.91832995355	Serotonin_transporter
438358	6	-0.86737443473	Serotonin_transporter
438363	6	-0.69897000434	Serotonin_transporter
438399	27	-0.14505702532	Serotonin_transporter
438451	28	-0.09691001301	Serotonin_transporter
438498	28	-0.55130645328	Serotonin_transporter
438503	6	-0.51557950654	Serotonin_transporter
438543	28	-0.4588408378	Serotonin_transporter
438546	28	-0.13725325469	Serotonin_transporter
438674	28	-0.47172622283	Serotonin_transporter
438723	28	-0.59106460703	Serotonin_transporter
438777	28	-0.37495610175	Serotonin_transporter
438783	6	-0.46639738933	Serotonin_transporter
438830	28	-0.1346985739	Serotonin_transporter
438877	28	-0.12493873661	Serotonin_transporter
438879	28	0.13597403584	Serotonin_transporter
438924	6	-0.10914446942	Serotonin_transporter
439103	27	-0.41814339476	Serotonin_transporter
161309	14	0.16536739366	Serotonin_transporter
449148	22	-0.304795009	Serotonin_transporter
449149	22	-0.30430770543	Serotonin_transporter
449213	22	-0.1554066602	Serotonin_transporter
192908	20	-0.03621217266	Serotonin_transporter
393973	25	-0.68124123738	Serotonin_transporter
198461	3	-0.13134493189	Serotonin_transporter
514335	5	-0.87906400584	Serotonin_transporter
230690	20	0.4984353708	Serotonin_transporter
353739	5	-1.77995705124	Serotonin_transporter
609542	3	0.52969195883	Serotonin_transporter
514014	11	-1.33534001325	Serotonin_transporter
514016	5	-0.83567770942	Serotonin_transporter
514017	5	-1.2665744863	Serotonin_transporter
514036	17	0.61542395289	Serotonin_transporter
514087	5	-0.25701316668	Serotonin_transporter
514088	5	-1.15871716299	Serotonin_transporter
514089	5	-1.06268706819	Serotonin_transporter
514155	11	-0.31348219813	Serotonin_transporter
514156	5	-0.46925422427	Serotonin_transporter
514157	5	-0.61363468492	Serotonin_transporter
514158	5	-0.59799842348	Serotonin_transporter
514269	11	-0.93681335924	Serotonin_transporter
514270	11	-0.98786808035	Serotonin_transporter
514271	11	-0.86169730184	Serotonin_transporter
514272	11	-0.8000084419	Serotonin_transporter
514336	11	-0.52115000541	Serotonin_transporter
514337	5	-0.90857763562	Serotonin_transporter
514432	11	-0.90880447052	Serotonin_transporter
514433	11	-0.57809607777	Serotonin_transporter
514505	5	-1.29938639784	Serotonin_transporter
514574	11	-1.04476368125	Serotonin_transporter
514575	11	-1.121293359	Serotonin_transporter
514661	11	-0.55216812138	Serotonin_transporter
514723	11	0.44730859278	Serotonin_transporter
514786	5	-1.54851225634	Serotonin_transporter
514787	5	-1.33560116128	Serotonin_transporter
514788	11	-0.96501636957	Serotonin_transporter
514855	5	-1.52480466631	Serotonin_transporter
514934	5	-1.00539503189	Serotonin_transporter
514935	5	-0.61901941446	Serotonin_transporter
514936	5	-0.79513699837	Serotonin_transporter
516936	1	-1.05799194698	Serotonin_transporter
516938	1	0.21734824839	Serotonin_transporter
516939	1	-0.46375729316	Serotonin_transporter
517016	1	0.29563496378	Serotonin_transporter
517018	1	0.28399665636	Serotonin_transporter
115	1	-1.72699872793	Neuronal_acetylcholine_receptor_protein_alpha-7_subunit
591009	4	-2.06217629108	Neuronal_acetylcholine_receptor_protein_alpha-7_subunit
591079	4	-2.4873404199	Neuronal_acetylcholine_receptor_protein_alpha-7_subunit
352807	3	0.10426455078	Neuronal_acetylcholine_receptor_protein_alpha-7_subunit
632814	5	-2.08390188472	Neuronal_acetylcholine_receptor_protein_alpha-7_subunit
632726	5	-2.5351132017	Neuronal_acetylcholine_receptor_protein_alpha-7_subunit
632815	5	-2.45364015887	Neuronal_acetylcholine_receptor_protein_alpha-7_subunit
632816	5	-3.0	Neuronal_acetylcholine_receptor_protein_alpha-7_subunit
632918	5	-2.02227639471	Neuronal_acetylcholine_receptor_protein_alpha-7_subunit
632919	5	-2.80370535485	Neuronal_acetylcholine_receptor_protein_alpha-7_subunit
632920	5	-3.07918124604	Neuronal_acetylcholine_receptor_protein_alpha-7_subunit
632921	5	-1.79943497156	Neuronal_acetylcholine_receptor_protein_alpha-7_subunit
632999	5	-3.02864518145	Neuronal_acetylcholine_receptor_protein_alpha-7_subunit
633000	5	-3.2618778717	Neuronal_acetylcholine_receptor_protein_alpha-7_subunit
633001	5	-3.0	Neuronal_acetylcholine_receptor_protein_alpha-7_subunit
633002	5	-3.69897000434	Neuronal_acetylcholine_receptor_protein_alpha-7_subunit
633003	5	-2.97003677662	Neuronal_acetylcholine_receptor_protein_alpha-7_subunit
633071	5	-2.59106460703	Neuronal_acetylcholine_receptor_protein_alpha-7_subunit
633823	5	-2.68472956523	Neuronal_acetylcholine_receptor_protein_alpha-7_subunit
633824	5	-3.08715017572	Neuronal_acetylcholine_receptor_protein_alpha-7_subunit
633825	5	-3.35218251811	Neuronal_acetylcholine_receptor_protein_alpha-7_subunit
633897	5	-2.75696195132	Neuronal_acetylcholine_receptor_protein_alpha-7_subunit
633898	5	-2.31742041185	Neuronal_acetylcholine_receptor_protein_alpha-7_subunit
633901	5	-2.49291552191	Neuronal_acetylcholine_receptor_protein_alpha-7_subunit
643934	2	-1.09691001301	Neuronal_acetylcholine_receptor_protein_alpha-7_subunit
632725	5	-2.25606285015	Neuronal_acetylcholine_receptor_protein_alpha-7_subunit
632727	5	-2.37675070961	Neuronal_acetylcholine_receptor_protein_alpha-7_subunit
632728	5	-2.73239375982	Neuronal_acetylcholine_receptor_protein_alpha-7_subunit
632729	5	-2.84873232467	Neuronal_acetylcholine_receptor_protein_alpha-7_subunit
632813	5	-1.80617997398	Neuronal_acetylcholine_receptor_protein_alpha-7_subunit
632922	5	-2.76391081127	Neuronal_acetylcholine_receptor_protein_alpha-7_subunit
633072	5	-2.47172622284	Neuronal_acetylcholine_receptor_protein_alpha-7_subunit
632812	5	-1.90724594676	Neuronal_acetylcholine_receptor_protein_alpha-7_subunit
633821	5	-3.00924065674	Neuronal_acetylcholine_receptor_protein_alpha-7_subunit
633822	5	-2.28523572848	Neuronal_acetylcholine_receptor_protein_alpha-7_subunit
633899	5	-2.38535088137	Neuronal_acetylcholine_receptor_protein_alpha-7_subunit
633900	5	-3.12493873661	Neuronal_acetylcholine_receptor_protein_alpha-7_subunit
590953	4	-3.41497334797	Neuronal_acetylcholine_receptor_protein_alpha-7_subunit
425914	3	-0.49184451154	Neuronal_acetylcholine_receptor_protein_alpha-7_subunit
195974	12	-0.05687662311	Neuronal_acetylcholine_receptor_protein_alpha-7_subunit
600799	9	-0.08451007955	Neuronal_acetylcholine_receptor_protein_alpha-7_subunit
427222	11	-1.73856062736	Neuronal_acetylcholine_receptor_protein_alpha-7_subunit
482512	7	-0.25014397236	Neuronal_acetylcholine_receptor_protein_alpha-7_subunit
495110	8	0.16115090926	Neuronal_acetylcholine_receptor_protein_alpha-7_subunit
83659	10	-0.97651890415	Neuronal_acetylcholine_receptor_protein_alpha-7_subunit
522471	4	-1.81765979166	Neuronal_acetylcholine_receptor_protein_alpha-7_subunit
522472	4	-2.59200137878	Neuronal_acetylcholine_receptor_protein_alpha-7_subunit
522690	4	-3.12493873661	Neuronal_acetylcholine_receptor_protein_alpha-7_subunit
523295	6	-1.94273734703	Neuronal_acetylcholine_receptor_protein_alpha-7_subunit
581633	2	0.85867084721	Fructose-1,6-bisphosphatase
581634	2	1.34678748622	Fructose-1,6-bisphosphatase
581641	1	0.90308998699	Fructose-1,6-bisphosphatase
581648	1	0.69897000433	Fructose-1,6-bisphosphatase
581649	2	1.357934847	Fructose-1,6-bisphosphatase
581650	1	1.0	Fructose-1,6-bisphosphatase
581664	1	0.78914663468	Fructose-1,6-bisphosphatase
581665	2	0.75332766665	Fructose-1,6-bisphosphatase
581674	1	1.59809380411	Fructose-1,6-bisphosphatase
581675	1	0.81291335664	Fructose-1,6-bisphosphatase
581683	2	0.60205999132	Fructose-1,6-bisphosphatase
581684	2	0.32330639037	Fructose-1,6-bisphosphatase
581685	2	0.30102999566	Fructose-1,6-bisphosphatase
581686	2	0.64781748188	Fructose-1,6-bisphosphatase
581691	2	0.90308998699	Fructose-1,6-bisphosphatase
581692	2	0.82390874094	Fructose-1,6-bisphosphatase
581693	2	0.45593195565	Fructose-1,6-bisphosphatase
581694	2	0.88190068793	Fructose-1,6-bisphosphatase
581702	2	1.60205999132	Fructose-1,6-bisphosphatase
581703	1	1.32221929473	Fructose-1,6-bisphosphatase
581709	2	1.24987747322	Fructose-1,6-bisphosphatase
581730	2	0.2596373105	Fructose-1,6-bisphosphatase
581731	2	0.42596873227	Fructose-1,6-bisphosphatase
581732	2	1.2062029338	Fructose-1,6-bisphosphatase
581733	2	0.94884747755	Fructose-1,6-bisphosphatase
581742	1	1.39794000867	Fructose-1,6-bisphosphatase
581743	1	0.45593195565	Fructose-1,6-bisphosphatase
581744	2	1.0	Fructose-1,6-bisphosphatase
581749	1	0.39794000867	Fructose-1,6-bisphosphatase
581750	2	0.90308998699	Fructose-1,6-bisphosphatase
581751	2	0.34678748622	Fructose-1,6-bisphosphatase
581763	2	0.5070844781	Fructose-1,6-bisphosphatase
581764	2	0.75012252679	Fructose-1,6-bisphosphatase
581771	1	0.67778070526	Fructose-1,6-bisphosphatase
581773	2	0.86169730184	Fructose-1,6-bisphosphatase
581774	2	0.85387196433	Fructose-1,6-bisphosphatase
581782	1	0.1249387366	Fructose-1,6-bisphosphatase
581784	2	1.0	Fructose-1,6-bisphosphatase
581642	2	1.03385826726	Fructose-1,6-bisphosphatase
581672	1	0.30102999566	Fructose-1,6-bisphosphatase
581673	2	0.46852108296	Fructose-1,6-bisphosphatase
581716	2	1.30102999566	Fructose-1,6-bisphosphatase
581772	2	0.69897000433	Fructose-1,6-bisphosphatase
581783	2	0.76591679397	Fructose-1,6-bisphosphatase
581701	2	0.52287874528	Fructose-1,6-bisphosphatase
519883	3	1.15490195998	Fructose-1,6-bisphosphatase
520087	2	0.66900678095	Fructose-1,6-bisphosphatase
520088	2	0.19382002602	Fructose-1,6-bisphosphatase
520253	2	0.56066730617	Fructose-1,6-bisphosphatase
520816	2	0.90308998699	Fructose-1,6-bisphosphatase
15958	4	-0.25682633318	Sodium_channel_protein_type_X_alpha_subunit
38727	5	-0.58433122437	Sodium_channel_protein_type_X_alpha_subunit
709229	3	1.11394335231	Sodium_channel_protein_type_X_alpha_subunit
710455	3	0.90139020212	Sodium_channel_protein_type_X_alpha_subunit
710668	3	0.98527674318	Sodium_channel_protein_type_X_alpha_subunit
710667	3	0.32221929473	Sodium_channel_protein_type_X_alpha_subunit
710669	3	0.58699624489	Sodium_channel_protein_type_X_alpha_subunit
420803	3	1.24303804869	Sodium_channel_protein_type_X_alpha_subunit
709119	3	0.65321251378	Sodium_channel_protein_type_X_alpha_subunit
709120	3	1.21748394421	Sodium_channel_protein_type_X_alpha_subunit
709228	3	0.75012252679	Sodium_channel_protein_type_X_alpha_subunit
709339	3	0.60205999133	Sodium_channel_protein_type_X_alpha_subunit
709447	3	0.66005193831	Sodium_channel_protein_type_X_alpha_subunit
709448	3	0.97003677662	Sodium_channel_protein_type_X_alpha_subunit
709542	3	-0.24303804869	Sodium_channel_protein_type_X_alpha_subunit
709543	3	0.05170682307	Sodium_channel_protein_type_X_alpha_subunit
710043	3	1.81291335665	Sodium_channel_protein_type_X_alpha_subunit
710145	3	0.53056557395	Sodium_channel_protein_type_X_alpha_subunit
710146	3	1.04575749056	Sodium_channel_protein_type_X_alpha_subunit
710246	3	0.24171599444	Sodium_channel_protein_type_X_alpha_subunit
710247	3	0.87221342052	Sodium_channel_protein_type_X_alpha_subunit
710354	3	1.81291335664	Sodium_channel_protein_type_X_alpha_subunit
710355	3	0.20925962231	Sodium_channel_protein_type_X_alpha_subunit
710560	3	0.5973135563	Sodium_channel_protein_type_X_alpha_subunit
712852	2	-0.04139268516	Sodium_channel_protein_type_X_alpha_subunit
712853	2	0.65066532476	Sodium_channel_protein_type_X_alpha_subunit
713489	2	1.50060235057	Sodium_channel_protein_type_X_alpha_subunit
713490	2	1.66900678096	Sodium_channel_protein_type_X_alpha_subunit
713491	2	1.23888208891	Sodium_channel_protein_type_X_alpha_subunit
713584	2	0.610028921	Sodium_channel_protein_type_X_alpha_subunit
713585	2	1.27754889982	Sodium_channel_protein_type_X_alpha_subunit
713679	2	0.87895630727	Sodium_channel_protein_type_X_alpha_subunit
713857	2	1.26324143477	Sodium_channel_protein_type_X_alpha_subunit
713858	2	0.77815125039	Sodium_channel_protein_type_X_alpha_subunit
713940	2	1.83250891271	Sodium_channel_protein_type_X_alpha_subunit
713941	2	0.97772360529	Sodium_channel_protein_type_X_alpha_subunit
714027	2	1.02118929907	Sodium_channel_protein_type_X_alpha_subunit
714028	2	0.42374727228	Sodium_channel_protein_type_X_alpha_subunit
714122	2	0.47712125472	Sodium_channel_protein_type_X_alpha_subunit
714208	2	0.50514997832	Sodium_channel_protein_type_X_alpha_subunit
714209	2	0.97517641628	Sodium_channel_protein_type_X_alpha_subunit
507784	1	0.18631042424	Sodium_channel_protein_type_X_alpha_subunit
507840	1	0.11394335231	Sodium_channel_protein_type_X_alpha_subunit
507898	1	0.47712125472	Sodium_channel_protein_type_X_alpha_subunit
710456	3	0.5717983863	Sodium_channel_protein_type_X_alpha_subunit
29311	12	1.81094376378	Gonadotropin-releasing_hormone_receptor
29782	12	3.32942536722	Gonadotropin-releasing_hormone_receptor
29824	12	3.09154808031	Gonadotropin-releasing_hormone_receptor
29833	12	3.76478728882	Gonadotropin-releasing_hormone_receptor
297647	11	3.06069784036	Gonadotropin-releasing_hormone_receptor
297650	11	2.7178553485	Gonadotropin-releasing_hormone_receptor
297769	11	3.0	Gonadotropin-releasing_hormone_receptor
299187	12	3.40077662349	Gonadotropin-releasing_hormone_receptor
304426	9	0.24778448371	Gonadotropin-releasing_hormone_receptor
304427	9	-0.18905623622	Gonadotropin-releasing_hormone_receptor
304428	9	-0.04830467957	Gonadotropin-releasing_hormone_receptor
304445	9	-0.09526806594	Gonadotropin-releasing_hormone_receptor
304454	9	-0.03218468337	Gonadotropin-releasing_hormone_receptor
304468	9	-0.27846416777	Gonadotropin-releasing_hormone_receptor
304490	9	-0.25906549412	Gonadotropin-releasing_hormone_receptor
304491	9	-0.22010808804	Gonadotropin-releasing_hormone_receptor
304508	9	0.06694678963	Gonadotropin-releasing_hormone_receptor
304513	9	-0.39306009003	Gonadotropin-releasing_hormone_receptor
304516	9	-0.1988343862	Gonadotropin-releasing_hormone_receptor
304558	9	-0.24033215531	Gonadotropin-releasing_hormone_receptor
304593	9	-0.19629464514	Gonadotropin-releasing_hormone_receptor
304610	9	-0.13683795991	Gonadotropin-releasing_hormone_receptor
304618	9	-0.23044892138	Gonadotropin-releasing_hormone_receptor
304633	9	-0.49069406191	Gonadotropin-releasing_hormone_receptor
304653	9	-0.07463361829	Gonadotropin-releasing_hormone_receptor
349376	7	0.0	Gonadotropin-releasing_hormone_receptor
351140	8	-0.15490195999	Gonadotropin-releasing_hormone_receptor
351157	10	3.30102999566	Gonadotropin-releasing_hormone_receptor
351207	10	3.17609125906	Gonadotropin-releasing_hormone_receptor
621029	2	0.69897000434	Gonadotropin-releasing_hormone_receptor
621031	2	0.88130611267	Gonadotropin-releasing_hormone_receptor
621101	2	0.63178593851	Gonadotropin-releasing_hormone_receptor
621175	3	1.84333891527	Gonadotropin-releasing_hormone_receptor
621176	2	1.05507518164	Gonadotropin-releasing_hormone_receptor
621177	3	0.70198598672	Gonadotropin-releasing_hormone_receptor
621178	3	0.90681178427	Gonadotropin-releasing_hormone_receptor
453493	8	0.22184874962	Gonadotropin-releasing_hormone_receptor
109406	10	2.47712125472	Gonadotropin-releasing_hormone_receptor
397688	6	-0.8750612634	Gonadotropin-releasing_hormone_receptor
417851	5	-0.38738982634	Gonadotropin-releasing_hormone_receptor
417853	5	-0.56427143043	Gonadotropin-releasing_hormone_receptor
417862	5	-0.64097805736	Gonadotropin-releasing_hormone_receptor
417864	5	-0.46626332713	Gonadotropin-releasing_hormone_receptor
417866	5	-0.17609125906	Gonadotropin-releasing_hormone_receptor
417871	5	-0.54406804435	Gonadotropin-releasing_hormone_receptor
417874	4	-0.16812232938	Gonadotropin-releasing_hormone_receptor
417876	4	-0.01244481945	Gonadotropin-releasing_hormone_receptor
417877	4	-0.42080289163	Gonadotropin-releasing_hormone_receptor
417879	4	-0.6301472097	Gonadotropin-releasing_hormone_receptor
417881	4	-0.2261275476	Gonadotropin-releasing_hormone_receptor
417883	4	-0.11915356757	Gonadotropin-releasing_hormone_receptor
417884	4	-0.52078575577	Gonadotropin-releasing_hormone_receptor
417886	4	-0.32949629561	Gonadotropin-releasing_hormone_receptor
417888	4	-0.12886903024	Gonadotropin-releasing_hormone_receptor
417891	4	-0.54284982621	Gonadotropin-releasing_hormone_receptor
417903	4	-0.46620484023	Gonadotropin-releasing_hormone_receptor
417906	4	-0.41300375511	Gonadotropin-releasing_hormone_receptor
417909	4	-0.53595015413	Gonadotropin-releasing_hormone_receptor
417910	4	-0.56117594705	Gonadotropin-releasing_hormone_receptor
417912	4	-0.75076544989	Gonadotropin-releasing_hormone_receptor
417914	4	-0.44565441363	Gonadotropin-releasing_hormone_receptor
417916	4	-0.38400423073	Gonadotropin-releasing_hormone_receptor
417918	4	-0.31101421657	Gonadotropin-releasing_hormone_receptor
417920	4	-0.46445871105	Gonadotropin-releasing_hormone_receptor
417922	4	-0.04139268516	Gonadotropin-releasing_hormone_receptor
448838	1	0.97764513252	Gonadotropin-releasing_hormone_receptor
448839	1	1.69842645652	Gonadotropin-releasing_hormone_receptor
449089	1	0.65620852397	Gonadotropin-releasing_hormone_receptor
449160	1	1.5601167208	Gonadotropin-releasing_hormone_receptor
449374	1	0.37675070961	Gonadotropin-releasing_hormone_receptor
449440	3	0.86392808521	Gonadotropin-releasing_hormone_receptor
449441	3	1.14838399701	Gonadotropin-releasing_hormone_receptor
449514	3	0.62943831469	Gonadotropin-releasing_hormone_receptor
449515	3	0.46218272353	Gonadotropin-releasing_hormone_receptor
449517	3	1.24154210084	Gonadotropin-releasing_hormone_receptor
449582	3	1.63487018484	Gonadotropin-releasing_hormone_receptor
449583	3	1.20124381821	Gonadotropin-releasing_hormone_receptor
449644	3	0.66833803319	Gonadotropin-releasing_hormone_receptor
449645	3	0.66808923019	Gonadotropin-releasing_hormone_receptor
449646	2	1.02482358372	Gonadotropin-releasing_hormone_receptor
476283	3	0.73030091689	Gonadotropin-releasing_hormone_receptor
476284	3	0.808315443	Gonadotropin-releasing_hormone_receptor
476355	3	0.80523026667	Gonadotropin-releasing_hormone_receptor
476356	3	0.91807159869	Gonadotropin-releasing_hormone_receptor
476357	3	1.35487845802	Gonadotropin-releasing_hormone_receptor
476358	3	0.96922412113	Gonadotropin-releasing_hormone_receptor
476436	3	1.76233534199	Gonadotropin-releasing_hormone_receptor
477537	2	0.35061499903	Gonadotropin-releasing_hormone_receptor
477538	2	0.63682209759	Gonadotropin-releasing_hormone_receptor
477539	2	0.34845464559	Gonadotropin-releasing_hormone_receptor
477540	2	0.7075701761	Gonadotropin-releasing_hormone_receptor
477604	2	0.16841337638	Gonadotropin-releasing_hormone_receptor
477759	2	0.79745640558	Gonadotropin-releasing_hormone_receptor
477760	2	0.68167941038	Gonadotropin-releasing_hormone_receptor
477761	2	0.29347685777	Gonadotropin-releasing_hormone_receptor
477762	2	0.32330639038	Gonadotropin-releasing_hormone_receptor
478233	3	1.14017870317	Gonadotropin-releasing_hormone_receptor
478234	3	0.47271213581	Gonadotropin-releasing_hormone_receptor
478296	2	0.1879010614	Gonadotropin-releasing_hormone_receptor
478298	2	0.97517641627	Gonadotropin-releasing_hormone_receptor
478299	2	1.3778700259	Gonadotropin-releasing_hormone_receptor
478357	2	0.93694825425	Gonadotropin-releasing_hormone_receptor
478358	2	1.30899892533	Gonadotropin-releasing_hormone_receptor
478360	2	0.77815125039	Gonadotropin-releasing_hormone_receptor
478495	2	1.12963385781	Gonadotropin-releasing_hormone_receptor
478496	2	1.05551732785	Gonadotropin-releasing_hormone_receptor
478498	2	1.07342891716	Gonadotropin-releasing_hormone_receptor
478567	2	0.91059958877	Gonadotropin-releasing_hormone_receptor
478569	2	0.38459820386	Gonadotropin-releasing_hormone_receptor
478639	2	0.59291661189	Gonadotropin-releasing_hormone_receptor
478640	2	0.50657623406	Gonadotropin-releasing_hormone_receptor
478641	2	-0.06681201017	Gonadotropin-releasing_hormone_receptor
220854	10	2.12493873661	Gonadotropin-releasing_hormone_receptor
487193	12	3.38021124171	Gonadotropin-releasing_hormone_receptor
487202	2	0.86779944985	Gonadotropin-releasing_hormone_receptor
476285	3	1.32834047111	Gonadotropin-releasing_hormone_receptor
515206	12	3.57828579224	Gonadotropin-releasing_hormone_receptor
304539	9	-0.33619441272	Gonadotropin-releasing_hormone_receptor
304541	9	-0.22184874961	Gonadotropin-releasing_hormone_receptor
478724	3	1.07563504554	D-amino-acid_oxidase
478725	1	1.77815125038	D-amino-acid_oxidase
478796	1	2.15986784709	D-amino-acid_oxidase
478936	1	1.53430820706	D-amino-acid_oxidase
478938	1	2.42200254505	D-amino-acid_oxidase
478941	1	1.0	D-amino-acid_oxidase
478945	1	2.72376342767	D-amino-acid_oxidase
479020	1	2.66098399199	D-amino-acid_oxidase
479024	2	1.98354172	D-amino-acid_oxidase
479090	2	0.12493873661	D-amino-acid_oxidase
478937	1	1.38916608437	D-amino-acid_oxidase
479023	1	1.39794000867	D-amino-acid_oxidase
479089	2	1.0	D-amino-acid_oxidase
244271	1	1.73037846859	D-amino-acid_oxidase
30818	1	2.25062049219	Neurokinin_1_receptor
558019	2	3.13469857386	Neurokinin_1_receptor
37245	1	-0.03642926563	Neurokinin_1_receptor
563307	2	2.25963731048	Neurokinin_1_receptor
563308	2	2.81547557344	Neurokinin_1_receptor
566897	2	3.38535088141	Neurokinin_1_receptor
594526	2	1.93720917015	Neurokinin_1_receptor
400492	2	-0.61580429346	Neurokinin_1_receptor
594525	2	2.17998630294	Neurokinin_1_receptor
594527	2	2.47712125472	Neurokinin_1_receptor
594528	2	1.45331834005	Neurokinin_1_receptor
164637	1	-0.08715017572	Neurokinin_1_receptor
440088	2	1.54136215096	Neurokinin_1_receptor
440089	2	0.43136376416	Neurokinin_1_receptor
440468	2	0.63920179933	Neurokinin_1_receptor
440507	2	1.73318410487	Neurokinin_1_receptor
381329	2	0.26905935592	Neurokinin_1_receptor
556293	2	1.10645533092	Neurokinin_1_receptor
492364	2	3.05040950352	Neurokinin_1_receptor
492365	2	2.33994806169	Neurokinin_1_receptor
267552	12	0.15123827648	Adenosine_A1_receptor
16485	2	-0.2727156544	Adenosine_A1_receptor
18409	22	0.6738866996	Adenosine_A1_receptor
18511	20	-0.41979095974	Adenosine_A1_receptor
18536	6	-1.37999576441	Adenosine_A1_receptor
26237	10	0.55977361491	Adenosine_A1_receptor
36005	11	-0.20977694754	Adenosine_A1_receptor
36146	13	-0.41642341436	Adenosine_A1_receptor
312150	23	-0.95860731484	Adenosine_A1_receptor
312680	11	0.19392652257	Adenosine_A1_receptor
52938	14	0.02696920897	Adenosine_A1_receptor
331610	11	-0.02190184145	Adenosine_A1_receptor
72303	1	-0.66041858627	Adenosine_A1_receptor
597422	16	-0.32996611297	Adenosine_A1_receptor
597839	21	0.39967372148	Adenosine_A1_receptor
75895	7	0.25224605048	Adenosine_A1_receptor
500131	18	-0.78877967693	Adenosine_A1_receptor
77702	19	1.54533236688	Adenosine_A1_receptor
605198	14	-1.38415172418	Adenosine_A1_receptor
82353	12	-1.90977320465	Adenosine_A1_receptor
82433	12	-2.04853708824	Adenosine_A1_receptor
607751	14	-1.99139982824	Adenosine_A1_receptor
84584	17	0.01248358794	Adenosine_A1_receptor
352423	18	-0.90036712866	Adenosine_A1_receptor
352455	6	-1.18799048235	Adenosine_A1_receptor
352681	18	-1.0760227268	Adenosine_A1_receptor
352715	18	-1.26245108973	Adenosine_A1_receptor
361499	4	-0.77815125038	Adenosine_A1_receptor
361643	4	-0.56427143044	Adenosine_A1_receptor
361668	3	-0.62641933719	Adenosine_A1_receptor
361728	4	-0.94200805302	Adenosine_A1_receptor
361763	8	-0.80019320372	Adenosine_A1_receptor
361768	3	-0.75528836742	Adenosine_A1_receptor
361770	8	-0.52287874528	Adenosine_A1_receptor
361777	4	-0.61978875829	Adenosine_A1_receptor
361783	3	-0.86033800657	Adenosine_A1_receptor
361785	4	-0.63202321471	Adenosine_A1_receptor
361791	7	-1.23408320604	Adenosine_A1_receptor
100299	6	-1.34895354798	Adenosine_A1_receptor
101358	24	-0.7447274949	Adenosine_A1_receptor
102004	1	0.79352611195	Adenosine_A1_receptor
110480	14	0.32689987726	Adenosine_A1_receptor
500259	18	-0.61044873204	Adenosine_A1_receptor
381693	8	0.16570364049	Adenosine_A1_receptor
122252	5	-1.1153934187	Adenosine_A1_receptor
597391	16	-0.41451961871	Adenosine_A1_receptor
597804	9	-0.19106841503	Adenosine_A1_receptor
442361	6	-0.87506126339	Adenosine_A1_receptor
93525	19	0.37051010672	Adenosine_A1_receptor
192029	11	0.93496640501	Adenosine_A1_receptor
194619	11	0.03954684054	Adenosine_A1_receptor
76361	11	-0.02324916835	Adenosine_A1_receptor
197514	23	-0.19303975955	Adenosine_A1_receptor
466130	11	-0.12909469638	Adenosine_A1_receptor
204440	11	0.51798247603	Adenosine_A1_receptor
204469	13	-0.82718645071	Adenosine_A1_receptor
205102	11	-0.13942927333	Adenosine_A1_receptor
76666	7	0.33222957661	Adenosine_A1_receptor
484449	15	-0.71165350567	Adenosine_A1_receptor
365442	8	-0.55090746888	Adenosine_A1_receptor
227480	20	0.21316257043	Adenosine_A1_receptor
82013	12	-1.58983467641	Adenosine_A1_receptor
230600	5	-0.44369749923	Adenosine_A1_receptor
82467	12	-2.13600396169	Adenosine_A1_receptor
82949	12	-1.97393266381	Adenosine_A1_receptor
500016	6	-0.28844086836	Adenosine_A1_receptor
500068	18	-0.86687781434	Adenosine_A1_receptor
500070	18	-0.78700649563	Adenosine_A1_receptor
500129	18	-0.76366071366	Adenosine_A1_receptor
500194	18	-0.76087589688	Adenosine_A1_receptor
500195	18	-1.31640485723	Adenosine_A1_receptor
500258	18	-1.08492740383	Adenosine_A1_receptor
500260	18	-0.9804778603	Adenosine_A1_receptor
500336	18	-1.03078033459	Adenosine_A1_receptor
500404	18	-0.74658322379	Adenosine_A1_receptor
500629	18	-1.48272513224	Adenosine_A1_receptor
241454	12	-0.22967408713	Adenosine_A1_receptor
101593	1	0.75966784469	Adenosine_A1_receptor
16485	14	0.25420478611	Adenosine_A2a_receptor
279670	4	0.65321251378	Adenosine_A2a_receptor
18409	8	0.47277279026	Adenosine_A2a_receptor
18511	6	0.89931588174	Adenosine_A2a_receptor
18536	15	0.08518343709	Adenosine_A2a_receptor
440015	12	0.97003677662	Adenosine_A2a_receptor
440405	12	1.23257261501	Adenosine_A2a_receptor
440433	12	0.49008623188	Adenosine_A2a_receptor
26237	17	-0.20247028364	Adenosine_A2a_receptor
35757	16	0.0	Adenosine_A2a_receptor
36005	21	0.32579202536	Adenosine_A2a_receptor
312150	10	-0.85387196432	Adenosine_A2a_receptor
312680	21	-1.05706693175	Adenosine_A2a_receptor
52938	22	-0.55869149154	Adenosine_A2a_receptor
709246	1	0.28254658997	Adenosine_A2a_receptor
597422	1	0.27927874549	Adenosine_A2a_receptor
597839	7	0.0999546538	Adenosine_A2a_receptor
500131	3	-0.35956177427	Adenosine_A2a_receptor
77702	5	0.46372466642	Adenosine_A2a_receptor
605198	22	-1.36797678529	Adenosine_A2a_receptor
709953	1	0.56673202898	Adenosine_A2a_receptor
352423	3	-0.71310577075	Adenosine_A2a_receptor
352455	3	0.53986084341	Adenosine_A2a_receptor
352681	3	-0.78300375318	Adenosine_A2a_receptor
352715	3	-0.41316989048	Adenosine_A2a_receptor
424882	12	1.37106786227	Adenosine_A2a_receptor
361643	19	-0.21208891233	Adenosine_A2a_receptor
361728	19	-0.1627272975	Adenosine_A2a_receptor
361763	16	-0.41912917541	Adenosine_A2a_receptor
361768	20	-0.41946820318	Adenosine_A2a_receptor
361791	18	-0.12319807503	Adenosine_A2a_receptor
440013	12	0.93554201077	Adenosine_A2a_receptor
110480	22	-0.29548727915	Adenosine_A2a_receptor
373013	10	0.0	Adenosine_A2a_receptor
500259	3	0.96141425484	Adenosine_A2a_receptor
381693	17	0.44479558953	Adenosine_A2a_receptor
122252	16	-0.64588006649	Adenosine_A2a_receptor
406416	16	-0.95574786444	Adenosine_A2a_receptor
406418	16	-0.43761271343	Adenosine_A2a_receptor
406426	16	-1.14045090278	Adenosine_A2a_receptor
406704	16	-1.20860126773	Adenosine_A2a_receptor
410123	6	0.02775866392	Adenosine_A2a_receptor
418969	9	0.98360958381	Adenosine_A2a_receptor
418973	9	1.08715017572	Adenosine_A2a_receptor
418975	9	0.84509804002	Adenosine_A2a_receptor
439973	12	2.0280287236	Adenosine_A2a_receptor
439974	12	1.28044346489	Adenosine_A2a_receptor
439975	12	1.58357658564	Adenosine_A2a_receptor
440012	12	1.87759359991	Adenosine_A2a_receptor
440014	12	1.67414642061	Adenosine_A2a_receptor
440058	12	0.66931688057	Adenosine_A2a_receptor
440059	12	0.93951925262	Adenosine_A2a_receptor
440061	13	1.389971079	Adenosine_A2a_receptor
440098	12	1.03908348004	Adenosine_A2a_receptor
440430	12	1.31124916085	Adenosine_A2a_receptor
440434	12	1.12182550119	Adenosine_A2a_receptor
440436	13	1.54687902168	Adenosine_A2a_receptor
440472	13	1.1702617154	Adenosine_A2a_receptor
440547	12	1.63591825859	Adenosine_A2a_receptor
442361	15	0.6062159511	Adenosine_A2a_receptor
709138	1	0.71275828883	Adenosine_A2a_receptor
709245	2	0.69897000433	Adenosine_A2a_receptor
709354	1	0.23552844691	Adenosine_A2a_receptor
709854	1	-0.01772876696	Adenosine_A2a_receptor
709954	1	-0.03476210626	Adenosine_A2a_receptor
710059	1	-0.08031075119	Adenosine_A2a_receptor
710060	1	0.10473535052	Adenosine_A2a_receptor
192029	21	-0.55590000345	Adenosine_A2a_receptor
194619	21	-0.95938214909	Adenosine_A2a_receptor
76361	21	-1.51902184722	Adenosine_A2a_receptor
197514	10	-0.03124652491	Adenosine_A2a_receptor
466130	21	-0.43933151394	Adenosine_A2a_receptor
204469	23	2.50105926222	Adenosine_A2a_receptor
205102	21	0.1932743809	Adenosine_A2a_receptor
479429	15	0.42881070093	Adenosine_A2a_receptor
219271	22	-0.33386938349	Adenosine_A2a_receptor
517265	11	1.17609125906	Adenosine_A2a_receptor
365442	16	-0.21907369556	Adenosine_A2a_receptor
227480	6	0.05195745729	Adenosine_A2a_receptor
230600	14	-0.03444064471	Adenosine_A2a_receptor
496613	11	0.38048284555	Adenosine_A2a_receptor
496797	11	0.73359034365	Adenosine_A2a_receptor
500068	3	0.3432012191	Adenosine_A2a_receptor
500069	3	1.83611531418	Adenosine_A2a_receptor
500070	3	0.69572090328	Adenosine_A2a_receptor
500129	3	0.71560186962	Adenosine_A2a_receptor
500194	3	0.43046923349	Adenosine_A2a_receptor
500195	3	0.44916195714	Adenosine_A2a_receptor
500196	3	0.73033397348	Adenosine_A2a_receptor
500258	3	1.02615271861	Adenosine_A2a_receptor
500260	3	0.7447274949	Adenosine_A2a_receptor
500336	3	0.58803419276	Adenosine_A2a_receptor
500402	3	0.49272632805	Adenosine_A2a_receptor
500403	3	0.63088631751	Adenosine_A2a_receptor
500404	3	0.72163398897	Adenosine_A2a_receptor
500476	3	0.39070159975	Adenosine_A2a_receptor
500554	3	-1.95249484317	Adenosine_A2a_receptor
500556	3	0.40017782104	Adenosine_A2a_receptor
500629	3	0.15810709986	Adenosine_A2a_receptor
512447	15	0.35	Adenosine_A2a_receptor
516457	11	0.4375306317	Adenosine_A2a_receptor
516531	11	1.66872963065	Adenosine_A2a_receptor
516533	11	0.37086099238	Adenosine_A2a_receptor
516535	11	0.33099321904	Adenosine_A2a_receptor
516613	13	0.44890219526	Adenosine_A2a_receptor
516614	11	0.28653481727	Adenosine_A2a_receptor
516615	13	0.32163851536	Adenosine_A2a_receptor
516690	11	0.48348927766	Adenosine_A2a_receptor
516692	11	0.31180277898	Adenosine_A2a_receptor
516777	11	0.49691984564	Adenosine_A2a_receptor
516778	11	0.29491276746	Adenosine_A2a_receptor
516844	11	-0.28759392246	Adenosine_A2a_receptor
516846	11	0.18941185911	Adenosine_A2a_receptor
516976	11	1.32221929474	Adenosine_A2a_receptor
364998	4	1.27300127206	Androgen_Receptor
36705	3	0.18708664335	Androgen_Receptor
364997	4	2.20091484278	Androgen_Receptor
364605	6	0.58175972937	Androgen_Receptor
364795	4	2.05941806881	Androgen_Receptor
364981	4	0.09938463214	Androgen_Receptor
364982	4	1.06324351259	Androgen_Receptor
364988	4	2.58546072951	Androgen_Receptor
364989	4	0.05897785996	Androgen_Receptor
364996	4	1.03476210626	Androgen_Receptor
102911	5	-0.13184699581	Androgen_Receptor
381838	2	0.65792093748	Androgen_Receptor
381840	2	0.0280287236	Androgen_Receptor
381842	2	0.52827377716	Androgen_Receptor
381843	2	0.30102999566	Androgen_Receptor
520894	1	0.77815125039	Androgen_Receptor
520895	1	1.66900678096	Androgen_Receptor
520896	1	-0.17609125906	Androgen_Receptor
520897	1	1.97772360529	Androgen_Receptor
520898	1	-0.32033515086	Androgen_Receptor
520899	1	0.66900678096	Androgen_Receptor
520965	1	0.72310368406	Androgen_Receptor
520966	1	2.2552725051	Androgen_Receptor
520967	1	1.36469907554	Androgen_Receptor
520969	2	1.81448262477	Androgen_Receptor
344540	1	1.13714777711	Cathepsin_S
372597	2	0.19085829836	Cathepsin_S
413415	1	2.00090637345	Cathepsin_S
413426	1	2.374137094	Cathepsin_S
413441	1	3.18127177156	Cathepsin_S
413449	1	1.84509804001	Cathepsin_S
413472	1	2.34242268082	Cathepsin_S
413480	1	1.8750612634	Cathepsin_S
413650	1	2.34242268083	Cathepsin_S
330027	2	0.01601025995	Glucagon_receptor
366040	2	0.56605866062	Glucagon_receptor
450136	2	1.04240384855	Glucagon_receptor
460166	1	1.34358330474	Glucagon_receptor
460167	1	1.41140406039	Glucagon_receptor
460168	1	1.46522837621	Glucagon_receptor
460169	1	1.46535099394	Glucagon_receptor
461209	1	1.52036149711	Glucagon_receptor
461361	1	1.86205454721	Glucagon_receptor
461362	1	1.68760759711	Glucagon_receptor
461364	1	1.3891095571	Glucagon_receptor
99195	2	0.00782533752	Glucagon_receptor
611887	3	-0.52287874528	Histamine_H3_receptor
611889	3	-0.54406804435	Histamine_H3_receptor
611891	3	-0.40637317621	Histamine_H3_receptor
350352	28	0.34678748623	Histamine_H3_receptor
267366	12	0.85464335792	Histamine_H3_receptor
350419	28	0.62396183277	Histamine_H3_receptor
350692	27	0.26249586467	Histamine_H3_receptor
438653	31	1.0	Histamine_H3_receptor
13036	2	-1.23442611524	Histamine_H3_receptor
13050	2	-0.98978083482	Histamine_H3_receptor
14559	4	-0.41195437048	Histamine_H3_receptor
14718	4	-2.04085311054	Histamine_H3_receptor
632088	7	0.67548890849	Histamine_H3_receptor
631651	7	0.39794000867	Histamine_H3_receptor
94393	2	-1.58433122437	Histamine_H3_receptor
22385	2	-0.05517458528	Histamine_H3_receptor
611890	3	0.25701316668	Histamine_H3_receptor
554446	11	1.29950168505	Histamine_H3_receptor
554447	11	0.87994102801	Histamine_H3_receptor
556181	11	0.92752244025	Histamine_H3_receptor
557790	11	0.77962593595	Histamine_H3_receptor
557877	10	0.55943821462	Histamine_H3_receptor
557918	10	0.20951501455	Histamine_H3_receptor
557919	11	0.82994669594	Histamine_H3_receptor
557933	11	1.35028603264	Histamine_H3_receptor
558746	26	0.63042380355	Histamine_H3_receptor
559655	10	0.97103630406	Histamine_H3_receptor
559685	10	0.35115229162	Histamine_H3_receptor
490011	14	1.2880650185	Histamine_H3_receptor
560871	12	0.02557626122	Histamine_H3_receptor
560885	12	0.0624693683	Histamine_H3_receptor
561379	11	0.57020792227	Histamine_H3_receptor
561492	10	0.49854819784	Histamine_H3_receptor
563105	11	1.04079407102	Histamine_H3_receptor
563112	11	1.01983424498	Histamine_H3_receptor
563211	10	0.85952038258	Histamine_H3_receptor
563219	11	0.57892018782	Histamine_H3_receptor
564861	11	0.71992333791	Histamine_H3_receptor
564862	10	0.82989910463	Histamine_H3_receptor
564873	11	1.21195815981	Histamine_H3_receptor
564967	11	0.73002689357	Histamine_H3_receptor
566678	10	0.82976777728	Histamine_H3_receptor
568042	12	-0.12151902435	Histamine_H3_receptor
323303	1	0.65919179866	Histamine_H3_receptor
339073	5	0.91907809238	Histamine_H3_receptor
339074	5	0.94748818229	Histamine_H3_receptor
339075	6	1.15126767533	Histamine_H3_receptor
339086	6	1.17609125906	Histamine_H3_receptor
339236	6	1.17123875626	Histamine_H3_receptor
339244	6	0.93575910374	Histamine_H3_receptor
339472	6	0.55284196866	Histamine_H3_receptor
339481	6	1.0	Histamine_H3_receptor
494859	21	0.27359174732	Histamine_H3_receptor
451251	1	0.34777339921	Histamine_H3_receptor
451262	1	0.6204316814	Histamine_H3_receptor
713478	25	0.41017446509	Histamine_H3_receptor
611818	3	-0.38916608437	Histamine_H3_receptor
611819	3	0.1995723549	Histamine_H3_receptor
611820	3	-0.12963385781	Histamine_H3_receptor
611821	3	0.07572071394	Histamine_H3_receptor
611822	3	-0.09691001301	Histamine_H3_receptor
611823	3	0.58317464716	Histamine_H3_receptor
611888	3	0.0	Histamine_H3_receptor
611894	3	-0.46073083853	Histamine_H3_receptor
611976	3	-0.2510560207	Histamine_H3_receptor
611977	3	-0.61395921463	Histamine_H3_receptor
611978	3	-0.53263858257	Histamine_H3_receptor
611980	3	-0.70376888722	Histamine_H3_receptor
350309	28	0.27470105694	Histamine_H3_receptor
350310	27	0.11868978733	Histamine_H3_receptor
350388	28	0.49813960536	Histamine_H3_receptor
350420	28	0.71894108526	Histamine_H3_receptor
350450	28	0.9074991059	Histamine_H3_receptor
350451	28	0.49557931569	Histamine_H3_receptor
350506	28	0.27686433432	Histamine_H3_receptor
350596	28	0.21670910997	Histamine_H3_receptor
350597	28	0.60205999133	Histamine_H3_receptor
350628	28	0.80955971464	Histamine_H3_receptor
350629	28	0.27888725059	Histamine_H3_receptor
350663	28	1.38332002007	Histamine_H3_receptor
350665	28	0.62641933719	Histamine_H3_receptor
452026	1	0.36854043817	Histamine_H3_receptor
452100	1	0.48987848518	Histamine_H3_receptor
452156	1	0.52939002889	Histamine_H3_receptor
94225	2	-1.4073610827	Histamine_H3_receptor
94285	2	-0.88272870434	Histamine_H3_receptor
94453	2	-2.46979121605	Histamine_H3_receptor
627435	16	1.25362189075	Histamine_H3_receptor
631809	30	0.49589525559	Histamine_H3_receptor
627167	16	0.48426054148	Histamine_H3_receptor
627168	16	0.91794000867	Histamine_H3_receptor
627169	16	0.55948500217	Histamine_H3_receptor
627235	16	0.35102999566	Histamine_H3_receptor
627236	16	0.74989437914	Histamine_H3_receptor
627237	16	0.38360807164	Histamine_H3_receptor
627238	16	0.31242501084	Histamine_H3_receptor
627309	16	0.70695437047	Histamine_H3_receptor
438904	32	0.50267535919	Histamine_H3_receptor
631496	7	0.71420997089	Histamine_H3_receptor
631497	7	0.83024891898	Histamine_H3_receptor
631498	7	0.7346855566	Histamine_H3_receptor
631499	7	0.08167004645	Histamine_H3_receptor
631568	7	0.66420789808	Histamine_H3_receptor
631569	7	0.39794000867	Histamine_H3_receptor
631570	30	0.15806815492	Histamine_H3_receptor
631649	30	0.46702092781	Histamine_H3_receptor
631650	7	0.33579210192	Histamine_H3_receptor
631652	30	0.76077715432	Histamine_H3_receptor
631653	7	0.61978875829	Histamine_H3_receptor
631732	30	0.66224719731	Histamine_H3_receptor
631733	30	0.75966784469	Histamine_H3_receptor
631734	30	0.57403126773	Histamine_H3_receptor
631735	7	0.54881447938	Histamine_H3_receptor
631806	7	0.94200805302	Histamine_H3_receptor
631807	7	0.81094376378	Histamine_H3_receptor
631808	7	0.74080607339	Histamine_H3_receptor
631885	30	0.6083089406	Histamine_H3_receptor
631953	7	0.76263908421	Histamine_H3_receptor
631954	7	0.452987575	Histamine_H3_receptor
632017	7	0.72945932648	Histamine_H3_receptor
632018	30	0.65885278112	Histamine_H3_receptor
632019	30	0.36548798489	Histamine_H3_receptor
632020	7	0.52903905399	Histamine_H3_receptor
632089	30	0.79111622755	Histamine_H3_receptor
632090	30	0.39794000867	Histamine_H3_receptor
632091	30	0.36172783602	Histamine_H3_receptor
632092	30	0.2041199827	Histamine_H3_receptor
632195	7	-0.0843208857	Histamine_H3_receptor
632197	30	0.54079033459	Histamine_H3_receptor
632198	30	0.55630250077	Histamine_H3_receptor
632262	7	0.78612018005	Histamine_H3_receptor
632264	7	0.7491366138	Histamine_H3_receptor
632265	30	0.63827216398	Histamine_H3_receptor
632335	30	0.29320465815	Histamine_H3_receptor
632336	7	0.86737443473	Histamine_H3_receptor
632337	30	0.65757731918	Histamine_H3_receptor
632338	30	0.93633092013	Histamine_H3_receptor
632403	30	0.74355213699	Histamine_H3_receptor
632404	7	0.73373211059	Histamine_H3_receptor
632405	30	0.80286613821	Histamine_H3_receptor
632468	30	0.66617749094	Histamine_H3_receptor
632470	30	0.44090908207	Histamine_H3_receptor
632471	7	0.76391081127	Histamine_H3_receptor
632472	7	0.62838893005	Histamine_H3_receptor
632525	7	0.8750612634	Histamine_H3_receptor
632526	30	0.64097805736	Histamine_H3_receptor
632528	7	0.66005193831	Histamine_H3_receptor
632529	7	0.8811354111	Histamine_H3_receptor
632618	7	0.42790323205	Histamine_H3_receptor
632619	30	0.48509018439	Histamine_H3_receptor
632621	30	0.65066532476	Histamine_H3_receptor
632622	7	0.60205999133	Histamine_H3_receptor
632263	7	0.85387196432	Histamine_H3_receptor
438953	32	0.85733249643	Histamine_H3_receptor
632401	7	0.47712125472	Histamine_H3_receptor
631805	30	0.97651890415	Histamine_H3_receptor
383717	25	1.6021504505	Histamine_H3_receptor
501017	23	-0.2776582939	Histamine_H3_receptor
501019	9	0.34509804001	Histamine_H3_receptor
647352	16	0.20543791219	Histamine_H3_receptor
647410	16	1.09390662191	Histamine_H3_receptor
632196	30	0.63827216398	Histamine_H3_receptor
647456	16	0.90544389239	Histamine_H3_receptor
632266	30	0.66617749094	Histamine_H3_receptor
648039	16	0.86471771901	Histamine_H3_receptor
648105	16	1.09279990017	Histamine_H3_receptor
648107	16	1.07806009003	Histamine_H3_receptor
648109	16	0.83631929129	Histamine_H3_receptor
648180	16	0.60959320386	Histamine_H3_receptor
648181	16	0.23708171032	Histamine_H3_receptor
648182	16	0.96804562953	Histamine_H3_receptor
632339	30	0.28330122871	Histamine_H3_receptor
632402	30	0.75221551629	Histamine_H3_receptor
632469	30	0.59345981956	Histamine_H3_receptor
632527	30	0.821462005	Histamine_H3_receptor
451252	1	0.89119076369	Histamine_H3_receptor
632620	30	0.56066730617	Histamine_H3_receptor
438997	31	1.11394335231	Histamine_H3_receptor
453013	25	0.8513021445	Histamine_H3_receptor
563225	11	1.19323217688	Histamine_H3_receptor
400105	29	0.76691001301	Histamine_H3_receptor
403068	7	0.50096029893	Histamine_H3_receptor
403091	7	0.84450066071	Histamine_H3_receptor
403093	7	0.611285556	Histamine_H3_receptor
403095	7	0.58827170684	Histamine_H3_receptor
403097	7	0.6965242332	Histamine_H3_receptor
403099	7	0.89415025732	Histamine_H3_receptor
411856	12	0.94983339054	Histamine_H3_receptor
411859	8	1.01424043912	Histamine_H3_receptor
411861	8	1.46114822874	Histamine_H3_receptor
411862	8	0.83814918006	Histamine_H3_receptor
411864	8	1.11733894804	Histamine_H3_receptor
411865	8	1.30037346571	Histamine_H3_receptor
411866	8	0.59262674942	Histamine_H3_receptor
411929	8	0.93119327399	Histamine_H3_receptor
411930	8	0.23129030585	Histamine_H3_receptor
411931	8	1.17054592625	Histamine_H3_receptor
411932	8	1.39794000867	Histamine_H3_receptor
411933	8	1.08140954484	Histamine_H3_receptor
411935	8	0.69680394258	Histamine_H3_receptor
411937	8	1.29683388107	Histamine_H3_receptor
411938	8	1.20920095765	Histamine_H3_receptor
411960	8	1.23285232807	Histamine_H3_receptor
411961	8	1.17263072695	Histamine_H3_receptor
411962	8	1.08978683722	Histamine_H3_receptor
411965	8	1.40817770533	Histamine_H3_receptor
411972	8	0.81680065294	Histamine_H3_receptor
411974	8	1.638726901	Histamine_H3_receptor
438654	33	0.95541786735	Histamine_H3_receptor
424791	18	-0.04401682899	Histamine_H3_receptor
424792	18	1.28254658997	Histamine_H3_receptor
424793	18	0.36015144778	Histamine_H3_receptor
424794	18	-0.02020338609	Histamine_H3_receptor
424796	18	0.55085444795	Histamine_H3_receptor
424802	18	0.25906549412	Histamine_H3_receptor
424803	18	0.74283855649	Histamine_H3_receptor
424804	18	-0.07255066715	Histamine_H3_receptor
424805	18	0.21439286723	Histamine_H3_receptor
689600	13	0.60205999133	Histamine_H3_receptor
689601	13	1.02632893872	Histamine_H3_receptor
689602	13	0.0	Histamine_H3_receptor
689679	13	0.75966784469	Histamine_H3_receptor
689680	13	0.5676910897	Histamine_H3_receptor
429662	20	-1.23063314263	Histamine_H3_receptor
424806	18	0.44851850212	Histamine_H3_receptor
438422	31	0.56673202898	Histamine_H3_receptor
438425	33	0.90308998699	Histamine_H3_receptor
438427	31	0.73731499641	Histamine_H3_receptor
438431	31	0.0280287236	Histamine_H3_receptor
438471	31	0.80326197096	Histamine_H3_receptor
438474	34	1.24832364515	Histamine_H3_receptor
438523	34	1.19629464515	Histamine_H3_receptor
438525	34	0.90724594676	Histamine_H3_receptor
438527	31	0.43669259766	Histamine_H3_receptor
438611	31	0.84995054281	Histamine_H3_receptor
438612	31	0.71745341003	Histamine_H3_receptor
438614	31	1.27620641194	Histamine_H3_receptor
438652	31	0.41753556474	Histamine_H3_receptor
438656	31	0.88884954788	Histamine_H3_receptor
438657	31	0.49732464081	Histamine_H3_receptor
438698	34	1.08715017572	Histamine_H3_receptor
438699	34	0.86923171973	Histamine_H3_receptor
438701	24	-0.11650556907	Histamine_H3_receptor
438703	34	0.87506126339	Histamine_H3_receptor
438704	34	0.77815125038	Histamine_H3_receptor
438950	31	1.05799194698	Histamine_H3_receptor
438951	32	-0.24033215531	Histamine_H3_receptor
438952	31	0.36015144778	Histamine_H3_receptor
438990	31	0.4648867983	Histamine_H3_receptor
438991	33	0.10011515288	Histamine_H3_receptor
439043	31	0.72825938044	Histamine_H3_receptor
439044	31	0.8553172052	Histamine_H3_receptor
439048	31	0.49008623188	Histamine_H3_receptor
439049	31	0.61464911864	Histamine_H3_receptor
439084	31	0.6780360975	Histamine_H3_receptor
439086	31	0.68560604278	Histamine_H3_receptor
439088	34	0.64461234202	Histamine_H3_receptor
439134	31	1.0	Histamine_H3_receptor
439135	34	-0.15760785336	Histamine_H3_receptor
439139	31	0.66005193831	Histamine_H3_receptor
439140	24	-0.03891806603	Histamine_H3_receptor
706970	15	0.19010562086	Histamine_H3_receptor
494955	19	0.8121390225	Histamine_H3_receptor
448805	10	-0.60644695349	Histamine_H3_receptor
713387	25	0.69897000434	Histamine_H3_receptor
451250	1	0.86112548545	Histamine_H3_receptor
451263	1	0.29913764199	Histamine_H3_receptor
713477	25	0.52827377716	Histamine_H3_receptor
451337	1	1.0877138286	Histamine_H3_receptor
713572	25	0.56987530795	Histamine_H3_receptor
713573	25	0.51300799126	Histamine_H3_receptor
424795	18	-0.26962153142	Histamine_H3_receptor
452023	1	-0.39628974266	Histamine_H3_receptor
452024	1	0.26520017041	Histamine_H3_receptor
452025	1	-0.19061751226	Histamine_H3_receptor
452101	1	0.69015153929	Histamine_H3_receptor
452155	1	0.98081668363	Histamine_H3_receptor
452157	1	1.16010315367	Histamine_H3_receptor
452158	1	0.62961581119	Histamine_H3_receptor
452235	1	0.76998429011	Histamine_H3_receptor
452236	1	0.89025276229	Histamine_H3_receptor
452237	1	0.78000325525	Histamine_H3_receptor
452238	1	0.90042344277	Histamine_H3_receptor
599975	17	0.93851972518	Histamine_H3_receptor
454365	29	0.79908515722	Histamine_H3_receptor
339003	27	0.85278486868	Histamine_H3_receptor
631571	7	0.49136169383	Histamine_H3_receptor
689681	13	0.52709522968	Histamine_H3_receptor
469986	5	0.0	Histamine_H3_receptor
212531	29	0.27203402218	Histamine_H3_receptor
474746	21	0.91143937264	Histamine_H3_receptor
494860	19	0.70489437915	Histamine_H3_receptor
494861	19	0.72236374745	Histamine_H3_receptor
494954	21	0.7455680719	Histamine_H3_receptor
495020	19	0.66440169744	Histamine_H3_receptor
495021	19	0.81102999566	Histamine_H3_receptor
495022	19	0.66571183824	Histamine_H3_receptor
495078	19	0.72900906665	Histamine_H3_receptor
500759	23	-0.67339374311	Histamine_H3_receptor
500760	23	-0.1227563339	Histamine_H3_receptor
500761	22	-0.84948500217	Histamine_H3_receptor
500762	22	-0.04404182042	Histamine_H3_receptor
500825	22	-0.69897000433	Histamine_H3_receptor
501020	22	0.03786035697	Histamine_H3_receptor
501765	22	0.16721533805	Histamine_H3_receptor
501766	22	-0.15051499784	Histamine_H3_receptor
501767	23	-0.08804562953	Histamine_H3_receptor
501768	23	0.14612803567	Histamine_H3_receptor
501769	23	0.94612461922	Histamine_H3_receptor
501834	23	0.61395921463	Histamine_H3_receptor
501835	23	0.69458304218	Histamine_H3_receptor
501836	23	0.08804562953	Histamine_H3_receptor
501837	23	0.02557626122	Histamine_H3_receptor
501838	23	0.03347339481	Histamine_H3_receptor
501912	23	0.53760271734	Histamine_H3_receptor
501913	23	-0.53959062302	Histamine_H3_receptor
501914	23	-0.53959062302	Histamine_H3_receptor
501915	15	0.19897000434	Histamine_H3_receptor
501981	23	-0.28055069182	Histamine_H3_receptor
501982	23	0.06246936831	Histamine_H3_receptor
501983	23	-0.06915134908	Histamine_H3_receptor
501984	23	-0.08804562953	Histamine_H3_receptor
514035	14	0.42436616233	Histamine_H3_receptor
514102	14	0.3243196157	Histamine_H3_receptor
452099	1	0.79946628448	Histamine_H3_receptor
566679	11	1.1302029766	Histamine_H3_receptor
514805	14	0.49171544928	Histamine_H3_receptor
436369	10	-1.13202321472	Histamine_H3_receptor
580910	3	-0.09017663035	Urotensin_II_receptor
580918	3	-0.23608918873	Urotensin_II_receptor
580919	3	-0.36797678529	Urotensin_II_receptor
580920	3	-0.55428720953	Urotensin_II_receptor
580921	3	-0.58733673451	Urotensin_II_receptor
580922	3	-0.69100107466	Urotensin_II_receptor
580923	3	-0.35218251811	Urotensin_II_receptor
580930	4	0.50863830617	Urotensin_II_receptor
580946	4	-0.0280287236	Urotensin_II_receptor
580957	3	-1.09303494225	Urotensin_II_receptor
580958	3	-1.20411998266	Urotensin_II_receptor
580959	3	0.0	Urotensin_II_receptor
580962	3	-0.57280566297	Urotensin_II_receptor
580964	3	-1.10473535052	Urotensin_II_receptor
580988	4	-0.83547064037	Urotensin_II_receptor
580990	3	-1.17883841432	Urotensin_II_receptor
580991	3	-1.37058384207	Urotensin_II_receptor
580992	3	-0.50851666965	Urotensin_II_receptor
580993	3	-1.45598578713	Urotensin_II_receptor
580994	3	-0.35162791996	Urotensin_II_receptor
580995	3	-0.71246780318	Urotensin_II_receptor
580996	3	-0.62714329606	Urotensin_II_receptor
580998	3	-0.75257498916	Urotensin_II_receptor
580999	3	-0.68604667574	Urotensin_II_receptor
581014	3	-0.64626365382	Urotensin_II_receptor
581025	3	-0.18563657696	Urotensin_II_receptor
319196	5	-1.79588001734	Urotensin_II_receptor
582480	3	-0.85560223038	Urotensin_II_receptor
582489	3	-0.73491100799	Urotensin_II_receptor
582490	3	-1.09938463214	Urotensin_II_receptor
582506	3	-0.56042536134	Urotensin_II_receptor
582508	3	-1.56915134909	Urotensin_II_receptor
582509	3	-1.31107327653	Urotensin_II_receptor
582510	3	-1.57345143496	Urotensin_II_receptor
582511	3	-0.37354803607	Urotensin_II_receptor
582513	3	-0.19102725636	Urotensin_II_receptor
582545	3	-0.74568084692	Urotensin_II_receptor
582611	3	-0.83344568141	Urotensin_II_receptor
580961	3	-0.40822820627	Urotensin_II_receptor
580997	3	-0.30150034089	Urotensin_II_receptor
582507	3	-1.32735893438	Urotensin_II_receptor
582512	3	-1.06246936831	Urotensin_II_receptor
582544	3	-2.24568084692	Urotensin_II_receptor
646331	2	0.60281266883	Urotensin_II_receptor
646392	5	1.69897000433	Urotensin_II_receptor
401314	1	0.76447155309	Urotensin_II_receptor
401317	1	0.6320232147	Urotensin_II_receptor
401349	1	0.86966623151	Urotensin_II_receptor
401354	1	0.51188336097	Urotensin_II_receptor
401358	1	1.08715017572	Urotensin_II_receptor
401366	1	0.84509804001	Urotensin_II_receptor
401368	1	0.24715461488	Urotensin_II_receptor
401383	1	0.11350927483	Urotensin_II_receptor
401384	1	-0.81291335664	Urotensin_II_receptor
580960	3	-0.23628681349	Urotensin_II_receptor
580989	3	-0.85251736357	Urotensin_II_receptor
461020	6	0.62838893005	Urotensin_II_receptor
